# Supplementary material for: Structures of a deltacoronavirus spike protein bound to porcine and human receptors
Source: Nat Commun. 2022 Mar 18;13:1467. doi: 10.1038/s41467-022-29062-5 (PMC8933513; doi:10.1038/s41467-022-29062-5)
Supplement: Supplementary file 4 — Source Data [file 41467_2022_29062_MOESM4_ESM.xlsx]

## Sheet: Fig 3
Figure 3 source data for "Structures of a deltacoronavirus spike protein bound to porcine and human receptors ", Ji et al.
Figure 3b
	APN mutant	KD(M)	standard deviation
	hAPN-WT	3.763e-06	2.5e-07
		3.662e-06	3e-07
	hAPN-Y316A	3.571e-05	4.3e-06
		3.846e-05	5.2e-06
	hAPN-E426A	0.0003054	4.6e-05
		0.0003616	4.9e-05
	hAPN-W429A	0.0001578	2.4e-05
		9.698e-05	1.1e-05
	hAPN-K379A	0.0003712	2.5e-05
		0.0005162	6.9e-05
	hAPN-E742A	1.427e-05	1.1e-06
		1.321e-05	1.1e-06
	hAPN-E745A	3.128e-06	3.5e-07
		2.998e-06	2.6e-07
	hAPN-H789A	6.469e-06	1e-06
		6.03e-06	8.6e-06
	pAPN-WT	4.203e-05	9.9e-07
		4.645e-05	7.2e-07
	pAPN-E421A	0.0001027	1.2e-05
		0.0001465	1.4e-05
	pAPN-W424A	0.0001133	8.7e-06
		0.0001192	8.3e-06
	pAPN-K374A	2.516e-05	7.3e-06
		1.82e-07	1.5e-06
Figure 3d
		hAPN		pAPN
	RBD mutant	KD(M)	standard deviation	KD (M)	standard deviation
	PDCoV-WT	3.763e-06	2.5e-07	4.203e-05	9.9e-07
		3.662e-06	3e-07	4.645e-05	7.2e-07
	PDCoV-F318A	0.0001119	3.8e-05	0.0008171	0.00073
		0.0001539	9.9e-05	0.0005113	0.00044
	PDCoV-E320A	0.0001347	2.6e-05	0.000279	3e-05
		0.0001881	3.9e-05	0.0002195	2.2e-05
	PDCoV-R322A	0.0002557	2.6e-05	0.0004544	6.4e-05
		0.000335	6.8e-05	0.000553	9.1e-05
	PDCoV-R357A	0.0001993	5.7e-05	2.765e-05	2.7e-06
		0.0002319	5.3e-05	6.052e-05	9.8e-06
	PDCoV-W396A	2.339	26	45.85	3700
		0.088	0.61	44.27	3200
	PDCoV-N397A	3.347e-06	4.6e-07	3.402e-05	1.3e-06
		3.625e-06	6.7e-07	5.378e-05	1.4e-05
	PDCoV-Y398A	0.0003091	7.8e-05	2.574	10
		0.0007304	0.00026	1.112	31

## Sheet: Fig 4
Figure 4 source data for "Structures of a deltacoronavirus spike protein bound to porcine and human receptors ", Ji et al.
Figure 4a
Cycle: 3 hapn-pdcov-1 0 μg/ml_X	Cycle: 3 hapn-pdcov-1 0 μg/ml_Y	Cycle: 4 hapn-pdcov-1 12.5 μg/ml_X	Cycle: 4 hapn-pdcov-1 12.5 μg/ml_Y	Cycle: 5 hapn-pdcov-1 25 μg/ml_X	Cycle: 5 hapn-pdcov-1 25 μg/ml_Y	Cycle: 6 hapn-pdcov-1 50 μg/ml_X	Cycle: 6 hapn-pdcov-1 50 μg/ml_Y	Cycle: 7 hapn-pdcov-1 100 μg/ml_X	Cycle: 7 hapn-pdcov-1 100 μg/ml_Y	Cycle: 8 hapn-pdcov-1 200 μg/ml_X	Cycle: 8 hapn-pdcov-1 200 μg/ml_Y	Cycle: 9 hapn-pdcov-1 400 μg/ml_X	Cycle: 9 hapn-pdcov-1 400 μg/ml_Y			X	Y	Req vs C_X	Req vs C_Y
-60.9	0.522797	-60.5	0.470032	-60.6	0.626923	-60.1	0.266113	-60.2	0.0521851	-60.1	0.0872192	-60.3	0.273102			6.25e-07	8.28673	6.25e-07	8.52392
-59.9	0.30249	-59.5	0.248932	-59.6	0.394897	-59.1	0.394226	-59.2	0.338898	-59.1	0.167297	-59.3	0.311768			1.25e-06	13.6903	8.20707e-07	10.2046
-58.9	0.404816	-58.5	0.413788	-58.6	0.480438	-58.1	0.346191	-58.2	0.551788	-58.1	0.130981	-58.3	0.418793			2.5e-06	20.5218	1.01641e-06	11.7477
-57.9	0.403656	-57.5	0.464172	-57.6	0.355438	-57.1	0.415314	-57.2	0.338104	-57.1	0.32901	-57.3	0.300049			5e-06	28.0108	1.21212e-06	13.1694
-56.9	0.354828	-56.5	0.359894	-56.6	0.468719	-56.1	0.401642	-56.2	0.596313	-56.1	0.375122	-56.3	0.189117			1e-05	35.0236	1.40783e-06	14.4835
-55.9	0.387238	-55.5	0.552063	-55.6	0.511688	-55.1	0.451263	-55.2	0.541626	-55.1	0.27002	-55.3	0.394196			2e-05	40.8686	1.60354e-06	15.7017
-54.9	0.305206	-54.5	0.659485	-54.6	0.442932	-54.1	0.326263	-54.2	0.22406	-54.1	0.205963	-54.3	0.111389					1.79924e-06	16.8343
-53.9	0.363037	-53.5	0.404022	-53.6	0.321442	-53.1	0.369232	-53.2	0.231873	-53.1	0.202454	-53.3	0.250061					1.99495e-06	17.8898
-52.9	0.343506	-52.5	0.516907	-52.6	0.303864	-52.1	0.580933	-52.2	0.357239	-52.1	0.11145	-52.3	0.202393					2.19066e-06	18.8759
-51.9	0.280212	-51.5	0.504425	-51.6	0.458954	-51.1	0.307495	-51.2	0.265076	-51.1	0.197388	-51.3	0.292633					2.38636e-06	19.7993
-50.9	0.326691	-50.5	0.404419	-50.6	0.377716	-50.1	0.446167	-50.2	0.111938	-50.1	0.0102539	-50.3	0.16568					2.58207e-06	20.6657
-49.9	0.20874	-49.5	0.337616	-49.6	0.400757	-49.1	0.280151	-49.2	0.286163	-49.1	-0.0733337	-49.3	0.430511					2.77778e-06	21.4803
-48.9	0.414185	-48.5	0.314178	-48.6	0.481232	-48.1	0.190704	-48.2	0.322876	-48.1	0.0696411	-48.3	0.35434					2.97348e-06	22.2475
-47.9	0.357544	-47.5	0.354797	-47.6	0.27066	-47.1	0.412598	-47.2	0.235382	-47.1	-0.00964355	-47.3	0.263336					3.16919e-06	22.9714
-46.9	0.199738	-46.5	0.415741	-46.6	0.30426	-46.1	0.0813293	-46.2	0.141235	-46.1	-0.13623	-46.3	0.213318					3.3649e-06	23.6556
-45.9	0.232544	-45.5	0.150513	-45.6	0.30896	-45.1	0.148529	-45.2	0.187317	-45.1	0.0403442	-45.3	0.171936					3.56061e-06	24.3032
-44.9	0.251312	-44.5	0.209503	-44.6	0.27771	-44.1	0.359467	-44.2	0.041626	-44.1	0.154022	-44.3	0.276611					3.75631e-06	24.9171
-43.9	0.314972	-43.5	0.396606	-43.6	0.255829	-43.1	0.357117	-43.2	0.0959167	-43.1	-0.0983276	-43.3	0.299652					3.95202e-06	25.4998
-42.9	0.440765	-42.5	0.213776	-42.6	0.0847473	-42.1	0.26767	-42.2	0.0877075	-42.1	0.0856628	-42.3	0.360596					4.14773e-06	26.0538
-41.9	0.258331	-41.5	0.436829	-41.6	0.223785	-41.1	0.468842	-41.2	0.0802917	-41.1	0.231354	-41.3	0.170746					4.34343e-06	26.5809
-40.9	0.329834	-40.5	0.27005	-40.6	0.36676	-40.1	0.133301	-40.2	0.272095	-40.1	0.0188599	-40.3	0.226624					4.53914e-06	27.0832
-39.9	0.325531	-39.5	0.159088	-39.6	0.0574036	-39.1	0.281738	-39.2	-0.0415649	-39.1	0.0184631	-39.3	0.00787354					4.73485e-06	27.5624
-38.9	0.375916	-38.5	0.219269	-38.6	0.0398254	-38.1	0.217285	-38.2	0.200989	-38.1	0.189178	-38.3	0.331696					4.93056e-06	28.02
-37.9	0.222412	-37.5	0.337616	-37.6	0.344116	-37.1	0.225098	-37.2	0.170135	-37.1	-0.0647278	-37.3	0.187927					5.12626e-06	28.4575
-36.9	0.492706	-36.5	0.402466	-36.6	0.119507	-36.1	0.192657	-36.2	-0.0603333	-36.1	-0.190918	-36.3	0.0563049					5.32197e-06	28.8761
-35.9	0.361084	-35.5	0.29425	-35.6	-0.0855713	-35.1	0.25946	-35.2	0.0131226	-35.1	-0.0553589	-35.3	-0.0253296					5.51768e-06	29.2771
-34.9	0.130981	-34.5	0.2388	-34.6	-0.0473022	-34.1	0.298126	-34.2	-0.0275269	-34.1	-0.0127869	-34.3	-0.0386353					5.71338e-06	29.6615
-33.9	0.171234	-33.5	0.264954	-33.6	-0.0394897	-33.1	0.370789	-33.2	-0.0474243	-33.1	0.0739441	-33.3	0.0422363					5.90909e-06	30.0303
-32.9	0.222778	-32.5	0.14856	-32.6	0.0351257	-32.1	0.19812	-32.2	0.166229	-32.1	-0.126831	-32.3	-0.00424194					6.1048e-06	30.3845
-31.9	0.312622	-31.5	0.0126038	-31.6	0.0749817	-31.1	0.105957	-31.2	0.174438	-31.1	-0.169434	-31.3	0.0918579					6.30051e-06	30.7249
-30.9	0.272003	-30.5	0.214569	-30.6	0.0867004	-30.1	0.214142	-30.2	0.0478821	-30.1	-0.157318	-30.3	-0.0558167					6.49621e-06	31.0524
-29.9	0.174744	-29.5	0.0794067	-29.6	0.0401917	-29.1	-0.11203	-29.2	-0.33963	-29.1	-0.26239	-29.3	-0.205017					6.69192e-06	31.3676
-28.9	0.242706	-28.5	-0.183075	-28.6	-0.274628	-28.1	0.151642	-28.2	-0.072052	-28.1	0.00479126	-28.3	0.0148926					6.88763e-06	31.6712
-27.9	0.0762939	-27.5	0.302063	-27.6	0.258942	-27.1	0.0731201	-27.2	0.0490417	-27.1	0.322754	-27.3	0.130127					7.08333e-06	31.9638
-26.9	0.432953	-26.5	0.0462036	-26.6	0.346832	-26.1	0.313751	-26.2	0.271698	-26.1	0.0618286	-26.3	0.231689					7.27904e-06	32.2461
-25.9	0.401703	-25.5	0.23761	-25.6	0.405426	-25.1	0.024292	-25.2	0.0678101	-25.1	-0.00341797	-25.3	0.192627					7.47475e-06	32.5185
-24.9	0.466919	-24.5	0.145416	-24.6	0.134735	-24.1	-0.0104675	-24.2	-0.171265	-24.1	-0.236206	-24.3	0.0383301					7.67045e-06	32.7817
-23.9	0.302856	-23.5	-0.206512	-23.6	-0.0492554	-23.1	-0.181152	-23.2	-0.477112	-23.1	-0.193237	-23.3	-0.277679					7.86616e-06	33.0359
-22.9	0.0102844	-22.5	0.0387878	-22.6	-0.0558777	-22.1	-0.0874023	-22.2	-0.104462	-22.1	-0.25769	-22.3	-0.0206604					8.06187e-06	33.2818
-21.9	0.253662	-21.5	0.087616	-21.6	0.0624695	-21.1	0.0571289	-21.2	-0.0958862	-21.1	-0.184662	-21.3	-0.0515137					8.25758e-06	33.5196
-20.9	0.270447	-20.5	0.0516663	-20.6	0.0667725	-20.1	-0.0241394	-20.2	-0.144318	-20.1	-0.0748901	-20.3	0.209412					8.45328e-06	33.7498
-19.9	0.168488	-19.5	0.118866	-19.6	0.046051	-19.1	-0.173737	-19.2	-0.206421	-19.1	-0.0264587	-19.3	0.0109863					8.64899e-06	33.9728
-18.9	0.109894	-18.5	-0.00302124	-18.6	0.249969	-18.1	-0.124146	-18.2	-0.187683	-18.1	-0.0362244	-18.3	0.0309143					8.8447e-06	34.1888
-17.9	0.185669	-17.5	-0.0139465	-17.6	0.0144348	-17.1	-0.104218	-17.2	-0.0626831	-17.1	-0.0256653	-17.3	0.0496521					9.0404e-06	34.3982
-16.9	0.169281	-16.5	-0.120972	-16.6	0.142151	-16.1	-0.0803833	-16.2	-0.172058	-16.1	-0.0643311	-16.3	0.128571					9.23611e-06	34.6014
-15.9	0.156006	-15.5	0.052063	-15.6	-0.0797119	-15.1	-0.0186768	-15.2	-0.0419617	-15.1	-0.0577087	-15.3	-0.101135					9.43182e-06	34.7985
-14.9	-0.0939941	-14.5	0.0360413	-14.6	0.0105286	-14.1	-0.0831299	-14.2	-0.0693054	-14.1	-0.0709839	-14.3	-0.061676					9.62753e-06	34.9898
-13.9	0.0946655	-13.5	0.00909424	-13.6	-0.0664368	-13.1	0.0782166	-13.2	-0.000549316	-13.1	0.00909424	-13.3	-0.00579834					9.82323e-06	35.1756
-12.9	-0.069397	-12.5	0.0184631	-12.6	0.0374756	-12.1	-0.0362549	-12.2	0.0588074	-12.1	-0.0662842	-12.3	0.114899					1.00189e-05	35.3562
-11.9	0.00131226	-11.5	0.185272	-11.6	-0.116058	-11.1	-0.0499268	-11.2	-0.0482178	-11.1	0.0106506	-11.3	-0.169495					1.02146e-05	35.5317
-10.9	0.064209	-10.5	-0.0342712	-10.6	0.000366211	-10.1	-0.0178833	-10.2	0.0865479	-10.1	0.0575256	-10.3	0.0391235					1.04104e-05	35.7023
-9.9	0.0899658	-9.5	-0.176453	-9.6	-0.09729	-9.1	-0.0260925	-9.2	-0.000946045	-9.1	0.0110474	-9.3	0.0707397					1.06061e-05	35.8683
-8.9	-0.0487061	-8.5	-0.0233154	-8.6	-0.114105	-8.1	0.0832825	-8.2	0.0443726	-8.1	0.0286255	-8.3	-0.00854492					1.08018e-05	36.0299
-7.9	0.112244	-7.5	-0.0241089	-7.6	0.212463	-7.1	0.232117	-7.2	0.0150757	-7.1	0.225098	-7.3	0.237946					1.09975e-05	36.1871
-6.9	0.00637817	-6.5	-0.0280151	-6.6	0.0730286	-6.1	-0.0799866	-6.2	-0.0540771	-6.1	0.0372314	-6.3	-0.123779					1.11932e-05	36.3403
-5.9	-0.00378418	-5.5	-0.01474	-5.6	0.0827942	-5.1	-0.081543	-5.2	0.010376	-5.1	-0.184265	-5.3	0.00787354					1.13889e-05	36.4894
-4.9	-0.152985	-4.5	-0.2323	-4.6	-0.0226746	-4.1	-0.0397644	-4.2	-0.135712	-4.1	-0.0420837	-4.3	-0.166748					1.15846e-05	36.6348
-3.9	-0.185791	-3.5	-0.123718	-3.6	-0.1008	-3.1	0.111816	-3.2	0.165833	-3.1	-0.0740967	-3.3	-0.0714417					1.17803e-05	36.7765
-2.9	0.231781	-2.5	0.311066	-2.6	0.515991	-2.1	0.086792	-2.2	0.629517	-2.1	0.346985	-2.3	0.507477					1.1976e-05	36.9147
-1.9	-0.053772	-1.5	-1.44168	-1.6	-1.11682	-1.1	-3.94327	-1.2	-3.97009	-1.1	-5.12372	-1.3	-2.2558					1.21717e-05	37.0495
-0.900002	-2.99869	-0.5	-8.6405	-0.599998	-7.7887	-0.0999985	-8.45773	-0.199997	-12.4013	-0.0999985	-16.9479	-0.299995	-29.555					1.23674e-05	37.1811
0.0999985	-2.52682	0.5	-2.53308	0.400002	-1.54456	0.900002	4.44617	0.800003	7.8967	0.900002	14.511	0.700005	15.1477					1.25631e-05	37.3094
1.1	-1.03931	1.5	2.27747	1.4	5.50818	1.9	14.1704	1.8	21.6502	1.9	30.0415	1.7	35.036					1.27588e-05	37.4348
2.1	-0.10376	2.5	5.35245	2.4	9.85583	2.9	17.8063	2.8	25.76	2.9	33.2919	2.7	38.7438					1.29545e-05	37.5572
3.1	-0.000640869	3.5	6.52551	3.4	11.784	3.9	19.3228	3.8	27.2119	3.9	34.231	3.7	39.5876					1.31503e-05	37.6767
4.1	0.0278625	4.5	7.2294	4.4	12.6367	4.9	19.9493	4.8	27.7858	4.9	34.629	4.7	39.8614					1.3346e-05	37.7936
5.1	0.0735779	5.5	7.70755	5.4	13.1726	5.9	20.2423	5.8	27.9182	5.9	34.6032	5.7	39.8458					1.35417e-05	37.9077
6.1	0.0837402	6.5	7.94424	6.4	13.4679	6.9	20.3438	6.8	27.9928	6.9	34.4575	6.7	39.9676					1.37374e-05	38.0194
7.1	0.116547	7.5	8.27432	7.4	13.6437	7.9	20.4497	7.8	27.808	7.9	34.4798	7.7	39.986					1.39331e-05	38.1285
8.1	-0.000244141	8.5	8.30676	8.4	13.5785	8.9	20.5798	8.8	27.7686	8.9	34.5837	8.7	39.9942					1.41288e-05	38.2353
9.1	-0.127594	9.5	8.25833	9.4	13.6773	9.9	20.5989	9.8	27.6655	9.9	34.6298	9.7	39.7993					1.43245e-05	38.3398
10.1	-0.0561218	10.5	8.49191	10.4	13.7722	10.9	20.6673	10.8	27.8256	10.9	34.4747	10.7	39.8274					1.45202e-05	38.442
11.1	-0.0330811	11.5	8.48135	11.4	13.7472	11.9	20.7184	11.8	27.8541	11.9	34.3884	11.7	39.8829					1.47159e-05	38.5421
12.1	-0.045166	12.5	8.44464	12.4	13.7644	12.9	20.6833	12.8	27.9424	12.9	34.3896	12.7	39.7907					1.49116e-05	38.64
13.1	0.00482178	13.5	8.50793	13.4	13.7117	13.9	20.7173	13.8	27.8229	13.9	34.4661	13.7	39.7364					1.51073e-05	38.736
14.1	-0.184235	14.5	8.46613	14.4	13.8922	14.9	20.6048	14.8	27.8639	14.9	34.37	14.7	39.8942					1.5303e-05	38.8299
15.1	-0.16394	15.5	8.38489	15.4	13.7836	15.9	20.5329	15.8	27.8904	15.9	34.2849	15.7	39.7504					1.54987e-05	38.922
16.1	-0.145966	16.5	8.30832	16.4	13.8203	16.9	20.447	16.8	27.8377	16.9	34.4149	16.7	39.7215					1.56944e-05	39.0122
17.1	-0.181885	17.5	8.38098	17.4	13.7238	17.9	20.5958	17.8	27.853	17.9	34.2974	17.7	39.6598					1.58902e-05	39.1006
18.1	-0.109253	18.5	8.29935	18.4	13.7605	18.9	20.4059	18.8	27.9338	18.9	34.4079	18.7	39.7735					1.60859e-05	39.1873
19.1	-0.181519	19.5	8.16849	19.4	13.7164	19.9	20.4055	19.8	27.9151	19.9	34.4021	19.7	39.6872					1.62816e-05	39.2723
20.1	-0.0393066	20.5	8.2337	20.4	13.7066	20.9	20.4657	20.8	27.7756	20.9	34.2235	20.7	39.5672					1.64773e-05	39.3556
21.1	0.00598145	21.5	8.14346	21.4	13.6937	21.9	20.5118	21.8	27.7784	21.9	34.4364	21.7	39.5856					1.6673e-05	39.4373
22.1	-0.145569	22.5	8.26028	22.4	13.6859	22.9	20.4946	22.8	27.7143	22.9	34.4079	22.7	39.7645					1.68687e-05	39.5175
23.1	-0.00610352	23.5	8.18918	23.4	13.7851	23.9	20.4309	23.8	27.8522	23.9	34.365	23.7	39.725					1.70644e-05	39.5962
24.1	0.0223999	24.5	8.32239	24.4	13.7605	24.9	20.3841	24.8	27.8502	24.9	34.3611	24.7	39.8094					1.72601e-05	39.6734
25.1	0.0634155	25.5	8.09933	25.4	13.732	25.9	20.4735	25.8	27.8557	25.9	34.4892	25.7	39.5805					1.74558e-05	39.7492
26.1	-0.104553	26.5	8.24466	26.4	13.7914	26.9	20.5618	26.8	27.9448	26.9	34.4247	26.7	39.6212					1.76515e-05	39.8236
27.1	-0.291656	27.5	8.20325	27.4	13.7562	27.9	20.3571	27.8	27.8604	27.9	34.42	27.7	39.4715					1.78472e-05	39.8966
28.1	-0.045166	28.5	8.21146	28.4	13.6367	28.9	20.5341	28.8	27.8807	28.9	34.2618	28.7	39.5657					1.80429e-05	39.9684
29.1	0.113037	29.5	8.25403	29.4	13.6675	29.9	20.5583	29.8	27.901	29.9	34.4435	29.7	39.5587					1.82386e-05	40.0388
30.1	0.0263062	30.5	8.28528	30.4	13.7719	30.9	20.5997	30.8	27.7619	30.9	34.388	30.7	39.6754					1.84343e-05	40.1081
31.1	-0.0733032	31.5	8.25012	31.4	13.8234	31.9	20.5579	31.8	27.878	31.9	34.3286	31.7	39.6524					1.86301e-05	40.1761
32.1	0.0122375	32.5	8.3595	32.4	13.6652	32.9	20.6372	32.8	27.8061	32.9	34.2329	32.7	39.4317					1.88258e-05	40.2429
33.1	0.110291	33.5	8.19464	33.4	13.5668	33.9	20.6099	33.8	27.7346	33.9	34.3825	33.7	39.559					1.90215e-05	40.3086
34.1	-0.0967407	34.5	8.30206	34.4	13.5883	34.9	20.6872	34.8	27.7014	34.9	34.356	34.7	39.6043					1.92172e-05	40.3732
35.1	-0.120972	35.5	8.32315	35.4	13.6097	35.9	20.5399	35.8	27.6198	35.9	34.4106	35.7	39.5872					1.94129e-05	40.4366
36.1	0.0591125	36.5	8.24112	36.4	13.6582	36.9	20.4969	36.8	27.7389	36.9	34.3611	36.7	39.529					1.96086e-05	40.4991
37.1	0.0751343	37.5	8.40753	37.4	13.6148	37.9	20.4716	37.8	27.5307	37.9	34.3591	37.7	39.6184					1.98043e-05	40.5604
38.1	-0.0885315	38.5	8.22668	38.4	13.5445	38.9	20.388	38.8	27.6944	38.9	34.304	38.7	39.7094					2e-05	40.6208
39.1	0.107544	39.5	8.21182	39.4	13.6	39.9	20.4657	39.8	27.7619	39.9	34.32	39.7	39.6493
40.1	-0.1698	40.5	8.33841	40.4	13.5121	40.9	20.5419	40.8	27.8307	40.9	34.4224	40.7	39.5797
41.1	0.0430908	41.5	8.25754	41.4	13.6699	41.9	20.4767	41.8	27.7131	41.9	34.4298	41.7	39.6379
42.1	-0.116272	42.5	8.40598	42.4	13.516	42.9	20.5591	42.8	27.7803	42.9	34.3564	42.7	39.6454
43.1	-0.0592346	43.5	8.33646	43.4	13.3562	43.9	20.6083	43.8	27.833	43.9	34.3255	43.7	39.611
44.1	-0.0955811	44.5	8.33487	44.4	13.5457	44.9	20.5477	44.8	27.885	44.9	34.3497	44.7	39.4817
45.1	-0.00338745	45.5	8.14035	45.4	13.5308	45.9	20.4587	45.8	27.8256	45.9	34.4564	45.7	39.6672
46.1	0.0235596	46.5	8.23721	46.4	13.4152	46.9	20.5165	46.8	27.7955	46.9	34.3982	46.7	39.5626
47.1	0.185669	47.5	8.36966	47.4	13.6258	47.9	20.5095	47.8	27.8311	47.9	34.3517	47.7	39.5946
48.1	-0.0190125	48.5	8.24661	48.4	13.5844	48.9	20.4399	48.8	27.8225	48.9	34.4861	48.7	39.7051
49.1	0.071228	49.5	8.23645	49.4	13.4746	49.9	20.4845	49.8	27.8401	49.9	34.563	49.7	39.55
50.1	0.0067749	50.5	8.31027	50.4	13.598	50.9	20.3384	50.8	27.8713	50.9	34.4939	50.7	39.7047
51.1	0.0180969	51.5	8.38449	51.4	13.5152	51.9	20.4391	51.8	27.8971	51.9	34.4228	51.7	39.6243
52.1	0.107178	52.5	8.22903	52.4	13.4617	52.9	20.4091	52.8	27.8342	52.9	34.4939	52.7	39.6614
53.1	-0.0776062	53.5	8.24893	53.4	13.4183	53.9	20.3895	53.8	27.8471	53.9	34.4091	53.7	39.7094
54.1	0.114197	54.5	8.33878	54.4	13.5195	54.9	20.413	54.8	27.9373	54.9	34.5185	54.7	39.6852
55.1	0.0434875	55.5	8.22354	55.4	13.4965	55.9	20.279	55.8	27.8674	55.9	34.3314	55.7	39.4786
56.1	-0.0994873	56.5	8.32434	56.4	13.4687	56.9	20.3813	56.8	27.7666	56.9	34.3083	56.7	39.6446
57.1	0.0466309	57.5	8.22708	57.4	13.423	57.9	20.5392	57.8	27.7803	57.9	34.5626	57.7	39.7188
58.1	-0.0186157	58.5	8.10599	58.4	13.5078	58.9	20.5794	58.8	27.7483	58.9	34.5513	58.7	39.7684
59.1	-0.0729065	59.5	8.12552	59.4	13.4961	59.9	20.5544	59.8	27.7955	59.9	34.6263	59.7	39.7028
60.1	-0.0502625	60.5	8.19504	60.4	13.582	60.9	20.5708	60.8	27.6479	60.9	34.5743	60.7	39.6559
61.1	-0.0838623	61.5	8.17511	61.4	13.5527	61.9	20.5329	61.8	27.626	61.9	34.5087	61.7	39.7688
62.1	-0.0986938	62.5	8.09464	62.4	13.6761	62.9	20.4192	62.8	27.6291	62.9	34.4599	62.7	39.8372
63.1	0.129028	63.5	8.08722	63.4	13.6378	63.9	20.5474	63.8	27.7002	63.9	34.5298	63.7	39.677
64.1	-0.0440063	64.5	8.08411	64.4	13.6492	64.9	20.5149	64.8	27.7924	64.9	34.5107	64.7	39.8274
65.1	-0.0654907	65.5	8.05792	65.4	13.6957	65.9	20.3673	65.8	27.7658	65.9	34.5884	65.7	39.7692
66.1	0.0333252	66.5	8.06027	66.4	13.5519	66.9	20.343	66.8	27.7889	66.9	34.5384	66.7	39.6633
67.1	0.0294189	67.5	8.0751	67.4	13.5586	67.9	20.4466	67.8	27.7483	67.9	34.5321	67.7	39.7328
68.1	0.168091	68.5	8.06262	68.4	13.7469	68.9	20.4684	68.8	27.8576	68.9	34.6579	68.7	39.7899
69.1	0.0673218	69.5	8.19113	69.4	13.6844	69.9	20.3169	69.8	27.7944	69.9	34.5302	69.7	39.7696
70.1	0.0204468	70.5	8.06769	70.4	13.5555	70.9	20.3919	70.8	27.7799	70.9	34.5466	70.7	39.6555
71.1	-0.0686035	71.5	8.14465	71.4	13.5175	71.9	20.3813	71.8	27.8565	71.9	34.436	71.7	39.6227
72.1	-0.0549316	72.5	8.13138	72.4	13.5984	72.9	20.2813	72.8	27.8588	72.9	34.5376	72.7	39.7102
73.1	-0.0275879	73.5	8.22159	73.4	13.6074	73.9	20.2075	73.8	27.8022	73.9	34.4786	73.7	39.7895
74.1	-0.0283813	74.5	8.147	74.4	13.6964	74.9	20.4337	74.8	27.858	74.9	34.7439	74.7	39.8032
75.1	0.0661621	75.5	8.20596	75.4	13.6652	75.9	20.5837	75.8	28.0104	75.9	34.7845	75.7	39.9508
76.1	0.237244	76.5	8.24271	76.4	13.9117	76.9	20.4474	76.8	28.1487	76.9	34.7302	76.7	40.2047
77.1	0.256775	77.5	8.32278	77.4	13.9363	77.9	20.5134	77.8	28.1483	77.9	34.813	77.7	40.2629
78.1	0.139984	78.5	8.50323	78.4	13.8719	78.9	20.527	78.8	28.0494	78.9	34.9392	78.7	40.3278
79.1	0.190369	79.5	8.43448	79.4	13.9234	79.9	20.6974	79.8	28.2065	79.9	35.0888	79.7	40.5872
80.1	0.232544	80.5	8.47668	80.4	13.9305	80.9	20.7884	80.8	28.278	80.9	35.0696	80.7	40.477
81.1	0.36499	81.5	8.57941	81.4	14.1441	81.9	20.7837	81.8	28.2838	81.9	35.2517	81.7	40.6653
82.1	0.469269	82.5	8.62198	82.4	14.1101	82.9	20.7907	82.8	28.4459	82.9	35.4259	82.7	40.7625
83.1	0.515381	83.5	8.71222	83.4	14.1242	83.9	21.0552	83.8	28.2549	83.9	35.4954	83.7	40.8016
84.1	0.475525	84.5	8.72278	84.4	14.1121	84.9	21.0192	84.8	28.4908	84.9	35.5321	84.7	41.0168
85.1	0.478638	85.5	8.63019	85.4	14.198	85.9	20.9478	85.8	28.5873	85.9	35.5435	85.7	41.0383
86.1	0.519287	86.5	8.77161	86.4	14.1265	86.9	21.1376	86.8	28.6061	86.9	35.495	86.7	41.2071
87.1	0.603638	87.5	8.7634	87.4	14.205	87.9	21.136	87.8	28.6381	87.9	35.5529	87.7	41.2227
88.1	0.668488	88.5	8.79544	88.4	14.2625	88.9	21.202	88.8	28.6877	88.9	35.6255	88.7	41.3918
89.1	0.629425	89.5	8.9509	89.4	14.3582	89.9	21.2556	89.8	28.7608	89.9	35.6868	89.7	41.5587
90.1	0.714203	90.5	9.06183	90.4	14.3969	90.9	21.3837	90.8	28.8221	90.9	35.7157	90.7	41.4774
91.1	0.673584	91.5	9.1044	91.4	14.5699	91.9	21.2286	91.8	28.6319	91.9	35.7888	91.7	41.6137
92.1	0.86264	92.5	9.07706	92.4	14.5887	92.9	21.2622	92.8	28.7389	92.9	35.8247	92.7	41.6758
93.1	0.935669	93.5	9.13605	93.4	14.6445	93.9	21.288	93.8	28.844	93.9	35.8442	93.7	41.727
94.1	0.86499	94.5	9.22278	94.4	14.5883	94.9	21.4368	94.8	28.7612	94.9	35.9446	94.7	41.8395
95.1	0.844269	95.5	9.12277	95.4	14.5371	95.9	21.4446	95.8	28.9377	95.9	35.9017	95.7	41.8747
96.1	0.850922	96.5	9.33646	96.4	14.6172	96.9	21.4204	96.8	28.8572	96.9	35.9193	96.7	41.8188
97.1	1.10834	97.5	9.26495	97.4	14.466	97.9	21.3731	97.8	28.9623	97.9	35.9431	97.7	41.945
98.1	1.09036	98.5	9.22433	98.4	14.6543	98.9	21.4622	98.8	29.0459	98.9	36.0419	98.7	41.9094
99.1	1.04858	99.5	9.24152	99.4	14.7925	99.9	21.5571	99.8	29.0311	99.9	36.0907	99.7	41.9524
100.1	0.892334	100.5	9.24426	100.4	14.6562	100.9	21.6153	100.8	29.119	100.9	36.0724	100.7	41.9356
101.1	0.96106	101.5	9.38058	101.4	14.739	101.9	21.6485	101.8	29.0756	101.9	36.0661	101.7	41.9989
102.1	0.941162	102.5	9.37784	102.4	14.7023	102.9	21.6325	102.8	29.1483	102.9	36.0583	102.7	41.9958
103.1	1.05481	103.5	9.40363	103.4	14.9203	103.9	21.6075	103.8	29.1979	103.9	36.1759	103.7	41.9266
104.1	1.2095	104.5	9.47513	104.4	14.9078	104.9	21.6524	104.8	29.1307	104.9	36.2489	104.7	42.0141
105.1	1.20013	105.5	9.41574	105.4	15.0023	105.9	21.5942	105.8	29.1264	105.9	36.222	105.7	42.0954
106.1	1.12787	106.5	9.50323	106.4	14.8519	106.9	21.7446	106.8	29.1334	106.9	36.3056	106.7	42.1063
107.1	1.17905	107.5	9.51065	107.4	14.825	107.9	21.7603	107.8	29.1475	107.9	36.2657	107.7	42.1676
108.1	1.19818	108.5	9.52591	108.4	14.7773	108.9	21.7458	108.8	29.3483	108.9	36.286	108.7	42.0774
109.1	1.28918	109.5	9.51691	109.4	14.8847	109.9	21.6321	109.8	29.219	109.9	36.2505	109.7	42.2059
110.1	1.28412	110.5	9.6044	110.4	14.8871	110.9	21.7286	110.8	29.385	110.9	36.3032	110.7	42.1039
111.1	1.24271	111.5	9.54581	111.4	15.0285	111.9	21.8552	111.8	29.2268	111.9	36.3919	111.7	42.186
112.1	1.19153	112.5	9.68488	112.4	14.9625	112.9	21.8177	112.8	29.274	112.9	36.3157	112.7	42.1184
113.1	1.25366	113.5	9.61261	113.4	14.966	113.9	21.8766	113.8	29.2424	113.9	36.3517	113.7	42.143
114.1	1.27396	114.5	9.62668	114.4	14.9633	114.9	21.9079	114.8	29.4045	114.9	36.3634	114.7	42.2184
115.1	1.16577	115.5	9.69894	115.4	14.9023	115.9	21.8626	115.8	29.4112	115.9	36.431	115.7	42.3669
116.1	1.36655	116.5	9.59659	116.4	15.0609	116.9	21.8094	116.8	29.3557	116.9	36.3673	116.7	42.3032
117.1	1.14584	117.5	9.5712	117.4	15.0992	117.9	21.7196	117.8	29.2104	117.9	36.2775	117.7	42.145
118.1	1.24231	118.5	9.61731	118.4	15.0144	118.9	22.5126	118.8	29.8596	118.9	36.9087	118.7	42.3157
119.1	2.64075	119.5	16.5923	119.4	20.7164	119.9	29.1724	119.8	41.8764	119.9	52.9431	119.7	67.6192
120.1	4.20483	120.5	9.63919	120.4	16.1136	120.9	18.8747	120.8	25.4268	120.9	32.1595	120.7	35.2668
121.1	1.74896	121.5	7.41068	121.4	11.464	121.9	12.0821	121.8	17.8334	121.9	22.095	121.7	28.6391
122.1	0.749756	122.5	4.04074	122.4	6.94489	122.9	7.70633	122.8	11.1416	122.9	13.8298	122.7	18.0008
123.1	0.453247	123.5	2.37943	123.4	4.53122	123.9	4.93445	123.8	7.30139	123.9	9.16455	123.7	11.9684
124.1	0.0575562	124.5	1.6669	124.4	2.9191	124.9	3.34265	124.8	4.98773	124.9	6.27823	124.7	8.31061
125.1	0.0450439	125.5	0.979401	125.4	1.92068	125.9	2.48212	125.8	3.48419	125.9	4.33487	125.7	5.49261
126.1	0.0020752	126.5	0.638	126.4	1.423	126.9	1.56104	126.8	2.45218	126.9	2.86926	126.7	3.92389
127.1	-0.120972	127.5	0.393463	127.4	0.987457	127.9	0.982513	127.8	1.56427	127.9	2.08176	127.7	2.48639
128.1	0.14856	128.5	0.11145	128.4	0.544495	128.9	0.628601	128.8	1.06271	128.9	1.39621	128.7	1.75397
129.1	-0.0975342	129.5	-0.0233154	129.4	0.483551	129.9	0.268829	129.8	0.672089	129.9	0.990723	129.7	1.16724
130.1	-0.236206	130.5	-0.053009	130.4	0.208954	130.9	0.0446167	130.8	0.499054	130.9	0.599731	130.7	0.877777
131.1	0.0196533	131.5	-0.342072	131.4	-0.0535583	131.9	-0.0139771	131.8	0.0845947	131.9	0.321198	131.7	0.494568
132.1	-0.329559	132.5	-0.352234	132.4	0.0210571	132.9	-0.165924	132.8	-0.204468	132.9	0.110657	132.7	0.395752
133.1	-0.218231	133.5	-0.321747	133.4	-0.253937	133.9	-0.254608	133.8	-0.164612	133.9	-0.010437	133.7	0.0863647
134.1	-0.10025	134.5	-0.513947	134.4	-0.181274	134.9	-0.247192	134.8	-0.237274	134.9	-0.117462	134.7	0.245758
135.1	-0.217834	135.5	-0.561615	135.4	-0.28479	135.9	-0.224518	135.8	-0.216583	135.9	-0.000274658	135.7	-0.0175171
136.1	-0.272522	136.5	-0.439331	136.4	-0.357056	136.9	-0.262817	136.8	-0.282593	136.9	-0.225281	136.7	-0.243713
137.1	-0.0104065	137.5	-0.4823	137.4	-0.362152	137.9	-0.26123	137.8	-0.513855	137.9	-0.35849	137.7	-0.103851
138.1	-0.141266	138.5	-0.579559	138.4	-0.385956	138.9	-0.380371	138.8	-0.47049	138.9	-0.352631	138.7	-0.240173
139.1	-0.25885	139.5	-0.474487	139.4	-0.403931	139.9	-0.322571	139.8	-0.418518	139.9	-0.277222	139.7	-0.27066
140.1	-0.0783691	140.5	-0.672943	140.4	-0.416443	140.9	-0.450317	140.8	-0.485321	140.9	-0.310425	140.7	-0.221832
141.1	-0.152588	141.5	-0.513947	141.4	-0.350433	141.9	-0.568268	141.8	-0.371643	141.9	-0.153015	141.7	-0.438629
142.1	-0.0744629	142.5	-0.574493	142.4	-0.360565	142.9	-0.48468	142.8	-0.384552	142.9	-0.128784	142.7	-0.587067
143.1	0.0415344	143.5	-0.718231	143.4	-0.349243	143.9	-0.476868	143.8	-0.40564	143.9	-0.368256	143.7	-0.296051
144.1	0.00756836	144.5	-0.678406	144.4	-0.459808	144.9	-0.52063	144.8	-0.344696	144.9	-0.248718	144.7	-0.464783
145.1	-0.0112	145.5	-0.473724	145.4	-0.435577	145.9	-0.409668	145.8	-0.417358	145.9	-0.367462	145.7	-0.534332
146.1	-0.0799561	146.5	-0.621765	146.4	-0.419159	146.9	-0.36554	146.8	-0.579468	146.9	-0.283875	146.7	-0.411285
147.1	-0.311188	147.5	-0.530365	147.4	-0.403168	147.9	-0.586243	147.8	-0.404846	147.9	-0.133881	147.7	-0.441345
148.1	-0.347137	148.5	-0.490906	148.4	-0.474243	148.9	-0.472168	148.8	-0.488831	148.9	-0.193237	148.7	-0.666748
149.1	-0.0701904	149.5	-0.711212	149.4	-0.417603	149.9	-0.491333	149.8	-0.513855	149.9	-0.276062	149.7	-0.421448
150.1	-0.277985	150.5	-0.602234	150.4	-0.265259	150.9	-0.493286	150.8	-0.55954	150.9	-0.292084	150.7	-0.572998
151.1	-0.256104	151.5	-0.653778	151.4	-0.467621	151.9	-0.316711	151.8	-0.440796	151.9	-0.386993	151.7	-0.630035
152.1	-0.215881	152.5	-0.823334	152.4	-0.373871	152.9	-0.335846	152.8	-0.576355	152.9	-0.318237	152.7	-0.539001
153.1	-0.329163	153.5	-0.600281	153.4	-0.419159	153.9	-0.456177	153.8	-0.40213	153.9	-0.317474	153.7	-0.409332
154.1	-0.231506	154.5	-0.594818	154.4	-0.642212	154.9	-0.343262	154.8	-0.447815	154.9	-0.345215	154.7	-0.501892
155.1	-0.110809	155.5	-0.778778	155.4	-0.473083	155.9	-0.400299	155.8	-0.432587	155.9	-0.375275	155.7	-0.412842
156.1	-0.242065	156.5	-0.630737	156.4	-0.50824	156.9	-0.54248	156.8	-0.300964	156.9	-0.301056	156.7	-0.518707
157.1	-0.202606	157.5	-0.76004	157.4	-0.707855	157.9	-0.246002	157.8	-0.398987	157.9	-0.567474	157.7	-0.554626
158.1	-0.192444	158.5	-0.776062	158.4	-0.607452	158.9	-0.480377	158.8	-0.570099	158.9	-0.230347	158.7	-0.444092
159.1	-0.333466	159.5	-0.57254	159.4	-0.555511	159.9	-0.534668	159.8	-0.285339	159.9	-0.222534	159.7	-0.558533
160.1	-0.238159	160.5	-0.716278	160.4	-0.764099	160.9	-0.326874	160.8	-0.366974	160.9	-0.45105	160.7	-0.65387
161.1	-0.219391	161.5	-0.904572	161.4	-0.530487	161.9	-0.501099	161.8	-0.422058	161.9	-0.2948	161.7	-0.497223
162.1	-0.332672	162.5	-0.640106	162.4	-0.44339	162.9	-0.596802	162.8	-0.201355	162.9	-0.220978	162.7	-0.582764
163.1	-0.304932	163.5	-0.645966	163.4	-0.743774	163.9	-0.409302	163.8	-0.304077	163.9	-0.551849	163.7	-0.52066
164.1	-0.237762	164.5	-0.901062	164.4	-0.436737	164.9	-0.346008	164.8	-0.507202	164.9	-0.264343	164.7	-0.410492
165.1	-0.259247	165.5	-0.586212	165.4	-0.56723	165.9	-0.572968	165.8	-0.233368	165.9	-0.283478	165.7	-0.565979
166.1	-0.264709	166.5	-0.726837	166.4	-0.634399	166.9	-0.280762	166.8	-0.384949	166.9	-0.38974	166.7	-0.508545
167.1	-0.133453	167.5	-0.819031	167.4	-0.516449	167.9	-0.558105	167.8	-0.466583	167.9	-0.178802	167.7	-0.36322
168.1	-0.377594	168.5	-0.73465	168.4	-0.548065	168.9	-0.692505	168.8	-0.385315	168.9	-0.387787	168.7	-0.542908
169.1	-0.0522156	169.5	-0.834656	169.4	-0.716827	169.9	-0.425293	169.8	-0.442352	169.9	-0.427246	169.7	-0.581207
170.1	-0.127594	170.5	-0.85379	170.4	-0.329712	170.9	-0.531555	170.8	-0.634552	170.9	-0.238556	170.7	-0.423401
171.1	-0.222534	171.5	-0.770966	171.4	-0.675415	171.9	-0.681946	171.8	-0.294312	171.9	-0.284668	171.7	-0.65387
172.1	-0.0197754	172.5	-0.731537	172.4	-0.697693	172.9	-0.540527	172.8	-0.429474	172.9	-0.492462	172.7	-0.568298
173.1	-0.208862	173.5	-0.872162	173.4	-0.47699	173.9	-0.527649	173.8	-0.503296	173.9	-0.208496	173.7	-0.423767
174.1	-0.106506	174.5	-0.696381	174.4	-0.489868	174.9	-0.499512	174.8	-0.427917	174.9	-0.374512	174.7	-0.433929
175.1	-0.0506592	175.5	-0.706146	175.4	-0.614471	175.9	-0.499512	175.8	-0.311493	175.9	-0.44754	175.7	-0.474945
176.1	-0.156128	176.5	-0.873322	176.4	-0.376587	176.9	-0.582733	176.8	-0.503296	176.9	-0.253784	176.7	-0.515961
177.1	-0.314331	177.5	-0.690521	177.4	-0.745331	177.9	-0.536255	177.8	-0.315002	177.9	-0.487	177.7	-0.742523
178.1	-0.0811157	178.5	-0.822144	178.4	-0.723846	178.9	-0.375305	178.8	-0.392761	178.9	-0.47998	178.7	-0.580414
179.1	-0.171356	179.5	-0.97879	179.4	-0.555115	179.9	-0.411621	179.8	-0.49118	179.9	-0.45575	179.7	-0.544098
180.1	-0.172119	180.5	-0.804962	180.4	-0.59613	180.9	-0.620605	180.8	-0.352509	180.9	-0.500671	180.7	-0.567535
181.1	-0.340088	181.5	-0.688934	181.4	-0.777771	181.9	-0.276093	181.8	-0.506042	181.9	-0.717072	181.7	-0.538635
182.1	-0.336578	182.5	-0.846375	182.4	-0.677368	182.9	-0.508514	182.8	-0.690796	182.9	-0.599487	182.7	-0.621826
183.1	-0.388153	183.5	-0.788177	183.4	-0.587524	183.9	-0.42218	183.8	-0.293518	183.9	-0.5159	183.7	-0.668701
184.1	-0.19986	184.5	-0.850677	184.4	-0.537933	184.9	-0.560455	184.8	-0.395081	184.9	-0.593628	184.7	-0.405426
185.1	-0.207275	185.5	-0.91629	185.4	-0.462524	185.9	-0.658508	185.8	-0.549377	185.9	-0.490509	185.7	-0.542145
186.1	-0.210815	186.5	-0.622925	186.4	-0.592987	186.9	-0.543274	186.8	-0.455627	186.9	-0.350281	186.7	-0.707764
187.1	-0.218994	187.5	-0.792084	187.4	-0.859406	187.9	-0.546021	187.8	-0.486877	187.9	-0.544037	187.7	-0.656586
188.1	-0.247528	188.5	-0.811615	188.4	-0.69809	188.9	-0.529602	188.8	-0.559937	188.9	-0.645203	188.7	-0.505035
189.1	-0.270966	189.5	-0.693634	189.4	-0.605499	189.9	-0.552643	189.8	-0.416962	189.9	-0.509277	189.7	-0.546448
190.1	-0.223297	190.5	-0.863556	190.4	-0.607849	190.9	-0.480774	190.8	-0.472046	190.9	-0.552612	190.7	-0.406982
191.1	-0.189697	191.5	-0.668243	191.4	-0.463318	191.9	-0.523346	191.8	-0.513062	191.9	-0.444427	191.7	-0.485901
192.1	-0.392822	192.5	-0.470184	192.4	-0.638702	192.9	-0.579224	192.8	-0.40094	192.9	-0.470978	192.7	-0.531586
193.1	-0.0830688	193.5	-0.690887	193.4	-0.664093	193.9	-0.496002	193.8	-0.489624	193.9	-0.645996	193.7	-0.441742
194.1	-0.224091	194.5	-0.663544	194.4	-0.41449	194.9	-0.617096	194.8	-0.639618	194.9	-0.44754	194.7	-0.493713
195.1	-0.32605	195.5	-0.540131	195.4	-0.634003	195.9	-0.483124	195.8	-0.438446	195.9	-0.526855	195.7	-0.652679
196.1	-0.110413	196.5	-0.850677	196.4	-0.50238	196.9	-0.481934	196.8	-0.422058	196.9	-0.739746	196.7	-0.305023
197.1	-0.26001	197.5	-0.725677	197.4	-0.429321	197.9	-0.60968	197.8	-0.515808	197.9	-0.556519	197.7	-0.568298
198.1	-0.404541	198.5	-0.556915	198.4	-0.601593	198.9	-0.45343	198.8	-0.308777	198.9	-0.715912	198.7	-0.506195
199.1	-0.140503	199.5	-0.796356	199.4	-0.716827	199.9	-0.228424	199.8	-0.577515	199.9	-0.672546	199.7	-0.410492
200.1	-0.337769	200.5	-0.852997	200.4	-0.368378	200.9	-0.472565	200.8	-0.49353	200.9	-0.521759	200.7	-0.574158
201.1	-0.394409	201.5	-0.621368	201.4	-0.53949	201.9	-0.419434	201.8	-0.338074	201.9	-0.452637	201.7	-0.767914
202.1	-0.16626	202.5	-0.635834	202.4	-0.687531	202.9	-0.264771	202.8	-0.477112	202.9	-0.503021	202.7	-0.611664
203.1	-0.310028	203.5	-0.555756	203.4	-0.484802	203.9	-0.463196	203.8	-0.600159	203.9	-0.519806	203.7	-0.753082
204.1	-0.32251	204.5	-0.545593	204.4	-0.68988	204.9	-0.412415	204.8	-0.445099	204.9	-0.656921	204.7	-0.636658
205.1	-0.253784	205.5	-0.461212	205.4	-0.589081	205.9	-0.313965	205.8	-0.543915	205.9	-0.647156	205.7	-0.483948
206.1	-0.208862	206.5	-0.589722	206.4	-0.531281	206.9	-0.517487	206.8	-0.332977	206.9	-0.490112	206.7	-0.485107
207.1	-0.340881	207.5	-0.507294	207.4	-0.615662	207.9	-0.444458	207.8	-0.381042	207.9	-0.472534	207.7	-0.825745
208.1	-0.353394	208.5	-0.529572	208.4	-0.584015	208.9	-0.543274	208.8	-0.611115	208.9	-0.562378	208.7	-0.49057
209.1	-0.397522	209.5	-0.60849	209.4	-0.559784	209.9	-0.69873	209.8	-0.606415	209.9	-0.272552	209.7	-0.513245
210.1	-0.358063	210.5	-0.425262	210.4	-0.639099	210.9	-0.376099	210.8	-0.378693	210.9	-0.605743	210.7	-0.65387
211.1	-0.251038	211.5	-0.601044	211.4	-0.760956	211.9	-0.54953	211.8	-0.594696	211.9	-0.565918	211.7	-0.474548
212.1	-0.407684	212.5	-0.496765	212.4	-0.66098	212.9	-0.60498	212.8	-0.36853	212.9	-0.474884	212.7	-0.596039
213.1	-0.355347	213.5	-0.360443	213.4	-0.683228	213.9	-0.498352	213.8	-0.438843	213.9	-0.488953	213.7	-0.688232
214.1	-0.221741	214.5	-0.710052	214.4	-0.68988	214.9	-0.574921	214.8	-0.445099	214.9	-0.51004	214.7	-0.390198
215.1	-0.345581	215.5	-0.525269	215.4	-0.773468	215.9	-0.665924	215.8	-0.440399	215.9	-0.481934	215.7	-0.556213
216.1	-0.329559	216.5	-0.560822	216.4	-0.738312	216.9	-0.568665	216.8	-0.384949	216.9	-0.583099	216.7	-0.725342
217.1	-0.204163	217.5	-0.6362	217.4	-0.674652	217.9	-0.395996	217.8	-0.468933	217.9	-0.581909	217.7	-0.484711
218.1	-0.263153	218.5	-0.519409	218.4	-0.728546	218.9	-0.66983	218.8	-0.354858	218.9	-0.445587	218.7	-0.675354
219.1	-0.324463	219.5	-0.627625	219.4	-0.652374	219.9	-0.463196	219.8	-0.34549	219.9	-0.604584	219.7	-0.608551
220.1	-0.241272	220.5	-0.722137	220.4	-0.556274	220.9	-0.563965	220.8	-0.484924	220.9	-0.533875	220.7	-0.455811
221.1	-0.283081	221.5	-0.476837	221.4	-0.651215	221.9	-0.735077	221.8	-0.325165	221.9	-0.41864	221.7	-0.588226
222.1	-0.380341	222.5	-0.54715	222.4	-0.717224	222.9	-0.499512	222.8	-0.340393	222.9	-0.668243	222.7	-0.414398
223.1	-0.109619	223.5	-0.763947	223.4	-0.654724	223.9	-0.683899	223.8	-0.407196	223.9	-0.531525	223.7	-0.385498
224.1	-0.2565	224.5	-0.76355	224.4	-0.578552	224.9	-0.562408	224.8	-0.36618	224.9	-0.435425	224.7	-0.49762
225.1	-0.314331	225.5	-0.638153	225.4	-0.739471	225.9	-0.383911	225.8	-0.356018	225.9	-0.464722	225.7	-0.451508
226.1	-0.218231	226.5	-0.839722	226.4	-0.6633	226.9	-0.64209	226.8	-0.334167	226.9	-0.422546	226.7	-0.407379
227.1	-0.13855	227.5	-0.551056	227.4	-0.595734	227.9	-0.758118	227.8	-0.332977	227.9	-0.375275	227.7	-0.602692
228.1	-0.222534	228.5	-0.623322	228.4	-0.718781	228.9	-0.499908	228.8	-0.379089	228.9	-0.440918	228.7	-0.590179
229.1	-0.220947	229.5	-0.854187	229.4	-0.701202	229.9	-0.647186	229.8	-0.500946	229.9	-0.467072	229.7	-0.362457
230.1	-0.375244	230.5	-0.60965	230.4	-0.720337	230.9	-0.733887	230.8	-0.500549	230.9	-0.497925	230.7	-0.623779
231.1	-0.238922	231.5	-0.686981	231.4	-0.760956	231.9	-0.539764	231.8	-0.527527	231.9	-0.735046	231.7	-0.512848
232.1	-0.2901	232.5	-0.781921	232.4	-0.665253	232.9	-0.635468	232.8	-0.702118	232.9	-0.550659	232.7	-0.491364
233.1	-0.303375	233.5	-0.560028	233.4	-0.639496	233.9	-0.667877	233.8	-0.34549	233.9	-0.486206	233.7	-0.592133
234.1	-0.142456	234.5	-0.669403	234.4	-0.826202	234.9	-0.45459	234.8	-0.515015	234.9	-0.435822	234.7	-0.471832
235.1	-0.208862	235.5	-0.782318	235.4	-0.532074	235.9	-0.735077	235.8	-0.701721	235.9	-0.333099	235.7	-0.603455
236.1	-0.217834	236.5	-0.528412	236.4	-0.467224	236.9	-0.77063	236.8	-0.384155	236.9	-0.540527	236.7	-0.701904
237.1	-0.190887	237.5	-0.63855	237.4	-0.634796	237.9	-0.58313	237.8	-0.607208	237.9	-0.618256	237.7	-0.635498
238.1	-0.286987	238.5	-0.827606	238.4	-0.497681	238.9	-0.663208	238.8	-0.723602	238.9	-0.363159	238.7	-0.465576
239.1	-0.317841	239.5	-0.534271	239.4	-0.540253	239.9	-0.626862	239.8	-0.551727	239.9	-0.414337	239.7	-0.533936
240.1	-0.0639343	240.5	-0.654175	240.4	-0.723083	240.9	-0.403046	240.8	-0.489227	240.9	-0.483887	240.7	-0.534332
241.1	-0.121735	241.5	-0.812775	241.4	-0.650818	241.9	-0.493286	241.8	-0.457581	241.9	-0.318634	241.7	-0.393311
242.1	-0.354553	242.5	-0.47995	242.4	-0.621521	242.9	-0.509277	242.8	-0.386505	242.9	-0.562775	242.7	-0.397614
243.1	-0.186981	243.5	-0.745209	243.4	-0.755096	243.9	-0.444458	243.8	-0.564636	243.9	-0.576843	243.7	-0.500732
244.1	-0.190094	244.5	-0.801849	244.4	-0.623077	244.9	-0.687408	244.8	-0.534943	244.9	-0.386597	244.7	-0.499176
245.1	-0.301422	245.5	-0.70224	245.4	-0.793793	245.9	-0.549927	245.8	-0.368927	245.9	-0.599487	245.7	-0.501129
246.1	-0.234619	246.5	-0.715515	246.4	-0.87973	246.9	-0.408112	246.8	-0.504456	246.9	-0.558472	246.7	-0.213623
247.1	-0.248291	247.5	-0.716278	247.4	-0.526978	247.9	-0.682343	247.8	-0.462677	247.9	-0.338959	247.7	-0.295258
248.1	-0.293213	248.5	-0.612762	248.4	-0.546112	248.9	-0.528046	248.8	-0.366577	248.9	-0.424103	248.7	-0.387848
249.1	-0.374481	249.5	-0.787384	249.4	-0.608246	249.9	-0.51709	249.8	-0.336884	249.9	-0.492859	249.7	-0.342133
250.1	-0.215881	250.5	-0.784637	250.4	-0.550812	250.9	-0.713593	250.8	-0.354065	250.9	-0.152222	250.7	-0.452698
251.1	-0.387756	251.5	-0.676056	251.4	-0.608246	251.9	-0.745605	251.8	-0.318146	251.9	-0.492859	251.7	-0.634705
252.1	-0.208862	252.5	-0.664734	252.4	-0.607849	252.9	-0.545624	252.8	-0.539612	252.9	-0.751068	252.7	-0.594482
253.1	-0.32019	253.5	-0.627228	253.4	-0.649261	253.9	-0.690552	253.8	-0.55368	253.9	-0.461609	253.7	-0.433929
254.1	-0.352203	254.5	-0.654175	254.4	-0.650421	254.9	-0.685852	254.8	-0.265808	254.9	-0.574097	254.7	-0.519867
255.1	-0.135803	255.5	-0.713959	255.4	-0.714081	255.9	-0.715942	255.8	-0.399384	255.9	-0.658875	255.7	-0.37027
256.1	-0.197906	256.5	-0.559265	256.4	-0.655121	256.9	-0.61554	256.8	-0.543518	256.9	-0.374115	256.7	-0.397614
257.1	-0.447906	257.5	-0.538544	257.4	-0.782837	257.9	-0.618652	257.8	-0.518921	257.9	-0.544037	257.7	-0.36792
258.1	-0.184631	258.5	-0.594421	258.4	-0.798462	258.9	-0.626099	258.8	-0.456421	258.9	-0.592072	258.7	-0.419495
259.1	-0.324463	259.5	-0.561981	259.4	-0.631287	259.9	-0.662811	259.8	-0.582214	259.9	-0.39325	259.7	-0.287445
260.1	-0.344788	260.5	-0.590515	260.4	-0.618774	260.9	-0.753052	260.8	-0.40094	260.9	-0.578796	260.7	-0.352692
261.1	-0.248291	261.5	-0.658875	261.4	-0.693787	261.9	-0.668274	261.8	-0.652527	261.9	-0.643646	261.7	-0.252289
262.1	-0.270569	262.5	-0.618622	262.4	-0.557465	262.9	-0.725311	262.8	-0.55368	262.9	-0.388947	262.7	-0.328064
263.1	-0.300262	263.5	-0.565887	263.4	-0.600037	263.9	-0.625702	263.8	-0.276733	263.9	-0.472931	263.7	-0.346436
264.1	-0.251831	264.5	-0.593628	264.4	-0.696503	264.9	-0.554993	264.8	-0.362671	264.9	-0.583099	264.7	-0.181976
265.1	-0.32135	265.5	-0.613159	265.4	-0.575043	265.9	-0.818665	265.8	-0.406433	265.9	-0.446777	265.7	-0.287445
266.1	-0.333069	266.5	-0.545593	266.4	-0.634399	266.9	-0.685455	266.8	-0.479065	266.9	-0.529572	266.7	-0.641754
267.1	-0.192444	267.5	-0.844818	267.4	-0.646118	267.9	-0.715942	267.8	-0.527527	267.9	-0.585052	267.7	-0.490967
268.1	-0.397522	268.5	-0.801056	268.4	-0.672699	268.9	-0.744049	268.8	-0.454468	268.9	-0.4534	268.7	-0.612854
269.1	-0.308838	269.5	-0.689331	269.4	-0.827362	269.9	-0.738983	269.8	-0.499786	269.9	-0.629578	269.7	-0.652679
270.1	-0.160797	270.5	-0.773712	270.4	-0.815643	270.9	-0.721405	270.8	-0.597443	270.9	-0.411621	270.7	-0.418304
271.1	-0.187744	271.5	-0.532684	271.4	-0.527771	271.9	-0.879211	271.8	-0.510315	271.9	-0.35498	271.7	-0.537842
272.1	-0.227203	272.5	-0.588959	272.4	-0.7883	272.9	-0.696777	272.8	-0.523224	272.9	-0.454193	272.7	-0.633942
273.1	-0.195953	273.5	-0.735443	273.4	-0.948853	273.9	-0.819458	273.8	-0.640808	273.9	-0.495209	273.7	-0.406586
274.1	-0.168213	274.5	-0.684265	274.4	-0.76059	274.9	-0.863983	274.8	-0.512268	274.9	-0.4198	274.7	-0.58902
275.1	-0.35611	275.5	-0.650665	275.4	-0.814087	275.9	-0.723358	275.8	-0.415802	275.9	-0.624115	275.7	-0.562073
276.1	-0.0658875	276.5	-0.706909	276.4	-0.772675	276.9	-0.704987	276.8	-0.420868	276.9	-0.57254	276.7	-0.446838
277.1	-0.0787659	277.5	-0.624878	277.4	-0.818787	277.9	-0.745239	277.8	-0.367737	277.9	-0.441681	277.7	-0.529236
278.1	-0.274872	278.5	-0.745575	278.4	-0.782837	278.9	-0.880005	278.8	-0.288452	278.9	-0.563965	278.7	-0.729645
279.1	-0.13385	279.5	-0.644806	279.4	-0.822693	279.9	-0.83429	279.8	-0.481018	279.9	-0.595978	279.7	-0.467133
280.1	-0.235809	280.5	-0.526825	280.4	-0.657074	280.9	-0.792877	280.8	-0.385315	280.9	-0.386597	280.7	-0.565582
281.1	-0.388916	281.5	-0.670197	281.4	-0.880096	281.9	-0.659668	281.8	-0.475952	281.9	-0.469421	281.7	-0.55542
282.1	-0.336578	282.5	-0.711609	282.4	-0.780121	282.9	-0.811249	282.8	-0.706421	282.9	-0.386597	282.7	-0.449951
283.1	-0.405731	283.5	-0.674896	283.4	-0.757446	283.9	-0.783112	283.8	-0.586487	283.9	-0.442078	283.7	-0.519867
284.1	-0.387756	284.5	-0.747925	284.4	-0.866425	284.9	-0.727264	284.8	-0.524384	284.9	-0.53894	284.7	-0.533142
285.1	-0.311188	285.5	-0.809662	285.4	-0.810181	285.9	-0.867096	285.8	-0.604462	285.9	-0.497925	285.7	-0.517517
286.1	-0.299866	286.5	-0.5495	286.4	-0.754333	286.9	-0.758514	286.8	-0.668915	286.9	-0.481934	286.7	-0.52887
287.1	-0.209229	287.5	-0.570587	287.4	-0.805115	287.9	-0.708496	287.8	-0.688843	287.9	-0.437012	287.7	-0.587067
288.1	-0.245575	288.5	-0.572144	288.4	-0.616425	288.9	-0.741333	288.8	-0.976349	288.9	-0.563965	288.7	-0.549561
289.1	-0.317444	289.5	-0.609253	289.4	-0.795349	289.9	-0.831177	289.8	-0.676331	289.9	-0.432312	289.7	-0.576508
290.1	-0.487762	290.5	-0.616669	290.4	-0.700043	290.9	-0.704224	290.8	-0.87439	290.9	-0.693634	290.7	-0.487457
291.1	-0.251038	291.5	-0.763947	291.4	-0.636749	291.9	-0.89563	291.8	-0.828674	291.9	-0.565521	291.7	-0.447998
292.1	-0.296356	292.5	-0.678802	292.4	-0.608612	292.9	-0.928833	292.8	-0.58844	292.9	-0.5784	292.7	-0.487854
293.1	-0.2612	293.5	-0.685425	293.4	-0.773865	293.9	-0.69873	293.8	-0.667755	293.9	-0.615112	293.7	-0.373779
294.1	-0.212769	294.5	-0.926453	294.4	-0.692993	294.9	-0.66748	294.8	-0.723999	294.9	-0.463562	294.7	-0.253845
295.1	-0.267456	295.5	-0.622528	295.4	-0.87738	295.9	-0.746796	295.8	-0.603302	295.9	-0.505737	295.7	-0.445251
296.1	-0.226044	296.5	-0.719818	296.4	-0.856293	296.9	-0.652252	296.8	-0.690399	296.9	-0.742859	296.7	-0.42691
297.1	-0.207275	297.5	-0.770966	297.4	-0.87619	297.9	-0.67569	297.8	-0.576355	297.9	-0.435059	297.7	-0.462067
298.1	-0.245972	298.5	-0.60144	298.4	-0.81723	298.9	-0.757324	298.8	-0.491974	298.9	-0.486603	298.7	-0.496826
299.1	-0.203003	299.5	-0.683472	299.4	-0.78598	299.9	-0.719055	299.8	-0.473602	299.9	-0.661224	299.7	-0.446045
300.1	-0.217041	300.5	-0.914734	300.4	-0.871521	300.9	-0.777252	300.8	-0.540405	300.9	-0.51004	300.7	-0.296814
301.1	-0.380737	301.5	-0.66864	301.4	-0.785187	301.9	-0.749908	301.8	-0.46228	301.9	-0.586609	301.7	-0.510101
302.1	-0.20105	302.5	-0.722931	302.4	-0.698853	302.9	-0.627258	302.8	-0.596252	302.9	-0.521759	302.7	-0.417145
303.1	-0.159637	303.5	-0.851837	303.4	-0.727386	303.9	-0.739746	303.8	-0.628693	303.9	-0.482697	303.7	-0.398773
304.1	-0.201813	304.5	-0.664734	304.4	-0.705505	304.9	-0.613983	304.8	-0.617737	304.9	-0.619019	304.7	-0.592926
305.1	-0.209625	305.5	-0.802216	305.4	-0.798462	305.9	-0.594452	305.8	-0.669312	305.9	-0.787384	305.7	-0.492523
306.1	-0.19165	306.5	-0.712372	306.4	-0.691437	306.9	-0.774139	306.8	-0.727112	306.9	-0.497559	306.7	-0.49057
307.1	-0.238922	307.5	-0.567078	307.4	-0.81955	307.9	-0.774139	307.8	-0.567749	307.9	-0.579956	307.7	-0.61441
308.1	-0.268616	308.5	-0.692078	308.4	-0.752777	308.9	-0.625702	308.8	-0.74588	308.9	-0.679962	308.7	-0.501526
309.1	-0.283081	309.5	-0.654175	309.4	-0.595734	309.9	-0.619446	309.8	-0.659943	309.9	-0.468262	309.7	-0.502686
310.1	-0.0932312	310.5	-0.555359	310.4	-0.529724	310.9	-0.723358	310.8	-0.431427	310.9	-0.477234	310.7	-0.778473
311.1	-0.0314941	311.5	-0.638947	311.4	-0.69574	311.9	-0.740936	311.8	-0.614624	311.9	-0.601837	311.7	-0.526917
312.1	-0.164703	312.5	-0.620972	312.4	-0.614105	312.9	-0.598755	312.8	-0.763062	312.9	-0.449097	312.7	-0.552307
313.1	-0.240479	313.5	-0.650269	313.4	-0.735962	313.9	-0.650696	313.8	-0.536896	313.9	-0.60144	313.7	-0.744873
314.1	-0.130737	314.5	-0.799896	314.4	-0.733612	314.9	-0.671021	314.8	-0.550568	314.9	-0.725677	314.7	-0.523773
315.1	-0.1987	315.5	-0.686981	315.4	-0.538696	315.9	-0.595612	315.8	-0.581818	315.9	-0.558868	315.7	-0.543701
316.1	-0.178375	316.5	-0.498718	316.4	-0.72699	316.9	-0.67804	316.8	-0.464233	316.9	-0.589355	316.7	-0.699951
317.1	-0.114319	317.5	-0.799896	317.4	-0.640259	317.9	-0.601074	317.8	-0.530243	317.9	-0.70575	317.7	-0.439392
318.1	-0.141266	318.5	-0.741302	318.4	-0.556274	318.9	-0.783905	318.8	-0.520477	318.9	-0.32373	318.7	-0.444885
319.1	-0.233856	319.5	-0.57605	319.4	-0.678162	319.9	-0.692108	319.8	-0.269714	319.9	-0.644806	319.7	-0.597595
320.1	-0.0932312	320.5	-0.722931	320.4	-0.801208	320.9	-0.523743	320.8	-0.561096	320.9	-0.665527	320.7	-0.478088
321.1	-0.120178	321.5	-0.60965	321.4	-0.754333	321.9	-0.67218	321.8	-0.605652	321.9	-0.353027	321.7	-0.527679
322.1	-0.206116	322.5	-0.692078	322.4	-0.766052	322.9	-0.684296	322.8	-0.49588	322.9	-0.507324	322.7	-0.637054
323.1	-0.147522	323.5	-0.715515	323.4	-0.648865	323.9	-0.755768	323.8	-0.542358	323.9	-0.535828	323.7	-0.537445
324.1	-0.136963	324.5	-0.6362	324.4	-0.460175	324.9	-0.707733	324.8	-0.646667	324.9	-0.384277	324.7	-0.67926
325.1	-0.402985	325.5	-0.515503	325.4	-0.532074	325.9	-0.867096	325.8	-0.437683	325.9	-0.384644	325.7	-0.601898
326.1	-0.180328	326.5	-0.720581	326.4	-0.653168	326.9	-0.724518	326.8	-0.691956	326.9	-0.489746	326.7	-0.299561
327.1	-0.190491	327.5	-0.716675	327.4	-0.53244	327.9	-0.689362	327.8	-0.64978	327.9	-0.32019	327.7	-0.409332
328.1	-0.279541	328.5	-0.665497	328.4	-0.50824	328.9	-0.657349	328.8	-0.490021	328.9	-0.594421	328.7	-0.449158
329.1	-0.196747	329.5	-0.750275	329.4	-0.771912	329.9	-0.714355	329.8	-0.601746	329.9	-0.511993	329.7	-0.422211
330.1	-0.188141	330.5	-0.890106	330.4	-0.637909	330.9	-0.699127	330.8	-0.55368	330.9	-0.355347	330.7	-0.483154
331.1	-0.397125	331.5	-0.747925	331.4	-0.618011	331.9	-0.666321	331.8	-0.288849	331.9	-0.465118	331.7	-0.455017
332.1	-0.183075	332.5	-0.7995	332.4	-0.898071	332.9	-0.710846	332.8	-0.514618	332.9	-0.560059	332.7	-0.433167
333.1	-0.178375	333.5	-0.620972	333.4	-0.65863	333.9	-0.667877	333.8	-0.452911	333.9	-0.374115	333.7	-0.539001
334.1	-0.297119	334.5	-0.469025	334.4	-0.635193	334.9	-0.628052	334.8	-0.410339	334.9	-0.451447	334.7	-0.513611
335.1	-0.104553	335.5	-0.622925	335.4	-0.733612	335.9	-0.566711	335.8	-0.375549	335.9	-0.51474	335.7	-0.283539
336.1	-0.296753	336.5	-0.715118	336.4	-0.787933	336.9	-0.540527	336.8	-0.501343	336.9	-0.280365	336.7	-0.517914
337.1	-0.265869	337.5	-0.652618	337.4	-0.686737	337.9	-0.699524	337.8	-0.354065	337.9	-0.399109	337.7	-0.576904
338.1	-0.1651	338.5	-0.759247	338.4	-0.761749	338.9	-0.61084	338.8	-0.515411	338.9	-0.513947	338.7	-0.519867
339.1	-0.237762	339.5	-0.657684	339.4	-0.430511	339.9	-0.661621	339.8	-0.492737	339.9	-0.339355	339.7	-0.535889
340.1	-0.396729	340.5	-0.689728	340.4	-0.550812	340.9	-0.401855	340.8	-0.531036	340.9	-0.418243	340.7	-0.533539
341.1	-0.237366	341.5	-0.831909	341.4	-0.658234	341.9	-0.471008	341.8	-0.603699	341.9	-0.377228	341.7	-0.43512
342.1	-0.362762	342.5	-0.650269	342.4	-0.640259	342.9	-0.499512	342.8	-0.443909	342.9	-0.404572	342.7	-0.637848
343.1	-0.367828	343.5	-0.784271	343.4	-0.674255	343.9	-0.515533	343.8	-0.40799	343.9	-0.431915	343.7	-0.597992
344.1	-0.296753	344.5	-0.780365	344.4	-0.66449	344.9	-0.541718	344.8	-0.566589	344.9	-0.509277	344.7	-0.379639
345.1	-0.177216	345.5	-0.582306	345.4	-0.478546	345.9	-0.66983	345.8	-0.502136	345.9	-0.57019	345.7	-0.572601
346.1	-0.296356	346.5	-0.625671	346.4	-0.740265	346.9	-0.565552	346.8	-0.438843	346.9	-0.625275	346.7	-0.59137
347.1	-0.0686035	347.5	-0.656525	347.4	-0.75119	347.9	-0.60968	347.8	-0.448608	347.9	-0.45105	347.7	-0.436676
348.1	-0.144012	348.5	-0.671753	348.4	-0.696136	348.9	-0.569458	348.8	-0.557587	348.9	-0.41629	348.7	-0.523773
349.1	-0.213928	349.5	-0.659637	349.4	-0.807465	349.9	-0.623352	349.8	-0.509552	349.9	-0.595581	349.7	-0.497986
350.1	-0.107666	350.5	-0.594818	350.4	-0.671112	350.9	-0.673737	350.8	-0.402527	350.9	-0.66864	350.7	-0.401123
351.1	-0.175262	351.5	-0.613953	351.4	-0.654724	351.9	-0.753815	351.8	-0.46814	351.9	-0.492462	351.7	-0.441345
352.1	-0.300659	352.5	-0.707306	352.4	-0.731659	352.9	-0.601471	352.8	-0.482971	352.9	-0.474487	352.7	-0.40387
353.1	-0.32251	353.5	-0.596375	353.4	-0.634003	353.9	-0.689758	353.8	-0.601349	353.9	-0.519806	353.7	-0.280426
354.1	-0.239716	354.5	-0.488953	354.4	-0.588318	354.9	-0.694458	354.8	-0.594299	354.9	-0.365112	354.7	-0.423004
355.1	-0.297119	355.5	-0.727234	355.4	-0.596893	355.9	-0.57608	355.8	-0.562286	355.9	-0.550659	355.7	-0.448395
356.1	-0.134644	356.5	-0.779968	356.4	-0.659027	356.9	-0.611633	356.8	-0.701355	356.9	-0.403809	356.7	-0.332764
357.1	-0.203766	357.5	-0.711212	357.4	-0.677368	357.9	-0.563599	357.8	-0.39743	357.9	-0.426056	357.7	-0.521057
358.1	-0.229156	358.5	-0.584656	358.4	-0.644958	358.9	-0.509277	358.8	-0.413849	358.9	-0.410431	358.7	-0.557373
359.1	-0.164307	359.5	-0.763947	359.4	-0.622681	359.9	-0.713989	359.8	-0.406799	359.9	-0.409271	359.7	-0.544098
360.1	-0.238159	360.5	-0.800262	360.4	-0.694183	360.9	-0.661621	360.8	-0.282593	360.9	-0.456909	360.7	-0.513611
361.1	-0.29361	361.5	-0.727234	361.4	-0.755096	361.9	-0.560455	361.8	-0.454071	361.9	-0.477631	361.7	-0.613617
362.1	-0.26236	362.5	-0.860443	362.4	-0.648468	362.9	-0.555389	362.8	-0.703674	362.9	-0.506927	362.7	-0.453857
363.1	-0.370178	363.5	-0.671753	363.4	-0.615265	363.9	-0.753418	363.8	-0.488464	363.9	-0.39325	363.7	-0.406586
364.1	-0.207275	364.5	-0.728394	364.4	-0.65979	364.9	-0.523346	364.8	-0.514618	364.9	-0.598724	364.7	-0.303864
365.1	-0.185791	365.5	-0.809662	365.4	-0.534027	365.9	-0.441711	365.8	-0.502136	365.9	-0.494019	365.7	-0.397614
366.1	-0.236969	366.5	-0.660431	366.4	-0.646118	366.9	-0.692871	366.8	-0.344696	366.9	-0.590118	366.7	-0.453064
367.1	-0.20105	367.5	-0.692841	367.4	-0.730103	367.9	-0.626465	367.8	-0.542358	367.9	-0.58075	367.7	-0.605042
368.1	-0.263153	368.5	-0.994019	368.4	-0.651581	368.9	-0.632324	368.8	-0.685333	368.9	-0.272552	368.7	-0.346832
369.1	-0.400269	369.5	-0.784271	369.4	-0.773071	369.9	-0.637817	369.8	-0.414612	369.9	-0.383881	369.7	-0.310486
370.1	-0.251434	370.5	-0.695587	370.4	-0.87854	370.9	-0.635468	370.8	-0.436493	370.9	-0.51239	370.7	-0.210114
371.1	-0.190887	371.5	-0.656525	371.4	-0.657837	371.9	-0.616699	371.8	-0.332214	371.9	-0.398315	371.7	-0.440582
372.1	-0.233459	372.5	-0.617462	372.4	-0.719574	372.9	-0.558502	372.8	-0.246643	372.9	-0.54129	372.7	-0.394867
373.1	-0.242065	373.5	-0.693237	373.4	-0.768768	373.9	-0.504608	373.8	-0.202911	373.9	-0.435822	373.7	-0.352692
374.1	-0.153778	374.5	-0.760834	374.4	-0.832062	374.9	-0.544067	374.8	-0.236877	374.9	-0.517456	374.7	-0.450745
375.1	-0.152985	375.5	-0.642853	375.4	-0.649628	375.9	-0.542877	375.8	-0.12674	375.9	-0.552246	375.7	-0.390564
376.1	-0.0733032	376.5	-0.648315	376.4	-0.734802	376.9	-0.470215	376.8	-0.231812	376.9	-0.701843	376.7	-0.358551
377.1	-0.0283813	377.5	-0.696747	377.4	-0.6633	377.9	-0.52063	377.8	-0.379852	377.9	-0.533081	377.7	-0.425354
378.1	-0.201416	378.5	-0.691681	378.4	-0.602386	378.9	-0.684692	378.8	-0.336121	378.9	-0.547943	378.7	-0.449951
379.1	-0.0275879	379.5	-0.706512	379.4	-0.698853	379.9	-0.51123	379.8	-0.487274	379.9	-0.530365	379.7	-0.450745
380.1	-0.00650024	380.5	-0.78894	380.4	-0.754333	380.9	-0.644043	380.8	-0.550964	380.9	-0.515503	380.7	-0.296448
381.1	-0.0186157	381.5	-0.73349	381.4	-0.75705	381.9	-0.668274	381.8	-0.325958	381.9	-0.598724	381.7	-0.511658
382.1	0.0180969	382.5	-0.798309	382.4	-0.851593	382.9	-0.48703	382.8	-0.37323	382.9	-0.685059	382.7	-0.474548
383.1	0.0352783	383.5	-0.722931	383.4	-0.735199	383.9	-0.587799	383.8	-0.391968	383.9	-0.483887	383.7	-0.590576
384.1	-0.215088	384.5	-0.731537	384.4	-0.65979	384.9	-0.600708	384.8	-0.165405	384.9	-0.706909	384.7	-0.469879
385.1	0.0653687	385.5	-0.770966	385.4	-0.828949	385.9	-0.42804	385.8	-0.322815	385.9	-0.690125	385.7	-0.270264
386.1	-0.0354004	386.5	-0.741669	386.4	-0.646118	386.9	-0.606934	386.8	-0.40799	386.9	-0.54248	386.7	-0.414398
387.1	-0.183075	387.5	-0.63974	387.4	-0.760956	387.9	-0.596008	387.8	-0.204468	387.9	-0.657318	387.7	-0.418304
388.1	0.0977783	388.5	-0.693634	388.4	-0.811371	388.9	-0.571777	388.8	-0.30368	388.9	-0.735443	388.7	-0.287048
389.1	-0.089325	389.5	-0.735443	389.4	-0.587128	389.9	-0.594849	389.8	-0.30838	389.9	-0.396362	389.7	-0.439392
390.1	-0.306122	390.5	-0.595978	390.4	-0.826202	390.9	-0.608887	390.8	-0.256042	390.9	-0.60498	390.7	-0.364807
391.1	-0.16275	391.5	-0.712769	391.4	-0.857056	391.9	-0.494049	391.8	-0.295471	391.9	-0.560425	391.7	-0.471039
392.1	-0.187378	392.5	-0.618256	392.4	-0.69339	392.9	-0.406158	392.8	-0.479065	392.9	-0.635437	392.7	-0.412842
393.1	-0.204956	393.5	-0.627228	393.4	-0.760193	393.9	-0.701874	393.8	-0.309143	393.9	-0.634644	393.7	-0.404236
394.1	-0.0776062	394.5	-0.640106	394.4	-0.732056	394.9	-0.64444	394.8	-0.345886	394.9	-0.751465	394.7	-0.306976
395.1	-0.105713	395.5	-0.641693	395.4	-0.512543	395.9	-0.602661	395.8	-0.232208	395.9	-0.620605	395.7	-0.453461
396.1	-0.127991	396.5	-0.627228	396.4	-0.734802	396.9	-0.635864	396.8	-0.37323	396.9	-0.590515	396.7	-0.346832
397.1	0.0731812	397.5	-0.69754	397.4	-0.81604	397.9	-0.520233	397.8	-0.30368	397.9	-0.70459	397.7	-0.295654
398.1	-0.0256348	398.5	-0.588959	398.4	-0.727753	398.9	-0.646393	398.8	-0.310333	398.9	-0.662781	398.7	-0.354645
399.1	-0.172119	399.5	-0.533478	399.4	-0.862518	399.9	-0.704224	399.8	-0.18924	399.9	-0.608887	399.7	-0.602295
400.1	-0.0479126	400.5	-0.647552	400.4	-0.844574	400.9	-0.712036	400.8	-0.123993	400.9	-0.53894	400.7	-0.294861
401.1	-0.112366	401.5	-0.605743	401.4	-0.584412	401.9	-0.750702	401.8	-0.270081	401.9	-0.583099	401.7	-0.462067
402.1	-0.126434	402.5	-0.505737	402.4	-0.692596	402.9	-0.755371	402.8	-0.299774	402.9	-0.699493	402.7	-0.562836
403.1	-0.0725098	403.5	-0.574097	403.4	-0.66449	403.9	-0.654999	403.8	-0.17868	403.9	-0.723724	403.7	-0.409729
404.1	-0.20105	404.5	-0.661224	404.4	-0.625031	404.9	-0.771393	404.8	-0.326721	404.9	-0.48465	404.7	-0.410889
405.1	-0.163544	405.5	-0.600677	405.4	-0.815643	405.9	-0.642487	405.8	-0.0950928	405.9	-0.474487	405.7	-0.491364
406.1	-0.0479126	406.5	-0.602997	406.4	-0.751984	406.9	-0.544434	406.8	-0.184143	406.9	-0.429962	406.7	-0.365173
407.1	-0.239319	407.5	-0.661987	407.4	-0.644958	407.9	-0.673737	407.8	-0.36853	407.9	-0.533875	407.7	-0.46637
408.1	-0.257294	408.5	-0.569427	408.4	-0.740662	408.9	-0.631561	408.8	-0.305634	408.9	-0.502625	408.7	-0.46167
409.1	-0.186584	409.5	-0.566681	409.4	-0.590668	409.9	-0.492889	409.8	-0.31073	409.9	-0.426453	409.7	-0.434326
410.1	-0.161987	410.5	-0.54245	410.4	-0.640259	410.9	-0.699127	410.8	-0.328674	410.9	-0.448334	410.7	-0.435883
411.1	-0.247131	411.5	-0.567078	411.4	-0.835175	411.9	-0.60733	411.8	-0.302917	411.9	-0.545197	411.7	-0.528076
412.1	-0.0256348	412.5	-0.682709	412.4	-0.900818	412.9	-0.513184	412.8	-0.205261	412.9	-0.427246	412.7	-0.321045
413.1	-0.172516	413.5	-0.535034	413.4	-0.59964	413.9	-0.51944	413.8	-0.223999	413.9	-0.384277	413.7	-0.507751
414.1	-0.349854	414.5	-0.548706	414.4	-0.723846	414.9	-0.569061	414.8	-0.279846	414.9	-0.428802	414.7	-0.452301
415.1	-0.101044	415.5	-0.536987	415.4	-0.751984	415.9	-0.58429	415.8	-0.273621	415.9	-0.4534	415.7	-0.335114
416.1	-0.230713	416.5	-0.529175	416.4	-0.674652	416.9	-0.70578	416.8	-0.311096	416.9	-0.270996	416.7	-0.299164
417.1	-0.227203	417.5	-0.545593	417.4	-0.681671	417.9	-0.617493	417.8	-0.262268	417.9	-0.413574	417.7	-0.292542
418.1	-0.141663	418.5	-0.602997	418.4	-0.901978	418.9	-0.558105	418.8	-0.18454	418.9	-0.433105	418.7	-0.267151
419.1	-0.218231	419.5	-0.579559	419.4	-0.690277	419.9	-0.810059	419.8	-0.272827	419.9	-0.324493	419.7	-0.439026
420.1	-0.217834	420.5	-0.642853	420.4	-0.768005	420.9	-0.581177	420.8	-0.198608	420.9	-0.342072	420.7	-0.52301
421.1	0.0239563	421.5	-0.593231	421.4	-0.727386
Cycle: 4 hapn-pdcov-2 0 μg/ml_X	Cycle: 4 hapn-pdcov-2 0 μg/ml_Y	Cycle: 5 hapn-pdcov-2 12.5 μg/ml_X	Cycle: 5 hapn-pdcov-2 12.5 μg/ml_Y	Cycle: 6 hapn-pdcov-2 25 μg/ml_X	Cycle: 6 hapn-pdcov-2 25 μg/ml_Y	Cycle: 7 hapn-pdcov-2 50 μg/ml_X	Cycle: 7 hapn-pdcov-2 50 μg/ml_Y	Cycle: 8 hapn-pdcov-2 100 μg/ml_X	Cycle: 8 hapn-pdcov-2 100 μg/ml_Y	Cycle: 9 hapn-pdcov-2 200 μg/ml_X	Cycle: 9 hapn-pdcov-2 200 μg/ml_Y	Cycle: 10 hapn-pdcov-2 400 μg/ml_X	Cycle: 10 hapn-pdcov-2 400 μg/ml_Y			X	Y	Req vs C_X	Req vs C_Y
-60.8	0.845367	-60	0.807709	-60	0.367859	-60	-0.0536804	-60.6	0.351563	-60.7	0.368896	-60.4	0.160248			6.25e-07	9.12678	6.25e-07	9.45776
-59.8	0.537964	-59	0.517883	-59	0.677246	-59	0.186554	-59.6	0.24295	-59.7	0.256775	-59.4	0.280182			1.25e-06	14.8529	8.20707e-07	11.1543
-58.8	0.368805	-58	0.456146	-58	0.581146	-58	0.0990295	-58.6	0.470703	-58.7	0.294678	-58.4	0.338379			2.5e-06	21.3806	1.01641e-06	12.709
-57.8	0.552002	-57	0.685852	-57	0.458862	-57	0.324829	-57.6	0.227722	-57.7	0.225922	-57.4	0.45401			5e-06	28.9531	1.21212e-06	14.1388
-56.8	0.457886	-56	0.54718	-56	0.652618	-56	0.133026	-56.6	0.449982	-56.7	0.218109	-56.4	0.220795			1e-05	35.7499	1.40783e-06	15.4582
-55.8	0.473114	-55	0.721008	-55	0.489746	-55	0.169342	-55.6	0.373413	-55.7	0.377106	-55.4	0.393066			2e-05	41.5663	1.60354e-06	16.6795
-54.8	0.408264	-54	0.555389	-54	0.570984	-54	0.253723	-54.6	0.301941	-54.7	0.195465	-54.4	0.218842					1.79924e-06	17.8133
-53.8	0.327026	-53	0.384277	-53	0.60498	-53	0.230286	-53.6	0.18396	-53.7	0.116943	-53.4	0.257141					1.99495e-06	18.8686
-52.8	0.466064	-52	0.481171	-52	0.416687	-52	0.322876	-52.6	0.365234	-52.7	0.33844	-52.4	0.329407					2.19066e-06	19.8534
-51.8	0.468414	-51	0.302246	-51	0.474487	-51	0.196686	-51.6	0.163666	-51.7	0.265381	-51.4	0.368073					2.38636e-06	20.7744
-50.8	0.661774	-50	0.458893	-50	0.460815	-50	0.193176	-50.6	0.169922	-50.7	0.322021	-50.4	0.0645447					2.58207e-06	21.6377
-49.8	0.460999	-49	0.499908	-49	0.426453	-49	0.299438	-49.6	0.150757	-49.7	0.398987	-49.4	0.158295					2.77778e-06	22.4485
-48.8	0.360596	-48	0.258118	-48	0.345581	-48	0.214264	-48.6	0.12616	-48.7	0.105621	-48.4	0.0317383					2.97348e-06	23.2115
-47.8	0.304352	-47	0.498352	-47	0.460052	-47	0.35022	-47.6	0.3414	-47.7	0.240784	-47.4	0.131744					3.16919e-06	23.9308
-46.8	0.441467	-46	0.424896	-46	0.38504	-46	0.295532	-46.6	0.203125	-46.7	0.181396	-46.4	0.104401					3.3649e-06	24.61
-45.8	0.432495	-45	0.57724	-45	0.403015	-45	0.146301	-45.6	0.0371094	-45.7	0.0743713	-45.4	0.114166					3.56061e-06	25.2524
-44.8	0.341858	-44	0.453033	-44	0.436615	-44	0.178741	-44.6	0.137085	-44.7	0.236084	-44.4	0.296967					3.75631e-06	25.861
-43.8	0.471924	-43	0.477264	-43	0.220978	-43	0.257233	-43.6	0.401947	-43.7	0.116547	-43.4	0.130951					3.95202e-06	26.4382
-42.8	0.287964	-42	0.317108	-42	0.398712	-42	0.193176	-42.6	0.00350952	-42.7	0.0200806	-42.4	0.108704					4.14773e-06	26.9865
-41.8	0.239502	-41	0.372559	-41	0.467072	-41	0.114655	-41.6	0.0730286	-41.7	0.193115	-41.4	0.17511					4.34343e-06	27.508
-40.8	0.340302	-40	0.567474	-40	0.343628	-40	0.195923	-40.6	0.204681	-40.7	0.289978	-40.4	0.180573					4.53914e-06	28.0046
-39.8	0.462158	-39	0.400696	-39	0.198334	-39	0.0908508	-39.6	0.1203	-39.7	0.0974121	-39.4	0.175873					4.73485e-06	28.478
-38.8	0.29068	-38	0.434662	-38	0.408478	-38	0.144745	-38.6	0.287109	-38.7	0.198578	-38.4	0.282135					4.93056e-06	28.9299
-37.8	0.244995	-37	0.671387	-37	0.560822	-37	0.238892	-37.6	0.253906	-37.7	0.395081	-37.4	0.20636					5.12626e-06	29.3617
-36.8	0.464111	-36	0.435455	-36	0.344025	-36	0.110382	-36.6	0.118744	-36.7	0.134918	-36.4	0.177826					5.32197e-06	29.7746
-35.8	0.180542	-35	0.142487	-35	0.184265	-35	-0.0150146	-35.6	0.146088	-35.7	0.0845337	-35.4	0.105957					5.51768e-06	30.17
-34.8	0.145752	-34	0.238586	-34	0.290894	-34	0.0267639	-34.6	0.149597	-34.7	0.0860901	-34.4	-0.0127869					5.71338e-06	30.5488
-33.8	0.25708	-33	0.29718	-33	0.395599	-33	0.0908508	-33.6	0.110535	-33.7	0.024353	-33.4	0.109467					5.90909e-06	30.9121
-32.8	0.0750732	-32	0.240936	-32	0.263184	-32	0.0869446	-32.6	0.0339661	-32.7	-0.0443726	-32.4	0.0497131					6.1048e-06	31.2609
-31.8	0.200836	-31	0.0354614	-31	0.241302	-31	0.0396729	-31.6	0.0078125	-31.7	0.0794373	-31.4	0.0965881					6.30051e-06	31.596
-30.8	0.0996704	-30	0.198334	-30	0.144409	-30	0.0181885	-30.6	0.198822	-30.7	0.0848999	-30.4	-0.00848389					6.49621e-06	31.9182
-29.8	0.114899	-29	0.0803833	-29	0.00808716	-29	-0.292358	-29.6	0.0495911	-29.7	-0.0818787	-29.4	-0.175293					6.69192e-06	32.2282
-28.8	-0.0835266	-28	0.0315552	-28	0.0740967	-28	-0.0595398	-28.6	0.0839844	-28.7	0.0114746	-28.4	0.0454102					6.88763e-06	32.5267
-27.8	0.00357056	-27	0.297577	-27	0.424896	-27	0.198639	-27.6	0.135925	-27.7	0.0544434	-27.4	0.0805664					7.08333e-06	32.8143
-26.8	0.314911	-26	0.384674	-26	0.290527	-26	0.0908508	-26.6	0.358978	-26.7	0.243103	-26.4	0.0879822					7.27904e-06	33.0916
-25.8	0.245361	-25	0.23468	-25	0.334259	-25	0.0283508	-25.6	0.242188	-25.7	0.0540466	-25.4	-0.00967407					7.47475e-06	33.3592
-24.8	0.319977	-24	-0.0118103	-24	0.0198059	-24	-0.0755615	-24.6	0.172241	-24.7	0.000915527	-24.4	0.0739136					7.67045e-06	33.6175
-23.8	-0.0464172	-23	-0.0661011	-23	-0.0844727	-23	-0.0892334	-23.6	-0.0754089	-23.7	-0.0412598	-23.4	-0.222961					7.86616e-06	33.8671
-22.8	0.0875549	-22	-0.000488281	-22	0.10614	-22	-0.0575867	-22.6	-0.00704956	-22.7	-0.0994568	-22.4	-0.156555					8.06187e-06	34.1083
-21.8	0.181305	-21	0.156952	-21	0.165894	-21	0.0209045	-21.6	0.0550537	-21.7	-0.158844	-21.4	0.0200195					8.25758e-06	34.3416
-20.8	0.113342	-20	0.0487366	-20	0.140137	-20	-0.0384521	-20.6	0.148438	-20.7	0.118103	-20.4	-0.0413208					8.45328e-06	34.5674
-19.8	0.195374	-19	-0.0610352	-19	0.275665	-19	-0.0966492	-19.6	0.131622	-19.7	-0.194397	-19.4	0.0313416					8.64899e-06	34.786
-18.8	0.168427	-18	0.150696	-18	-0.0715942	-18	0.0349731	-18.6	0.0574036	-18.7	-0.113922	-18.4	0.0664978					8.8447e-06	34.9978
-17.8	0.109833	-17	-0.0938416	-17	0.185059	-17	-0.116974	-17.6	0.0015564	-17.7	0.071228	-17.4	0.122375					9.0404e-06	35.203
-16.8	0.119995	-16	0.134277	-16	0.103394	-16	0.0361633	-16.6	0.00857544	-16.7	-0.161194	-16.4	-0.163177					9.23611e-06	35.402
-15.8	0.0488892	-15	0.0331116	-15	0.0592651	-15	-0.232605	-15.6	0.0671692	-15.7	0.0591431	-15.4	0.247375					9.43182e-06	35.595
-14.8	-0.0870361	-14	0.0850525	-14	-0.196594	-14	-0.101746	-14.6	-0.197266	-14.7	-0.0279846	-14.4	-0.0155334					9.62753e-06	35.7824
-13.8	-0.184326	-13	-0.102448	-13	-0.0969849	-13	0.0232544	-13.6	0.00976563	-13.7	-0.110016	-13.4	-0.061615					9.82323e-06	35.9643
-12.8	0.00787354	-12	0.0272522	-12	0.00378418	-12	-0.120087	-12.6	0.0960693	-12.7	0.136475	-12.4	-0.000305176					1.00189e-05	36.1411
-11.8	0.0336609	-11	-0.0875854	-11	0.0451965	-11	0.0888977	-11.6	0.0921631	-11.7	-0.0154724	-11.4	0.0438538					1.02146e-05	36.3128
-10.8	0.066864	-10	-0.0235291	-10	0.0209961	-10	0.00296021	-10.6	-0.00900269	-10.7	-0.0369568	-10.4	0.0430603					1.04104e-05	36.4798
-9.8	-0.0511169	-9	0.00888062	-9	-0.0297852	-9	-0.00134277	-9.6	-0.00585938	-9.7	0.068512	-9.4	-0.0401306					1.06061e-05	36.6421
-8.8	0.229736	-8	0.228821	-8	0.0385742	-8	0.0951233	-8.6	-0.0738525	-8.7	0.0220337	-8.4	-0.0506897					1.08018e-05	36.8001
-7.8	0.0348206	-7	0.0170898	-7	0.140503	-7	0.164276	-7.6	0.223816	-7.7	0.149353	-7.4	0.0879822					1.09975e-05	36.9539
-6.8	0.0746765	-6	-0.0899353	-6	-0.0153503	-6	0.0834045	-6.6	-0.00549316	-6.7	-0.0603943	-6.4	-0.0846558					1.11932e-05	37.1036
-5.8	-0.089386	-5	-0.0965881	-5	0.030365	-5	-0.00213623	-5.6	-0.0281372	-5.7	-0.0459595	-5.4	-0.169434					1.13889e-05	37.2494
-4.8	-0.0358887	-4	-0.0356445	-4	-0.0829163	-4	-0.106049	-4.6	-0.102356	-4.7	-0.0795288	-4.4	-0.140533					1.15846e-05	37.3915
-3.8	-0.201508	-3	0.0428772	-3	0.000274658	-3	0.0732727	-3.6	-0.0324402	-3.7	-0.118988	-3.4	-0.164368					1.17803e-05	37.53
-2.8	0.0367737	-2	-0.315704	-2	-0.281738	-2	0.0545044	-2.6	0.306244	-2.7	0.249359	-2.4	0.213776					1.1976e-05	37.665
-1.8	-0.749939	-1	-4.10867	-1	-3.96768	-1	-4.27478	-1.6	-0.888672	-1.7	-1.02213	-1.4	-1.45264					1.21717e-05	37.7967
-0.799995	-1.93744	0	-4.51651	0	-5.41809	0	-8.31659	-0.599998	-11.7203	-0.699997	-13.9854	-0.400002	-24.5296					1.23674e-05	37.9251
0.200005	-0.0487671	1	0.869843	1	2.87683	1	4.85843	0.400002	0.294525	0.300003	-3.71744	0.599998	12.6884					1.25631e-05	38.0505
1.2	0.278198	2	4.95383	2	9.10574	2	15.0404	1.4	18.1199	1.3	24.1716	1.6	35.4134					1.27588e-05	38.1729
2.2	0.311401	3	6.70029	3	11.6714	3	18.694	2.4	25.2328	2.3	32.4259	2.6	39.0403					1.29545e-05	38.2924
3.2	0.204742	4	7.72256	4	12.9937	4	20.1819	3.4	27.1609	3.3	34.0662	3.6	39.7786					1.31503e-05	38.4091
4.2	0.113739	5	8.10654	5	13.5882	5	20.7455	4.4	27.8375	4.3	34.6279	4.6	40.0431					1.3346e-05	38.5231
5.2	0.171539	6	8.45694	6	13.9468	6	21.1225	5.4	28.0222	5.3	34.6189	5.6	40.2954					1.35417e-05	38.6345
6.2	0.150452	7	8.59717	7	14.2034	7	21.1674	6.4	28.2922	6.3	34.7494	6.6	40.2657					1.37374e-05	38.7435
7.2	-0.0866699	8	8.77921	8	14.2323	8	21.4197	7.4	28.366	7.3	34.9353	7.6	40.1888					1.39331e-05	38.85
8.2	0.0715332	9	9.01633	9	14.3202	9	21.194	8.4	28.4558	8.3	34.9603	8.6	40.1677					1.41288e-05	38.9541
9.2	0.0649109	10	8.9675	10	14.3257	10	21.1447	9.4	28.3633	9.3	34.9404	9.6	40.3688					1.43245e-05	39.056
10.2	0.0852051	11	8.97922	11	14.326	11	21.1994	10.4	28.3312	10.3	34.9857	10.6	40.2962					1.45202e-05	39.1557
11.2	0.098114	12	9.02881	12	14.3901	12	21.219	11.4	28.3555	11.3	34.8474	11.6	40.1895					1.47159e-05	39.2533
12.2	0.0488892	13	8.91281	13	14.4358	13	21.2725	12.4	28.4773	12.3	34.6912	12.6	40.1415					1.49116e-05	39.3488
13.2	0.0875549	14	8.99756	14	14.6429	14	21.1393	13.4	28.3851	13.3	34.7658	13.6	40.3243					1.51073e-05	39.4423
14.2	0.0773926	15	9.00812	15	14.6698	15	21.1912	14.4	28.3715	14.3	34.7646	14.6	40.1708					1.5303e-05	39.5339
15.2	0.0418701	16	8.91046	16	14.6765	16	21.0502	15.4	28.3262	15.3	34.7349	15.6	40.0884					1.54987e-05	39.6236
16.2	-0.00109863	17	8.91162	17	14.5534	17	21.0846	16.4	28.3668	16.3	34.7599	16.6	40.1091					1.56944e-05	39.7115
17.2	0.0172424	18	9.02414	18	14.5729	18	21.3057	17.4	28.3426	17.3	34.8708	17.6	40.1157					1.58902e-05	39.7977
18.2	-0.0421143	19	8.94131	19	14.5479	19	21.2268	18.4	28.3656	18.3	34.7966	18.6	40.2231					1.60859e-05	39.8821
19.2	0.0516357	20	9.03427	20	14.5554	20	21.0936	19.4	28.3051	19.3	34.7759	19.6	40.2435					1.62816e-05	39.9649
20.2	0.0883484	21	9.00226	21	14.619	21	21.0557	20.4	28.2215	20.3	34.8361	20.6	40.0849					1.64773e-05	40.0461
21.2	0.0180359	22	9.07687	22	14.4772	22	20.9904	21.4	28.2129	21.3	34.7537	21.6	40.147					1.6673e-05	40.1257
22.2	0.0402832	23	8.89209	23	14.4331	23	20.9498	22.4	28.2508	22.3	34.8482	22.6	40.1478					1.68687e-05	40.2038
23.2	-0.0354919	24	8.83624	24	14.5483	24	20.9709	23.4	28.3394	23.3	34.8119	23.6	40.1728					1.70644e-05	40.2804
24.2	-0.105011	25	9.03391	25	14.6628	25	21.2088	24.4	28.4164	24.3	34.8119	24.6	40.2173					1.72601e-05	40.3556
25.2	-0.128448	26	9.01123	26	14.519	26	21.3627	25.4	28.3226	25.3	34.8595	25.6	40.1595					1.74558e-05	40.4294
26.2	-0.104614	27	9.02686	27	14.4436	27	21.2713	26.4	28.2152	26.3	34.6955	26.6	40.1454					1.76515e-05	40.5018
27.2	-0.145264	28	9.03897	28	14.553	28	21.044	27.4	28.2418	27.3	34.6107	27.6	40.1376					1.78472e-05	40.5729
28.2	-0.103058	29	9.04367	29	14.5663	29	21.2756	28.4	28.2195	28.3	34.7451	28.6	40.0946					1.80429e-05	40.6428
29.2	0.0344238	30	9.03232	30	14.4132	30	21.299	29.4	28.2926	29.3	34.7595	29.6	40.1376					1.82386e-05	40.7114
30.2	-0.0604858	31	8.99521	31	14.5894	31	21.1928	30.4	28.1918	30.3	34.6873	30.6	40.1286					1.84343e-05	40.7787
31.2	-0.0909424	32	9.02686	32	14.5042	32	21.3225	31.4	28.2355	31.3	34.8626	31.6	40.0255					1.86301e-05	40.8449
32.2	-0.085083	33	9.08078	33	14.5495	33	21.2491	32.4	28.2793	32.3	34.7052	32.6	40.1278					1.88258e-05	40.91
33.2	-0.121429	34	9.08154	34	14.4663	34	21.3635	33.4	28.2715	33.3	34.6267	33.6	40.2009					1.90215e-05	40.9739
34.2	-0.121429	35	9.06631	35	14.4475	35	21.1709	34.4	28.2012	34.3	34.5822	34.6	40.2392					1.92172e-05	41.0367
35.2	-0.142914	36	9.00772	36	14.4925	36	21.1944	35.4	28.2465	35.3	34.6279	35.6	40.245					1.94129e-05	41.0985
36.2	-0.232361	37	9.04718	37	14.5526	37	21.1358	36.4	28.2402	36.3	34.6591	36.6	40.222					1.96086e-05	41.1592
37.2	-0.161255	38	9.17764	38	14.5354	38	21.2772	37.4	28.2293	37.3	34.6732	37.6	40.1138					1.98043e-05	41.2189
38.2	-0.0487671	39	8.99521	39	14.4886	39	21.1858	38.4	28.1199	38.3	34.7869	38.6	40.1591					2e-05	41.2776
39.2	-0.0323486	40	8.92334	40	14.5308	40	21.1959	39.4	28.1781	39.3	34.9247	39.6	40.1325
40.2	-0.0948486	41	8.92529	41	14.5288	41	21.2096	40.4	28.2141	40.3	34.8771	40.6	40.138
41.2	-0.401886	42	8.88623	42	14.5206	42	21.2291	41.4	28.2457	41.3	34.7587	41.6	40.1958
42.2	-0.299561	43	8.94443	43	14.5675	43	21.1705	42.4	28.1812	42.3	34.938	42.6	40.3232
43.2	-0.338989	44	9.04404	44	14.5311	44	21.2318	43.4	28.127	43.3	34.8595	43.6	40.0958
44.2	-0.330414	45	8.94287	45	14.5577	45	21.1623	44.4	28.2742	44.3	34.8232	44.6	40.1513
45.2	-0.24173	46	9.02139	46	14.4393	46	21.2553	45.4	28.1976	45.3	34.7587	45.6	40.1243
46.2	-0.186646	47	9.11475	47	14.5327	47	21.1994	46.4	28.2168	46.3	34.9095	46.6	40.2052
47.2	-0.167511	48	9.07724	48	14.4647	48	21.2865	47.4	28.2227	47.3	34.983	47.6	40.3021
48.2	-0.197205	49	9.03976	49	14.6257	49	21.0987	48.4	28.2871	48.3	34.9451	48.6	40.2345
49.2	-0.089386	50	8.97998	50	14.4569	50	21.2162	49.4	28.2976	49.3	34.8486	49.6	40.2868
50.2	-0.161652	51	8.8132	51	14.4686	51	21.144	50.4	28.2664	50.3	34.897	50.6	40.1993
51.2	-0.113617	52	8.86475	52	14.5096	52	21.2092	51.4	28.2133	51.3	34.8498	51.6	40.2364
52.2	-0.0823669	53	8.98975	53	14.5464	53	21.2182	52.4	28.1941	52.3	34.8986	52.6	40.0794
53.2	-0.0472107	54	9.02881	54	14.4976	54	21.2858	53.4	28.3668	53.3	34.9201	53.6	40.163
54.2	-0.0921326	55	9.00577	55	14.6839	55	21.2955	54.4	28.0988	54.3	35.0275	54.6	40.0368
55.2	-0.0862732	56	9.04404	56	14.4616	56	21.2322	55.4	28.1398	55.3	34.949	55.6	40.1282
56.2	-0.0917358	57	8.95264	57	14.5835	57	21.2608	56.4	28.2019	56.3	34.8619	56.6	40.2165
57.2	-0.188995	58	9.01437	58	14.5104	58	21.1819	57.4	28.2523	57.3	34.9911	57.6	40.1474
58.2	-0.192902	59	9.0921	59	14.4354	59	21.2444	58.4	28.1227	58.3	34.9033	58.6	40.2036
59.2	-0.108917	60	8.97922	60	14.5347	60	21.1443	59.4	28.0894	59.3	34.9263	59.6	40.0685
60.2	-0.227661	61	8.90225	61	14.7065	61	21.1424	60.4	28.1379	60.3	34.8564	60.6	40.3071
61.2	-0.146027	62	8.80966	62	14.6147	62	21.1971	61.4	28.1394	61.3	34.8162	61.6	40.2509
62.2	-0.0702515	63	9.00577	63	14.5448	63	21.3209	62.4	28.2508	62.3	34.954	62.6	40.2696
63.2	-0.0866699	64	9.01553	64	14.6874	64	21.2982	63.4	28.3898	63.3	34.9169	63.6	40.2634
64.2	-0.195648	65	8.82138	65	14.7331	65	21.2713	64.4	28.4554	64.3	34.8251	64.6	40.222
65.2	-0.0511169	66	8.98508	66	14.6296	66	21.4307	65.4	28.3703	65.3	34.7763	65.6	40.2962
66.2	-0.11322	67	8.94562	67	14.6374	67	21.3197	66.4	28.498	66.3	34.9025	66.6	40.2255
67.2	-0.167114	68	8.89679	68	14.4917	68	21.2979	67.4	28.375	67.3	34.7751	67.6	40.32
68.2	-0.156189	69	8.93896	69	14.6507	69	21.2483	68.4	28.3582	68.3	34.8357	68.6	40.0903
69.2	-0.232361	70	8.99756	70	14.6897	70	21.2502	69.4	28.4398	69.3	34.8521	69.6	40.3063
70.2	-0.268311	71	8.90576	71	14.5323	71	21.3275	70.4	28.4633	70.3	34.9884	70.6	40.4052
71.2	-0.133545	72	9.10889	72	14.5139	72	21.3955	71.4	28.3797	71.3	34.8892	71.6	40.3864
72.2	-0.162445	73	9.06161	73	14.7038	73	21.3225	72.4	28.3148	72.3	35.1353	72.6	40.2888
73.2	-0.109314	74	9.15109	74	14.6561	74	21.3893	73.4	28.5433	73.3	35.1252	73.6	40.2888
74.2	-0.105408	75	9.12881	75	14.68	75	21.5408	74.4	28.4508	74.3	35.1873	74.6	40.3028
75.2	-0.00268555	76	9.19952	76	14.7616	76	21.5303	75.4	28.6156	75.3	35.3361	75.6	40.4825
76.2	0.0500488	77	9.29172	77	14.8276	77	21.5143	76.4	28.741	76.3	35.481	76.6	40.6302
77.2	0.146545	78	9.37451	78	14.9042	78	21.7237	77.4	28.7297	77.3	35.615	77.6	40.8188
78.2	0.281708	79	9.43039	79	14.9741	79	21.7276	78.4	29.0008	78.3	35.5701	78.6	40.8333
79.2	0.439514	80	9.43585	80	14.9925	80	21.8416	79.4	28.9558	79.3	35.6744	79.6	41.056
80.2	0.32663	81	9.56476	81	15.0897	81	21.8377	80.4	29.0055	80.3	35.7111	80.6	41.1649
81.2	0.446167	82	9.60538	82	15.2292	82	21.8502	81.4	29.1848	81.3	35.7455	81.6	41.2149
82.2	0.560211	83	9.66046	83	15.1444	83	21.8713	82.4	29.3113	82.3	35.865	82.6	41.2673
83.2	0.612549	84	9.64719	84	15.2194	84	21.8178	83.4	29.2047	83.3	35.9306	83.6	41.5384
84.2	0.577789	85	9.63623	85	15.3815	85	21.883	84.4	29.4238	84.3	35.956	84.6	41.6118
85.2	0.681305	86	9.62216	86	15.4206	86	22.0713	85.4	29.4328	85.3	36.0829	85.6	41.6048
86.2	0.691467	87	9.68271	87	15.5159	87	22.1248	86.4	29.3961	86.3	36.1962	86.6	41.7563
87.2	0.85788	88	9.81085	88	15.4464	88	22.1322	87.4	29.4777	87.3	36.2224	87.6	41.8704
88.2	0.79303	89	9.86319	89	15.4601	89	22.1502	88.4	29.4348	88.3	36.358	88.6	41.9157
89.2	0.899658	90	9.89755	90	15.5483	90	22.208	89.4	29.6551	89.3	36.3521	89.6	42.0638
90.2	0.763336	91	9.94833	91	15.578	91	22.2198	90.4	29.6668	90.3	36.3642	90.6	42.2532
91.2	0.85083	92	9.94016	92	15.6593	92	22.3014	91.4	29.6898	91.3	36.3892	91.6	42.3005
92.2	0.911377	93	9.91162	93	15.7647	93	22.2346	92.4	29.775	92.3	36.4361	92.6	42.3044
93.2	0.937164	94	10.0312	94	15.7296	94	22.4803	93.4	29.8734	93.3	36.5041	93.6	42.3888
94.2	0.919189	95	10.064	95	15.662	95	22.3272	94.4	29.8742	94.3	36.5388	94.6	42.2032
95.2	0.972717	96	9.98819	96	15.5386	96	22.4276	95.4	29.7996	95.3	36.5306	95.6	42.39
96.2	0.900452	97	10.0112	97	15.6425	97	22.5108	96.4	29.9047	96.3	36.731	96.6	42.4564
97.2	1.05435	98	10.0515	98	15.7397	98	22.435	97.4	29.8074	97.3	36.7775	97.6	42.413
98.2	1.00046	99	10.1034	99	15.6784	99	22.6072	98.4	29.8375	98.3	36.7896	98.6	42.6157
99.2	1.00671	100	10.0722	100	15.8827	100	22.5408	99.4	30.016	99.3	36.8099	99.6	42.7021
100.2	0.984039	101	10.2081	101	15.8347	101	22.6198	100.4	29.9937	100.3	36.7388	100.6	42.6962
101.2	0.985229	102	10.0186	102	15.8472	102	22.5803	101.4	29.975	101.3	36.7806	101.6	42.7493
102.2	1.0321	103	10.1483	103	15.9671	103	22.5424	102.4	30.1136	102.3	36.9037	102.6	42.6595
103.2	1.04263	104	10.1741	104	15.9913	104	22.5912	103.4	30.0187	103.3	36.9216	103.6	42.7563
104.2	1.12936	105	10.1546	105	16.0347	105	22.4928	104.4	29.9094	104.3	36.9412	104.6	42.7677
105.2	1.23404	106	10.3171	106	16.0518	106	22.5377	105.4	29.998	105.3	36.8459	105.6	42.8145
106.2	1.29968	107	10.2644	107	16.0069	107	22.6088	106.4	30.1445	106.3	36.9943	106.6	42.731
107.2	1.05084	108	10.1448	108	16.1862	108	22.6334	107.4	30.2703	107.3	36.9443	107.6	42.7372
108.2	1.07739	109	10.1909	109	16.0847	109	22.4924	108.4	30.2008	108.3	36.8697	108.6	42.7224
109.2	1.2446	110	10.4335	110	15.9776	110	22.5166	109.4	30.1617	109.3	36.8583	109.6	42.9313
110.2	1.21411	111	10.4003	111	15.9882	111	22.7787	110.4	30.1457	110.3	36.9025	110.6	42.8985
111.2	1.1817	112	10.3018	112	16.0721	112	22.6862	111.4	30.2902	111.3	36.9529	111.6	42.8907
112.2	1.25241	113	10.2729	113	16.0827	113	22.5686	112.4	30.3113	112.3	36.9876	112.6	42.8329
113.2	1.23248	114	10.4015	114	16.1226	114	22.7557	113.4	30.2293	113.3	37.1107	113.6	42.8548
114.2	1.19263	115	10.2851	115	15.9722	115	22.7022	114.4	30.1988	114.3	37.0736	114.6	42.9142
115.2	1.33716	116	10.3015	116	16.1401	116	22.551	115.4	30.1582	115.3	36.9076	115.6	42.8892
116.2	1.16803	117	10.3999	117	16.0175	117	22.5842	116.4	30.2699	116.3	36.9197	116.6	42.7958
117.2	1.14185	118	10.4034	118	16.0858	118	22.4799	117.4	30.2441	117.3	36.9951	117.6	42.8485
118.2	1.22623	119	11.4741	119	17.2632	119	23.4287	118.4	30.1465	118.3	36.9064	118.6	42.8536
119.2	2.38208	120	14.7354	120	20.6901	120	29.0108	119.4	37.9754	119.3	47.1279	119.6	62.9974
120.2	2.10983	121	9.51398	121	13.9257	121	19.5362	120.4	30.9519	120.3	38.7271	120.6	34.7423
121.2	0.676636	122	5.91632	122	9.00418	122	12.4752	121.4	22.423	121.3	27.8919	121.6	28.972
122.2	0.399658	123	3.73273	123	5.74442	123	7.89749	122.4	14.0472	122.3	17.5716	122.6	19.0103
123.2	-0.0354919	124	2.62997	124	3.91904	124	5.41623	123.4	9.36209	123.3	11.9095	123.6	13.0239
124.2	-0.0440674	125	1.87607	125	2.84637	125	3.81818	124.4	6.53827	124.3	8.35718	124.6	9.35635
125.2	-0.161255	126	1.20383	126	2.04089	126	2.60333	125.4	4.68515	125.3	6.14819	125.6	6.97394
126.2	-0.349152	127	0.842102	127	1.34286	127	1.88809	126.4	3.37265	126.3	4.54507	126.6	5.07236
127.2	-0.124939	128	0.657715	128	1.1116	128	1.29904	127.4	2.58749	127.3	3.431	127.6	3.88605
128.2	-0.426514	129	0.549896	129	0.741699	129	0.902557	128.4	1.86523	128.3	2.69858	128.6	2.95557
129.2	-0.39798	130	0.278046	130	0.652222	130	0.621704	129.4	1.60779	129.3	2.01929	129.6	2.29346
130.2	-0.230408	131	0.20108	131	0.622162	131	0.628326	130.4	1.1781	130.3	1.69	130.6	2.0997
131.2	-0.355804	132	0.192474	132	0.301849	132	0.172485	131.4	0.80545	131.3	1.57242	131.6	1.56534
132.2	-0.622589	133	0.00421143	133	0.209259	133	0.235382	132.4	0.7789	132.3	1.32513	132.6	1.27313
133.2	-0.448364	134	0.0624084	134	0.268646	134	0.0881042	133.4	0.550781	133.3	1.04819	133.6	1.22198
134.2	-0.401489	135	0.0440369	135	0.19519	135	-0.0986023	134.4	0.346863	134.3	0.968506	134.6	1.05048
135.2	-0.382355	136	0.0233459	136	0.0936279	136	0.00881958	135.4	0.527344	135.3	0.832947	135.6	0.936829
136.2	-0.410492	137	-0.268066	137	0.0127869	137	-0.295105	136.4	0.358978	136.3	0.579834	136.6	1.03058
137.2	-0.61792	138	-0.0676575	138	0.0994873	138	-0.266968	137.4	0.287872	137.3	0.516541	137.6	0.916901
138.2	-0.533936	139	-0.258698	139	-0.147766	139	-0.137665	138.4	0.125763	138.3	0.595062	138.6	0.763367
139.2	-0.359314	140	-0.329376	140	-0.0743408	140	-0.256805	139.4	0.0874939	139.3	0.373596	139.6	0.635651
140.2	-0.610107	141	-0.227814	141	-0.0668945	141	-0.263855	140.4	0.0542908	140.3	0.557556	140.6	0.647766
141.2	-0.437439	142	-0.355957	142	-0.181366	142	-0.173615	141.4	0.0859375	141.3	0.559509	141.6	0.597351
142.2	-0.458527	143	-0.348907	143	-0.0969849	143	-0.431824	142.4	0.022644	142.3	0.463806	142.6	0.674713
143.2	-0.571411	144	-0.23172	144	-0.0618286	144	-0.541595	143.4	0.0613098	143.3	0.504059	143.6	0.387604
144.2	-0.576111	145	-0.117676	145	-0.180176	145	-0.344696	144.4	0.1828	144.3	0.417725	144.6	0.388367
145.2	-0.499542	146	-0.285248	146	-0.052063	146	-0.327118	145.4	0.0941162	145.3	0.339203	145.6	0.773529
146.2	-0.466339	147	-0.200867	147	-0.117676	147	-0.520874	146.4	-0.109375	146.3	0.397797	146.6	0.572357
147.2	-0.417908	148	-0.267273	148	-0.265747	148	-0.325562	147.4	0.15506	147.3	0.388031	147.6	0.407135
148.2	-0.414795	149	-0.393066	149	-0.195435	149	-0.378296	148.4	0.00897217	148.3	0.273193	148.6	0.48526
149.2	-0.668304	150	-0.220795	150	-0.187622	150	-0.359161	149.4	-0.111328	149.3	0.469299	149.6	0.399719
150.2	-0.417908	151	-0.446198	151	-0.324707	151	-0.222839	150.4	-0.0953369	150.3	0.36615	150.6	0.286438
151.2	-0.428833	152	-0.297363	152	-0.252838	152	-0.225555	151.4	-0.0640869	151.3	0.269287	151.6	0.436035
152.2	-0.609314	153	-0.205963	153	-0.228638	153	-0.484955	152.4	-0.12735	152.3	0.477112	152.6	0.418854
153.2	-0.487823	154	-0.371979	154	-0.407928	154	-0.312683	153.4	0.0234375	153.3	0.372406	153.6	0.334869
154.2	-0.542511	155	-0.407898	155	-0.179413	155	-0.446655	154.4	-0.0394592	154.3	0.137268	154.6	0.451263
155.2	-0.65033	156	-0.311035	156	-0.421997	156	-0.444305	155.4	-0.103149	155.3	0.443115	155.6	0.27002
156.2	-0.488617	157	-0.38446	157	-0.315338	157	-0.324005	156.4	-0.0328369	156.3	0.349762	156.6	0.434082
157.2	-0.582367	158	-0.459076	158	-0.149323	158	-0.417755	157.4	-0.0589905	157.3	0.148193	157.6	0.473541
158.2	-0.625336	159	-0.36142	159	-0.289551	159	-0.457611	158.4	-0.0886841	158.3	0.264984	158.6	0.308685
159.2	-0.391724	160	-0.680573	160	-0.284088	160	-0.158386	159.4	0.069519	159.3	0.251312	159.6	0.275085
160.2	-0.590179	161	-0.535645	161	-0.216522	161	-0.355255	160.4	-0.00469971	160.3	0.0364685	160.6	0.391113
161.2	-0.587036	162	-0.470398	162	-0.468475	162	-0.440399	161.4	-0.1922	161.3	0.267731	161.6	0.401672
162.2	-0.396423	163	-0.552826	163	-0.328247	163	-0.299408	162.4	-0.175018	162.3	0.200134	162.6	0.325867
163.2	-0.597595	164	-0.54306	164	-0.187622	164	-0.342377	163.4	-0.185547	163.3	0.109924	163.6	0.468079
164.2	-0.690552	165	-0.54657	165	-0.383698	165	-0.488464	164.4	-0.210175	164.3	0.11615	164.6	0.168854
165.2	-0.479248	166	-0.714539	166	-0.426666	166	-0.429871	165.4	-0.0902405	165.3	0.103668	165.6	0.276276
166.2	-0.483521	167	-0.618439	167	-0.132538	167	-0.516205	166.4	-0.0960999	166.3	0.0856934	166.6	0.338379
167.2	-0.630402	168	-0.683685	168	-0.432526	168	-0.55603	167.4	0.0863037	167.3	0.128265	167.6	0.281342
168.2	-0.572998	169	-0.737976	169	-0.336426	169	-0.359161	168.4	-0.170715	168.3	0.199768	168.6	0.247375
169.2	-0.745239	170	-0.58252	170	-0.0829163	170	-0.518921	169.4	-0.224609	169.3	0.0259399	169.6	0.352051
170.2	-0.636261	171	-0.596588	171	-0.294647	171	-0.520111	170.4	-0.00549316	170.3	0.376312	170.6	0.195801
171.2	-0.417114	172	-0.705566	172	-0.337616	172	-0.441193	171.4	0.119904	171.3	0.0782776	171.6	0.195404
172.2	-0.633911	173	-0.682129	173	-0.114563	173	-0.438843	172.4	-0.119537	172.3	-0.0502319	172.6	0.278625
173.2	-0.612427	174	-0.707916	174	-0.467285	174	-0.488464	173.4	0.0390625	173.3	0.222809	173.6	0.219238
174.2	-0.552673	175	-0.768829	175	-0.220825	175	-0.378296	174.4	0.131226	174.3	0.257965	174.6	0.123932
175.2	-0.486267	176	-0.562988	176	-0.30011	176	-0.432587	175.4	0.0527344	175.3	0.201324	175.6	0.352051
176.2	-0.716339	177	-0.647736	177	-0.339966	177	-0.398621	176.4	-0.0257874	176.3	0.290771	176.6	0.217285
177.2	-0.563599	178	-0.930573	178	-0.200104	178	-0.364227	177.4	-0.125	177.3	0.141937	177.6	0.188385
178.2	-0.737061	179	-0.771179	179	-0.314575	179	-0.545868	178.4	-0.247284	178.3	0.189209	178.6	0.13916
179.2	-0.730804	180	-0.741119	180	-0.317688	180	-0.696655	179.4	0.0562439	179.3	0.263428	179.6	0.197754
180.2	-0.563599	181	-0.756744	181	-0.375122	181	-0.573212	180.4	0.00976563	180.3	0.143494	180.6	0.325104
181.2	-0.674927	182	-0.682892	182	-0.421204	182	-0.613068	181.4	-0.109009	181.3	0.20874	181.6	0.271179
182.2	-0.907745	183	-0.727051	183	-0.366913	183	-0.566986	182.4	-0.0582275	182.3	0.187256	182.6	0.160645
183.2	-0.674927	184	-0.896179	184	-0.267303	184	-0.603302	183.4	-0.0531311	183.3	0.200531	183.6	0.301666
184.2	-0.577271	185	-0.634064	185	-0.240723	185	-0.560333	184.4	-0.142212	184.3	0.0794373	184.6	0.33017
185.2	-0.674164	186	-0.622345	186	-0.490356	186	-0.515411	185.4	-0.0265808	185.3	-0.0178223	185.6	0.183289
186.2	-0.576111	187	-0.683685	187	-0.395813	187	-0.434174	186.4	-0.153137	186.3	0.0583496	186.6	0.201263
187.2	-0.797211	188	-0.649323	188	-0.338013	188	-0.563446	187.4	-0.239075	187.3	0.0251465	187.6	0.229004
188.2	-0.756958	189	-0.718842	189	-0.498535	189	-0.630646	188.4	-0.193756	188.3	0.132568	188.6	0.228607
189.2	-0.510101	190	-0.871582	190	-0.307922	190	-0.598602	189.4	-0.282837	189.3	-0.0846252	189.6	0.200104
190.2	-0.751099	191	-0.679382	191	-0.4841	191	-0.657593	190.4	-0.284393	190.3	0.135681	190.6	0.29071
191.2	-0.759705	192	-0.825867	192	-0.614563	192	-0.55954	191.4	-0.051178	191.3	-0.0455627	191.6	0.14151
192.2	-0.653076	193	-0.739532	193	-0.273163	193	-0.507996	192.4	-0.0441589	192.3	-0.0440063	192.6	0.153229
193.2	-0.500732	194	-0.678986	194	-0.511047	194	-0.567352	193.4	-0.34494	193.3	-0.118988	193.6	0.402039
194.2	-0.55658	195	-0.756744	195	-0.586823	195	-0.532196	194.4	-0.121094	194.3	-0.013916	194.6	0.234467
195.2	-0.455414	196	-0.711823	196	-0.35791	196	-0.567749	195.4	-0.164063	195.3	-0.0170288	195.6	0.274719
196.2	-0.604248	197	-0.532501	197	-0.438782	197	-0.486511	196.4	-0.382813	196.3	0.113831	196.6	0.222748
197.2	-0.561646	198	-0.706726	198	-0.566528	198	-0.568939	197.4	-0.25235	197.3	0.0110779	197.6	0.0664978
198.2	-0.578064	199	-0.92157	199	-0.299713	199	-0.476349	198.4	-0.309784	198.3	-0.0123596	198.6	0.256348
199.2	-0.739014	200	-0.509064	200	-0.439178	200	-0.611511	199.4	-0.312897	199.3	0.0477905	199.6	0.0751038
200.2	-0.662445	201	-0.720795	201	-0.617676	201	-0.353302	200.4	-0.315643	200.3	0.0872498	200.6	0.0872192
201.2	-0.596436	202	-0.617676	202	-0.326294	202	-0.452118	201.4	-0.0836182	201.3	-0.142426	201.6	0.300476
202.2	-0.603851	203	-0.519623	203	-0.354797	203	-0.657593	202.4	-0.30899	202.3	0.115784	202.6	0.213379
203.2	-0.721436	204	-0.825104	204	-0.574341	204	-0.423615	203.4	0.00115967	203.3	0.164612	203.6	0.0864258
204.2	-0.628052	205	-0.829376	205	-0.420044	205	-0.566986	204.4	-0.0324402	204.3	0.0435181	204.6	0.104401
205.2	-0.70813	206	-0.628204	206	-0.526672	206	-0.835327	205.4	-0.231262	205.3	0.204041	205.6	0.17511
206.2	-0.818298	207	-0.802032	207	-0.522766	207	-0.575958	206.4	-0.107422	206.3	0.122803	206.6	0.0864258
207.2	-0.695251	208	-0.850494	208	-0.350098	208	-0.62323	207.4	-0.333984	207.3	0.0251465	207.6	0.207123
208.2	-0.662842	209	-0.653595	209	-0.608307	209	-0.833374	208.4	-0.300018	208.3	0.106781	208.6	0.23877
209.2	-0.71283	210	-0.644226	210	-0.615723	210	-0.660736	209.4	-0.136353	209.3	0.0524902	209.6	0.191895
210.2	-0.588623	211	-0.874298	211	-0.397766	211	-0.576355	210.4	-0.435547	210.3	-0.111572	210.6	0.39151
211.2	-0.816345	212	-0.722351	212	-0.505585	212	-0.733368	211.4	-0.407837	211.3	0.0477905	211.6	0.16925
212.2	-0.694092	213	-0.750885	213	-0.563385	213	-0.62204	212.4	-0.133209	212.3	0.0689087	212.6	0.207123
213.2	-0.748779	214	-0.927429	214	-0.402832	214	-0.545105	213.4	-0.333221	213.3	-0.0283813	213.6	0.125092
214.2	-0.827271	215	-0.693054	215	-0.566895	215	-0.816193	214.4	-0.31485	214.3	0.148987	214.6	0.128235
215.2	-0.686279	216	-0.741486	216	-0.554413	216	-0.659943	215.4	-0.256256	215.3	0.028656	215.6	0.14032
216.2	-0.714783	217	-0.709473	217	-0.314575	217	-0.583374	216.4	-0.262115	216.3	-0.0440063	216.6	0.356354
217.2	-0.824554	218	-0.535248	218	-0.430969	218	-0.678314	217.4	-0.301575	217.3	0.0778809	217.6	0.312988
218.2	-0.572998	219	-0.721588	219	-0.424713	219	-0.508392	218.4	0.0109253	218.3	-0.0404663	218.6	0.182129
219.2	-0.554626	220	-0.786407	220	-0.345428	220	-0.636505	219.4	-0.0687561	219.3	0.0298462	219.6	0.460632
220.2	-0.694855	221	-0.689941	221	-0.334106	221	-0.763062	220.4	-0.161743	220.3	0.216553	220.6	0.270416
221.2	-0.549561	222	-0.762207	222	-0.423157	222	-0.595886	221.4	0.107422	221.3	0.166565	221.6	0.0918884
222.2	-0.528442	223	-0.823151	223	-0.321198	223	-0.715424	222.4	-0.223846	222.3	0.00366211	222.6	0.373932
223.2	-0.494476	224	-0.725098	224	-0.448944	224	-0.863464	223.4	-0.332428	223.3	0.0106812	223.6	0.195404
224.2	-0.42337	225	-0.657898	225	-0.360657	225	-0.641205	224.4	-0.264465	224.3	-0.0283813	224.6	0.186829
225.2	-0.487061	226	-0.729004	226	-0.313385	226	-0.541199	225.4	-0.150391	225.3	-0.113129	225.6	0.339172
226.2	-0.545258	227	-0.716888	227	-0.537994	227	-0.730652	226.4	-0.199615	226.3	-0.0248413	226.6	0.208313
227.2	-0.447205	228	-0.798523	228	-0.590332	228	-0.472046	227.4	-0.0457153	227.3	0.0184937	227.6	0.132904
228.2	-0.556976	229	-0.878601	229	-0.398926	229	-0.77243	228.4	-0.242981	228.3	0.0415649	228.6	0.198151
229.2	-0.600342	230	-0.783691	230	-0.58606	230	-0.727509	229.4	-0.275787	229.3	-0.0588379	229.6	0.161804
230.2	-0.46167	231	-0.818451	231	-0.518066	231	-0.517365	230.4	-0.140625	230.3	-0.00726318	230.6	0.10907
231.2	-0.631195	232	-0.744629	232	-0.366913	232	-0.700562	231.4	-0.273834	231.3	0.0364685	231.6	0.29657
232.2	-0.571808	233	-0.800079	233	-0.555176	233	-0.604095	232.4	-0.211731	232.3	-0.0900879	232.6	0.111023
233.2	-0.440552	234	-0.941498	234	-0.58371	234	-0.49823	233.4	-0.114471	233.3	-0.0447693	233.6	0.255554
234.2	-0.514404	235	-0.803619	235	-0.615356	235	-0.645111	234.4	-0.189453	234.3	-0.0373535	234.6	0.245026
235.2	-0.593689	236	-0.828613	236	-0.581757	236	-0.476349	235.4	-0.0562744	235.3	0.11615	235.6	0.120422
236.2	-0.313599	237	-0.839142	237	-0.509094	237	-0.551361	236.4	-0.282837	236.3	0.0575562	236.6	0.203217
237.2	-0.633545	238	-0.873932	238	-0.525116	238	-0.529877	237.4	-0.415253	237.3	0.0223999	237.6	0.159851
238.2	-0.610474	239	-0.905945	239	-0.605194	239	-0.666962	238.4	-0.357819	238.3	-0.0412598	238.6	0.227448
239.2	-0.417908	240	-1.03055	240	-0.435272	240	-0.703308	239.4	-0.350006	239.3	-0.132263	239.6	0.298157
240.2	-0.419464	241	-0.869629	241	-0.524719	241	-0.601746	240.4	-0.374237	240.3	-0.0900879	240.6	0.391113
241.2	-0.384308	242	-0.755951	242	-0.527069	242	-0.753296	241.4	-0.228149	241.3	0.156799	241.6	0.230957
242.2	-0.382751	243	-0.752441	243	-0.437225	243	-0.688446	242.4	-0.121094	242.3	-0.0619507	242.6	0.241119
243.2	-0.539795	244	-0.730164	244	-0.464569	244	-0.770477	243.4	-0.284393	243.3	-0.00259399	243.6	0.251648
244.2	-0.592529	245	-0.667664	245	-0.515747	245	-0.809174	244.4	-0.195313	244.3	0.0919495	244.6	0.267273
245.2	-0.51947	246	-0.89502	246	-0.555573	246	-0.774384	245.4	-0.25	245.3	0.0435181	245.6	0.250092
246.2	-0.523376	247	-0.666107	247	-0.477448	247	-0.592377	246.4	-0.321106	246.3	0.0368652	246.6	0.351654
247.2	-0.455017	248	-0.653595	248	-0.525513	248	-0.610718	247.4	-0.218384	247.3	-0.0248413	247.6	0.0985413
248.2	-0.259308	249	-0.745392	249	-0.45166	249	-0.529877	248.4	-0.330475	248.3	0.021637	248.6	0.193451
249.2	-0.598755	250	-0.612976	250	-0.510651	250	-0.751343	249.4	-0.288696	249.3	-0.0482788	249.6	0.127045
250.2	-0.565948	251	-0.645782	251	-0.535645	251	-0.707214	250.4	-0.215637	250.3	-0.0228882	250.6	-0.0585022
251.2	-0.386658	252	-0.803223	252	-0.42981	252	-0.714233	251.4	-0.252747	251.3	-0.0131226	251.6	0.191895
252.2	-0.436279	253	-0.674713	253	-0.51535	253	-0.756439	252.4	-0.31369	252.3	-0.0111694	252.6	0.166901
253.2	-0.55658	254	-0.830566	254	-0.603241	254	-0.581421	253.4	-0.281647	253.3	0.044281	253.6	0.0723572
254.2	-0.408539	255	-0.967285	255	-0.530182	255	-0.576752	254.4	-0.276581	254.3	0.0122681	254.6	0.177826
255.2	-0.533936	256	-0.693848	256	-0.497772	256	-0.633759	255.4	-0.4375	255.3	0.109131	255.6	0.190735
256.2	-0.57962	257	-0.747345	257	-0.51886	257	-0.55954	256.4	-0.382813	256.3	0.0939026	256.6	0.0953979
257.2	-0.437836	258	-0.929382	258	-0.368866	258	-0.567352	257.4	-0.312134	257.3	0.0306091	257.6	0.0668945
258.2	-0.61322	259	-0.670807	259	-0.372375	259	-0.755646	258.4	-0.400024	258.3	0.0353088	258.6	0.190735
259.2	-0.605408	260	-0.644226	260	-0.575897	260	-0.65683	259.4	-0.305084	259.3	0.091156	259.6	0.145813
260.2	-0.531982	261	-0.863373	261	-0.431763	261	-0.56073	260.4	-0.288696	260.3	-0.0525818	260.6	0.0254822
261.2	-0.560883	262	-0.684479	262	-0.528625	262	-0.606049	261.4	-0.373444	261.3	0.161865	261.6	0.245422
262.2	-0.578857	263	-0.764557	263	-0.575104	263	-0.609955	262.4	-0.143372	262.3	-0.0436096	262.6	0.0211792
263.2	-0.461273	264	-0.714539	264	-0.441528	264	-0.585724	263.4	-0.289459	263.3	-0.0744629	263.6	0.189941
264.2	-0.515961	265	-0.642273	265	-0.634094	265	-0.574402	264.4	-0.180481	264.3	-0.148285	264.6	0.107117
265.2	-0.471039	266	-0.80127	266	-0.564575	266	-0.428314	265.4	-0.162109	265.3	0.0716248	265.6	-0.0256958
266.2	-0.36908	267	-0.784088	267	-0.440735	267	-0.560333	266.4	-0.300781	266.3	0.0493774	266.6	0.185638
267.2	-0.588623	268	-0.60791	268	-0.650513	268	-0.708771	267.4	-0.335175	267.3	0.0169373	267.6	0.0102539
268.2	-0.486267	269	-0.799316	269	-0.681763	269	-0.603302	268.4	-0.153931	268.3	-0.0479126	268.6	0.123138
269.2	-0.436646	270	-0.882507	270	-0.435272	270	-0.621277	269.4	-0.279297	269.3	-0.10141	269.6	0.111816
270.2	-0.474548	271	-0.726257	271	-0.437225	271	-0.643158	270.4	-0.355865	270.3	0.0888062	270.6	0.17511
271.2	-0.535095	272	-0.868835	272	-0.588379	272	-0.548218	271.4	-0.315643	271.3	0.101715	271.6	-0.0663147
272.2	-0.40033	273	-0.850861	273	-0.384888	273	-0.645111	272.4	-0.423065	272.3	0.0403748	272.6	0.0836792
273.2	-0.531586	274	-0.784851	274	-0.327454	274	-0.685333	273.4	-0.446106	273.3	0.0720215	273.6	0.0262756
274.2	-0.481201	275	-0.904785	275	-0.339966	275	-0.533783	274.4	-0.328918	274.3	-0.0568848	274.6	0.103607
275.2	-0.476898	276	-0.847351	276	-0.20871	276	-0.663849	275.4	-0.420319	275.3	-0.056488	275.6	0.361023
276.2	-0.469849	277	-0.810638	277	-0.285278	277	-0.805634	276.4	-0.577362	276.3	0.185303	276.6	0.0426636
277.2	-0.652283	278	-0.690338	278	-0.409882	278	-0.700165	277.4	-0.432831	277.3	0.064209	277.6	0.0692444
278.2	-0.524536	279	-0.85907	279	-0.443481	279	-0.628693	278.4	-0.369934	278.3	0.0454712	278.6	-0.01474
279.2	-0.549561	280	-0.648529	280	-0.502441	280	-0.827911	279.4	-0.389862	279.3	0.196228	279.6	0.0817261
280.2	-0.490173	281	-0.758698	281	-0.440338	281	-0.697449	280.4	-0.28244	280.3	0.0419312	280.6	0.0559692
281.2	-0.496033	282	-0.753998	282	-0.446991	282	-0.766571	281.4	-0.405884	281.3	-0.0701599	281.6	0.114166
282.2	-0.436646	283	-0.57547	283	-0.560272	283	-0.716583	282.4	-0.373444	282.3	0.00872803	282.6	0.162598
283.2	-0.577667	284	-0.602448	284	-0.553223	284	-0.638062	283.4	-0.194946	283.3	0.167725	283.6	-0.0733337
284.2	-0.464783	285	-0.793854	285	-0.505981	285	-0.629486	284.4	-0.124634	284.3	-0.0119629	284.6	0.187195
285.2	-0.76947	286	-0.786407	286	-0.491516	286	-0.883392	285.4	-0.249237	285.3	0.0618591	285.6	0.125885
286.2	-0.625732	287	-0.79541	287	-0.450104	287	-0.593933	286.4	-0.241028	286.3	0.0259399	286.6	0.0258789
287.2	-0.554626	288	-0.869629	288	-0.513397	288	-0.638062	287.4	-0.294159	287.3	0.00405884	287.6	0.302826
288.2	-0.583923	289	-0.770416	289	-0.573151	289	-0.603302	288.4	-0.34375	288.3	-0.0397034	288.6	0.0465698
289.2	-0.549164	290	-0.793854	290	-0.615723	290	-0.534149	289.4	-0.329315	289.3	0.00601196	289.6	0.00869751
290.2	-0.495239	291	-0.934082	291	-0.617676	291	-0.852509	290.4	-0.21875	290.3	-0.0318909	290.6	0.109863
291.2	-0.507355	292	-0.836029	292	-0.466522	292	-0.841187	291.4	-0.382813	291.3	-0.045166	291.6	0.094635
292.2	-0.599548	293	-0.907501	293	-0.578613	293	-0.693542	292.4	-0.0839844	292.3	0.0282593	292.6	0.0254822
293.2	-0.660095	294	-0.855957	294	-0.507935	294	-0.848999	293.4	-0.196899	293.3	-0.10611	293.6	0.115326
294.2	-0.727295	295	-0.646576	295	-0.623535	295	-0.670502	294.4	-0.220703	294.3	-0.0412598	294.6	0.0274353
295.2	-0.510498	296	-0.730164	296	-0.6427	296	-0.491974	295.4	-0.266022	295.3	-0.0943909	295.6	0.0997009
296.2	-0.626495	297	-0.916504	297	-0.629028	297	-0.752533	296.4	-0.344147	296.3	-0.181885	296.6	0.100494
297.2	-0.719482	298	-0.648132	298	-0.570801	298	-0.717377	297.4	-0.216034	297.3	-0.199463	297.6	0.219635
298.2	-0.562042	299	-0.908691	299	-0.616516	299	-0.486115	298.4	-0.223053	298.3	-0.118591	298.6	0.0391541
299.2	-0.408936	300	-0.728607	300	-0.443481	300	-0.658386	299.4	-0.526978	299.3	0.00601196	299.6	0.230957
300.2	-0.760498	301	-0.730164	301	-0.546997	301	-0.59549	300.4	-0.237915	300.3	-0.0748596	300.6	0.104004
301.2	-0.547211	302	-0.79541	302	-0.511841	302	-0.435333	301.4	-0.0828247	301.3	-0.13385	301.6	0.0250854
302.2	-0.568298	303	-0.801666	303	-0.621979	303	-0.62558	302.4	-0.326965	302.3	-0.0217285	302.6	0.226257
303.2	-0.612823	304	-0.75946	304	-0.613007	304	-0.705658	303.4	-0.335571	303.3	-0.0377502	303.6	0.0106506
304.2	-0.465942	305	-0.918854	305	-0.632141	305	-0.617767	304.4	-0.397675	304.3	-0.0307007	304.6	-0.0620117
305.2	-0.48822	306	-0.89151	306	-0.675507	306	-0.644318	305.4	-0.37384	305.3	-0.0510254	305.6	0.164948
306.2	-0.541748	307	-0.909088	307	-0.633698	307	-0.65683	306.4	-0.235565	306.3	0.0583496	306.6	0.229004
307.2	-0.562042	308	-0.951263	308	-0.621216	308	-0.579865	307.4	-0.300415	307.3	-0.0928345	307.6	0.170807
308.2	-0.599152	309	-0.915314	309	-0.543091	309	-0.530243	308.4	-0.298462	308.3	0.00250244	308.6	0.195801
309.2	-0.630402	310	-0.880554	310	-0.60791	310	-0.528687	309.4	-0.323059	309.3	0.131409	309.6	0.0727539
310.2	-0.637451	311	-0.753204	311	-0.678223	311	-0.545105	310.4	-0.2836	310.3	0.084137	310.6	-0.0479431
311.2	-0.635864	312	-0.76181	312	-0.674713	312	-0.45993	311.4	-0.331268	311.3	-0.113129	311.6	0.0934448
312.2	-0.567139	313	-0.779785	313	-0.712616	313	-0.456818	312.4	-0.263306	312.3	0.0317993	312.6	0.0419006
313.2	-0.480408	314	-0.959473	314	-0.550507	314	-0.537292	313.4	-0.267212	313.3	-0.0432129	313.6	0.0719604
314.2	-0.584717	315	-0.860626	315	-0.665344	315	-0.702118	314.4	-0.34375	314.3	-0.112366	314.6	0.19931
315.2	-0.550323	316	-0.896179	316	-0.730957	316	-0.510345	315.4	-0.156647	315.3	-0.0627441	315.6	-0.0389709
316.2	-0.430786	317	-0.943848	317	-0.663391	317	-0.467743	316.4	-0.381256	316.3	-0.0869751	316.6	-0.0592651
317.2	-0.651489	318	-0.784851	318	-0.655975	318	-0.464233	317.4	-0.440643	317.3	-0.0787659	317.6	0.0711975
318.2	-0.585876	319	-0.662201	319	-0.802063	319	-0.543549	318.4	-0.325012	318.3	-0.0275879	318.6	0.0653381
319.2	-0.555023	320	-0.818848	320	-0.791504	320	-0.460327	319.4	-0.30899	319.3	-0.115082	319.6	0.161438
320.2	-0.625336	321	-0.848541	321	-0.542694	321	-0.544312	320.4	-0.564087	320.3	-0.22406	320.6	0.155579
321.2	-0.49173	322	-0.805573	322	-0.763794	322	-0.522827	321.4	-0.383606	321.3	-0.00299072	321.6	0.0598755
322.2	-0.419464	323	-0.894226	323	-0.691132	323	-0.584167	322.4	-0.480469	322.3	-0.153381	322.6	0.0473633
323.2	-0.449158	324	-0.909454	324	-0.743469	324	-0.460724	323.4	-0.491425	323.3	-0.136566	323.6	0.205963
324.2	-0.577271	325	-0.830963	325	-0.866119	325	-0.45993	324.4	-0.225006	324.3	-0.0393066	324.6	0.0719604
325.2	-0.514771	326	-1.01025	326	-0.742676	326	-0.424408	325.4	-0.326569	325.3	0.0149841	325.6	0.052063
326.2	-0.58548	327	-0.836029	327	-0.811432	327	-0.645477	326.4	-0.457031	326.3	-0.153381	326.6	0.0130005
327.2	-0.607758	328	-0.902039	328	-0.640747	328	-0.351349	327.4	-0.409393	327.3	0.135681	327.6	0.0411072
328.2	-0.480011	329	-0.854401	329	-0.612213	329	-0.494324	328.4	-0.34494	328.3	0.052887	328.6	-0.152649
329.2	-0.465942	330	-0.747345	330	-0.671997	330	-0.707611	329.4	-0.397278	329.3	0.0446777	329.6	-0.130371
330.2	-0.538208	331	-0.976257	331	-0.528229	331	-0.624786	330.4	-0.269928	330.3	0.122406	330.6	-0.101074
331.2	-0.43158	332	-1.04306	332	-0.488007	332	-0.625183	331.4	-0.291016	331.3	-0.0318909	331.6	0.0465698
332.2	-0.534302	333	-0.768463	333	-0.707916	333	-0.735718	332.4	-0.455872	332.3	-0.113525	332.6	0.0555725
333.2	-0.632355	334	-0.92627	334	-0.77121	334	-0.550964	333.4	-0.291412	333.3	0.00210571	333.6	0.0625916
334.2	-0.495636	335	-0.954773	335	-0.600494	335	-0.455261	334.4	-0.263306	334.3	-0.0498657	334.6	0.0532227
335.2	-0.598755	336	-0.854767	336	-0.734863	336	-0.604095	335.4	-0.397278	335.3	0.064209	335.6	0.0844727
336.2	-0.875336	337	-0.88681	337	-0.839569	337	-0.533386	336.4	-0.237122	336.3	0.0403748	336.6	0.0141602
337.2	-0.591736	338	-1.05753	338	-0.711426	338	-0.68103	337.4	-0.415649	337.3	-0.0955505	337.6	0.121979
338.2	-0.521423	339	-0.851257	339	-0.780579	339	-0.791962	338.4	-0.412903	338.3	0.0536499	338.6	0.145813
339.2	-0.58667	340	-0.824707	340	-0.77356	340	-0.574402	339.4	-0.262115	339.3	0.0708618	339.6	0.179779
340.2	-0.387817	341	-0.909088	341	-0.687225	341	-0.591187	340.4	-0.330872	340.3	-0.065094	340.6	-0.0479431
341.2	-0.489014	342	-0.862976	342	-0.709106	342	-0.645874	341.4	-0.436737	341.3	-0.282654	341.6	0.0801697
342.2	-0.657745	343	-0.814941	343	-0.689941	343	-0.50174	342.4	-0.158997	342.3	-0.0830688	342.6	0.19696
343.2	-0.51947	344	-0.856354	344	-0.61496	344	-0.572449	343.4	-0.319946	343.3	-0.065094	343.6	0.216492
344.2	-0.631958	345	-0.799316	345	-0.58136	345	-0.678314	344.4	-0.382813	344.3	-0.125244	344.6	0.0864258
345.2	-0.607758	346	-0.969635	346	-0.660645	346	-0.49704	345.4	-0.0625	345.3	0.00872803	345.6	-0.0569458
346.2	-0.524933	347	-0.986816	347	-0.58371	347	-0.672455	346.4	-0.294922	346.3	0.0345154	346.6	0.0344849
347.2	-0.552673	348	-0.727051	348	-0.620026	348	-0.704468	347.4	-0.365234	347.3	0.171234	347.6	0.0547791
348.2	-0.710876	349	-0.748138	349	-0.623932	349	-0.476349	348.4	-0.106262	348.3	0.0829468	348.6	-0.0768433
349.2	-0.565186	350	-0.975861	350	-0.497375	350	-0.606415	349.4	-0.367188	349.3	0.0427246	349.6	0.00869751
350.2	-0.643311	351	-0.793457	351	-0.669647	351	-0.602905	350.4	-0.307037	350.3	0.136871	350.6	-0.123352
351.2	-0.510864	352	-0.964935	352	-0.780975	352	-0.46463	351.4	-0.224243	351.3	0.013031	351.6	-0.130768
352.2	-0.419067	353	-0.896179	353	-0.658325	353	-0.507599	352.4	-0.233215	352.3	-0.0904846	352.6	0.0395508
353.2	-0.463989	354	-0.781342	354	-0.522766	354	-0.738861	353.4	-0.363281	353.3	-0.00689697	353.6	-0.0264587
354.2	-0.587036	355	-0.773926	355	-0.626282	355	-0.409943	354.4	-0.292206	354.3	0.0833435	354.6	-0.174133
355.2	-0.578857	356	-0.840729	356	-0.457153	356	-0.680267	355.4	-0.400024	355.3	-0.223297	355.6	0.063385
356.2	-0.680023	357	-0.877045	357	-0.493866	357	-0.559174	356.4	-0.370331	356.3	0.0579529	356.6	0.0555725
357.2	-0.707764	358	-0.970398	358	-0.612213	358	-0.589233	357.4	-0.22345	357.3	0.0302124	357.6	-0.141296
358.2	-0.629639	359	-0.983673	359	-0.503632	359	-0.557587	358.4	-0.3797	358.3	-0.179535	358.6	0.0469666
359.2	-0.672974	360	-0.737976	360	-0.530975	360	-0.639618	359.4	-0.321503	359.3	-0.0283813	359.6	-0.0401306
360.2	-0.639404	361	-0.932526	361	-0.591125	361	-0.558777	360.4	-0.302368	360.3	-0.0986938	360.6	-0.0667114
361.2	-0.626892	362	-0.903595	362	-0.348541	362	-0.611908	361.4	-0.451569	361.3	-0.140472	361.6	0.109863
362.2	-0.703857	363	-1.00595	363	-0.418091	363	-0.599792	362.4	-0.320709	362.3	0.0927124	362.6	-0.034668
363.2	-0.611267	364	-0.928619	364	-0.573151	364	-0.518524	363.4	-0.253143	363.3	0.184143	363.6	-0.0870056
364.2	-0.672607	365	-0.982513	365	-0.445435	365	-0.543549	364.4	-0.298828	364.3	-0.0287476	364.6	0.23761
365.2	-0.738617	366	-0.811432	366	-0.660645	366	-0.53064	365.4	-0.343384	365.3	0.166168	365.6	-0.0186462
366.2	-0.604614	367	-0.960236	367	-0.575104	367	-0.46933	366.4	-0.263672	366.3	0.0567932	366.6	-0.0830994
367.2	-0.683136	368	-0.975861	368	-0.408691	368	-0.478699	367.4	-0.393372	367.3	-0.0908813	367.6	0.155579
368.2	-0.86908	369	-0.773529	369	-0.596191	369	-0.496674	368.4	-0.332031	368.3	0.190765	368.6	0.0895386
369.2	-0.563995	370	-0.850861	370	-0.573944	370	-0.427521	369.4	-0.192596	369.3	0.00952148	369.6	-0.0123901
370.2	-0.558136	371	-0.86142	371	-0.555969	371	-0.679077	370.4	-0.25235	370.3	-0.206879	370.6	0.212219
371.2	-0.691345	372	-0.612579	372	-0.680573	372	-0.569305	371.4	-0.391418	371.3	-0.113922	371.6	0.137604
372.2	-0.576904	373	-0.877045	373	-0.530579	373	-0.59314	372.4	-0.265259	372.3	0.0263062	372.6	-0.134277
373.2	-0.787445	374	-0.809845	374	-0.443481	374	-0.536102	373.4	-0.388672	373.3	-0.126404	373.6	0.132141
374.2	-0.774536	375	-0.717285	375	-0.553619	375	-0.523621	374.4	-0.267212	374.3	0.00250244	374.6	0.0137634
375.2	-0.638214	376	-0.88916	376	-0.679016	376	-0.457611	375.4	-0.316803	375.3	0.0774841	375.6	-0.0690308
376.2	-0.546021	377	-0.95047	377	-0.596985	377	-0.665405	376.4	-0.463684	376.3	0.086853	376.6	-0.0475464
377.2	-0.697601	378	-0.886017	378	-0.492676	378	-0.576355	377.4	-0.357422	377.3	0.188812	377.6	-0.103424
378.2	-0.549561	379	-0.857513	379	-0.535645	379	-0.584167	378.4	-0.1922	378.3	-0.00921631	378.6	-0.0932617
379.2	-0.494476	380	-0.836823	380	-0.462219	380	-0.575165	379.4	-0.284393	379.3	-0.0932007	379.6	0.138
380.2	-0.652679	381	-0.907898	381	-0.620026	381	-0.487671	380.4	-0.424225	380.3	-0.025238	380.6	0.0575256
381.2	-0.458923	382	-0.916107	382	-0.670044	382	-0.55838	381.4	-0.292206	381.3	-0.049469	381.6	-0.187805
382.2	-0.601105	383	-0.896179	383	-0.355591	383	-0.59549	382.4	-0.264862	382.3	-0.0447693	382.6	-0.0202026
383.2	-0.776489	384	-0.794617	384	-0.506744	384	-0.654083	383.4	-0.167603	383.3	0.182953	383.6	-0.0245056
384.2	-0.632751	385	-0.906738	385	-0.493866	385	-0.545502	384.4	-0.175781	384.3	0.106384	384.6	-0.174133
385.2	-0.648376	386	-0.886017	386	-0.48175	386	-0.607208	385.4	-0.360962	385.3	-0.0279846	385.6	0.0204163
386.2	-0.713226	387	-0.888367	387	-0.61145	387	-0.538055	386.4	-0.296509	386.3	-0.0010376	386.6	-0.0424805
387.2	-0.551514	388	-0.995789	388	-0.48996	388	-0.457214	387.4	-0.0429688	387.3	0.0196838	387.6	-0.136627
388.2	-0.607758	389	-0.89502	389	-0.593475	389	-0.610718	388.4	-0.258606	388.3	-0.0959473	388.6	0.119629
389.2	-0.73587	390	-0.97821	390	-0.729401	390	-0.583771	389.4	-0.174225	389.3	0.0638123	389.6	-0.121765
390.2	-0.649536	391	-0.928619	391	-0.642303	391	-0.570496	390.4	-0.149231	390.3	0.0501404	390.6	-0.0612183
391.2	-0.853455	392	-0.76767	392	-0.495026	392	-0.665009	391.4	-0.31604	391.3	0.0110779	391.6	0.147766
392.2	-0.882355	393	-0.885651	393	-0.70636	393	-0.456024	392.4	-0.0898438	392.3	-0.0111694	392.6	0.0551758
393.2	-0.665161	394	-0.843048	394	-0.706757	394	-0.572052	393.4	-0.267578	393.3	0.181396	393.6	-0.11554
394.2	-0.730804	395	-0.781738	395	-0.58252	395	-0.656433	394.4	-0.251587	394.3	0.0646057	394.6	0.0504761
395.2	-0.777283	396	-0.743439	396	-0.685669	396	-0.52243	395.4	-0.107056	395.3	0.190369	395.6	0.0711975
396.2	-0.564789	397	-0.964935	397	-0.623932	397	-0.53183	396.4	-0.353516	396.3	0.013031	396.6	0.0481567
397.2	-0.61438	398	-1.00009	398	-0.690338	398	-0.642365	397.4	-0.435547	397.3	0.0278931	397.6	0.0391541
398.2	-0.669861	399	-0.926666	399	-0.752441	399	-0.467377	398.4	-0.333984	398.3	-0.0475159	398.6	-0.104187
399.2	-0.496429	400	-0.991882	400	-0.684875	400	-0.490021	399.4	-0.443359	399.3	0.0942993	399.6	-0.125671
400.2	-0.740173	401	-0.818451	401	-0.694641	401	-0.598999	400.4	-0.452362	400.3	0.0892029	400.6	-0.129974
401.2	-0.673767	402	-0.849304	402	-0.960266	402	-0.459564	401.4	-0.190247	401.3	0.170471	401.6	-0.160461
402.2	-0.586273	403	-0.949707	403	-0.775116	403	-0.545105	402.4	-0.232422	402.3	0.0306091	402.6	-0.0221558
403.2	-0.599152	404	-0.82547	404	-0.574341	404	-0.617767	403.4	-0.259399	403.3	0.213806	403.6	-0.0709839
404.2	-0.612427	405	-0.812988	405	-0.713379	405	-0.496674	404.4	-0.120331	404.3	0.131012	404.6	-0.265137
405.2	-0.45462	406	-0.995026	406	-0.607147	406	-0.410339	405.4	-0.181641	405.3	0.0700684	405.6	-0.0858459
406.2	-0.674927	407	-0.89267	407	-0.702454	407	-0.449402	406.4	-0.214478	406.3	0.0763245	406.6	-0.123352
407.2	-0.721039	408	-1.10635	408	-0.833313	408	-0.398224	407.4	-0.0863342	407.3	0.0720215	407.6	-0.26593
408.2	-0.613617	409	-1.08682	409	-0.720032	409	-0.549774	408.4	-0.256256	408.3	-0.235779	408.6	-0.191315
409.2	-0.565948	410	-0.858673	410	-0.653229	410	-0.56308	409.4	-0.28479	409.3	-0.0576782	409.6	-0.0592651
410.2	-0.620636	411	-0.912994	411	-0.820801	411	-0.383759	410.4	-0.1586	410.3	0.107971	410.6	-0.225677
411.2	-0.566345	412	-1.04227	412	-0.796997	412	-0.443146	411.4	-0.214844	411.3	0.0903931	411.6	-0.0420837
412.2	-0.694092	413	-0.886017	413	-0.837616	413	-0.608002	412.4	-0.380096	412.3	0.0411682	412.6	-0.0311584
413.2	-0.825714	414	-0.868073	414	-0.855194	414	-0.420105	413.4	-0.0566406	413.3	0.124359	413.6	-0.263977
414.2	-0.689392	415	-0.921967	415	-0.656372	415	-0.453308	414.4	-0.0281372	414.3	-0.0467224	414.6	-0.101868
415.2	-0.723389	416	-0.677429	416	-0.820801	416	-0.59314	415.4	-0.247681	415.3	-0.0170288	415.6	-0.127625
416.2	-0.853058	417	-0.760254	417	-0.878632	417	-0.333771	416.4	-0.21524	416.3	-0.0869751	416.6	-0.314758
417.2	-0.745239	418	-0.898529	418	-0.709106	418	-0.495087	417.4	-0.358215	417.3	-0.166656	417.6	-0.131165
418.2	-1.00854	419	-0.792664	419	-0.687622	419	-0.627899	418.4	-0.224243	418.3	-0.212341	418.6	-0.0756836
419.2	-0.813995	420	-1.05594	420	-0.757538	420	-0.408386	419.4	-0.205872	419.3	-0.0135193	419.6	-0.179596
420.2	-0.675323	421	-0.954376	421	-0.629791	421	-0.56189	420.4	-0.269165	420.3	-0.144775	420.6	-0.0397339
421.2	-0.644073							421.4	-0.2211	421.3	-0.0514221
Figure 4b
Cycle: 3 PDCoV+hAPN-K379A-2 0μg/ml_X	Cycle: 3 PDCoV+hAPN-K379A-2 0μg/ml_Y	Cycle: 4 PDCoV+hAPN-K379A-2 50μg/ml_X	Cycle: 4 PDCoV+hAPN-K379A-2 50μg/ml_Y	Cycle: 5 PDCoV+hAPN-K379A-2 100μg/ml_X	Cycle: 5 PDCoV+hAPN-K379A-2 100μg/ml_Y	Cycle: 6 PDCoV+hAPN-K379A-2 200μg/ml_X	Cycle: 6 PDCoV+hAPN-K379A-2 200μg/ml_Y	Cycle: 7 PDCoV+hAPN-K379A-2 400μg/ml_X	Cycle: 7 PDCoV+hAPN-K379A-2 400μg/ml_Y	Cycle: 8 PDCoV+hAPN-K379A-2 800μg/ml_X	Cycle: 8 PDCoV+hAPN-K379A-2 800μg/ml_Y	Cycle: 9 PDCoV+hAPN-K379A-2 1600μg/ml_X	Cycle: 9 PDCoV+hAPN-K379A-2 1600μg/ml_Y	Cycle: 10 PDCoV+hAPN-K379A-2 3200μg/ml_X	Cycle: 10 PDCoV+hAPN-K379A-2 3200μg/ml_Y	Cycle: 11 PDCoV+hAPN-K379A-2 6400μg/ml_X	Cycle: 11 PDCoV+hAPN-K379A-2 6400μg/ml_Y				X	Y	Req vs C_X	Req vs C_Y
-60.1	0.147888	-60	0.0127563	-60.9	0.638977	-60	0.139954	-60.6	0.423645	-60.5	0.410828	-60.2	0.175598	-60.3	0.223206	-60	0.795776				2.5e-06	1.10926	2.5e-06	1.21785
-59.1	0.126404	-59	-0.0372314	-59.9	0.183472	-59	0.339539	-59.6	0.206848	-59.5	0.486572	-59.2	0.28302	-59.3	0.216919	-59	0.602844				5e-06	2.10892	5.70707e-06	2.0046
-58.1	0.249084	-58	-0.100525	-58.9	0.366333	-58	0.342285	-58.6	0.517395	-58.5	0.445557	-58.2	0.408813	-58.3	0.196228	-58	0.773499				1e-05	3.08201	8.91414e-06	2.77807
-57.1	0.126404	-57	0.171753	-57.9	0.553833	-57	0.298157	-57.6	0.0942993	-57.5	0.530701	-57.2	0.204529	-57.3	0.223938	-57	0.686035				2e-05	5.38079	1.21212e-05	3.5386
-56.1	0.267822	-56	0.156494	-56.9	0.418274	-56	0.307922	-56.6	0.363831	-56.5	0.515076	-56.2	0.352966	-56.3	0.079834	-56	0.554749				4e-05	9.07071	1.53283e-05	4.28652
-55.1	0.309631	-55	0.188904	-55.9	0.29248	-55	0.346191	-55.6	0.301758	-55.5	0.795959	-55.2	0.0513916	-55.3	0.109131	-55	0.710266				8e-05	17.4905	1.85354e-05	5.02212
-54.1	0.244385	-54	0.205322	-54.9	0.421021	-54	0.244263	-54.6	0.283752	-54.5	0.530334	-54.2	0.267822	-54.3	0.194641	-54	0.452026				0.00016	28.6011	2.17424e-05	5.74572
-53.1	0.0853882	-53	0.190491	-53.9	0.29718	-53	0.259094	-53.6	0.289612	-53.5	0.461182	-53.2	0.382263	-53.3	0.0282593	-53	0.683655				0.00032	43.6733	2.49495e-05	6.45761
-52.1	0.277588	-52	0.19635	-52.9	0.535034	-52	0.227051	-52.6	0.220093	-52.5	0.678772	-52.2	0.377563	-52.3	0.168518	-52	0.703979						2.81566e-05	7.15806
-51.1	0.309998	-51	0.275635	-51.9	0.492859	-51	0.333679	-51.6	0.270508	-51.5	0.483459	-51.2	0.331482	-51.3	0.125549	-51	0.472351						3.13636e-05	7.84736
-50.1	0.158447	-50	0.0314941	-50.9	0.439331	-50	0.212219	-50.6	0.164246	-50.5	0.546326	-50.2	0.290466	-50.3	-0.0365601	-50	0.597351						3.45707e-05	8.52576
-49.1	0.260803	-49	0.263916	-49.9	0.351074	-49	0.27002	-49.6	0.290405	-49.5	0.453796	-49.2	0.336548	-49.3	0.144287	-49	0.502014						3.77778e-05	9.19352
-48.1	0.171753	-48	0.13501	-48.9	0.367065	-48	0.371582	-48.6	0.224426	-48.5	0.396729	-48.2	0.565063	-48.3	0.193481	-48	0.483276						4.09848e-05	9.85089
-47.1	0.325623	-47	0.113525	-47.9	0.305359	-47	0.336426	-47.6	0.381836	-47.5	0.390076	-47.2	0.284973	-47.3	0.0637817	-47	0.489136						4.41919e-05	10.4981
-46.1	0.294373	-46	0.19751	-46.9	0.372192	-46	0.0751343	-46.6	0.215393	-46.5	0.547913	-46.2	0.323303	-46.3	0.00518799	-46	0.524292						4.7399e-05	11.1354
-45.1	0.0877686	-45	-0.252869	-45.9	0.149109	-45	0.138367	-45.6	0.28064	-45.5	0.26239	-45.2	0.493958	-45.3	0.0665283	-45	0.477417						5.06061e-05	11.763
-44.1	0.151794	-44	0.00842285	-44.9	0.253784	-44	0.4505	-44.6	0.452148	-44.5	0.340881	-44.2	0.444397	-44.3	0.159119	-44	0.29187						5.38131e-05	12.3812
-43.1	0.131897	-43	0.18811	-43.9	0.361206	-43	0.104004	-43.6	0.271667	-43.5	0.314331	-43.2	0.210388	-43.3	-0.0178223	-43	0.221985						5.70202e-05	12.9901
-42.1	-0.00640869	-42	0.00726318	-42.9	0.301086	-42	0.20166	-42.6	0.324402	-42.5	0.177979	-42.2	0.37677	-42.3	0.0227661	-42	0.375854						6.02273e-05	13.5899
-41.1	0.0264282	-41	0.0842285	-41.9	0.255737	-41	0.188416	-41.6	0.39978	-41.5	0.361572	-41.2	0.497498	-41.3	0.114197	-41	0.361389						6.34343e-05	14.1809
-40.1	0.231506	-40	0.0811157	-40.9	0.377258	-40	0.0836792	-40.6	0.30719	-40.5	0.295166	-40.2	0.299072	-40.3	-0.053772	-40	0.17627						6.66414e-05	14.7632
-39.1	-0.0505371	-39	0.0498657	-39.9	0.35498	-39	0.145447	-39.6	0.224792	-39.5	0.20105	-39.2	0.286926	-39.3	-0.00457764	-39	0.329407						6.98485e-05	15.3371
-38.1	-0.112671	-38	0.0135498	-38.9	0.178406	-38	0.281372	-38.6	0.275208	-38.5	0.301025	-38.2	0.663513	-38.3	0.227112	-38	0.484436						7.30556e-05	15.9026
-37.1	0.172913	-37	0.325256	-37.9	0.445618	-37	0.506348	-37.6	0.490784	-37.5	0.438904	-37.2	0.220154	-37.3	0.341125	-37	0.287964						7.62626e-05	16.4601
-36.1	0.230347	-36	0.209229	-36.9	0.39679	-36	0.311462	-36.6	0.234192	-36.5	0.170166	-36.2	0.25415	-36.3	0.0114746	-36	0.312195						7.94697e-05	17.0096
-35.1	0.0283813	-35	0.108826	-35.9	0.139343	-35	0.254822	-35.6	0.0591431	-35.5	0.424072	-35.2	0.331848	-35.3	-0.0557251	-35	0.179749						8.26768e-05	17.5514
-34.1	-0.0153809	-34	0.0705566	-34.9	0.281555	-34	0.105957	-34.6	0.195496	-34.5	0.350281	-34.2	0.231873	-34.3	0.132141	-34	0.125854						8.58838e-05	18.0856
-33.1	-0.0466309	-33	0.118225	-33.9	0.117493	-33	0.116516	-33.6	0.242737	-33.5	0.302979	-33.2	0.117798	-33.3	0.163025	-33	0.214905						8.90909e-05	18.6123
-32.1	-0.0130615	-32	0.0275879	-32.9	0.163208	-32	0.139587	-32.6	0.0693359	-32.5	0.195984	-32.2	0.143188	-32.3	0.143127	-32	0.0133667						9.2298e-05	19.1317
-31.1	-0.0919189	-31	0.0252686	-31.9	0.178833	-31	0.107544	-31.6	0.101746	-31.5	0.114685	-31.2	0.127563	-31.3	-0.0283813	-31	0.0688477						9.55051e-05	19.644
-30.1	0.0108032	-30	0.0717163	-30.9	0.176086	-30	0.0302124	-30.6	0.104858	-30.5	0.127625	-30.2	0.0736694	-30.3	0.0739746	-30	-0.111633						9.87121e-05	20.1493
-29.1	-0.11731	-29	-0.0524902	-29.9	0.126831	-29	-0.176453	-29.6	0.0130615	-29.5	-0.178284	-29.2	0.122131	-29.3	-0.3479	-29	0.227051						0.000101919	20.6478
-28.1	-0.112244	-28	-0.243896	-28.9	-0.141113	-28	0.216492	-28.6	-0.12561	-28.5	0.131531	-28.2	0.309631	-28.3	0.144653	-28	0.324707						0.000105126	21.1395
-27.1	0.092041	-27	0.234985	-27.9	-0.0137939	-27	0.186035	-27.6	0.109192	-27.5	0.213135	-27.2	0.323669	-27.3	0.11731	-27	0.473938						0.000108333	21.6247
-26.1	0.0709229	-26	0.147522	-26.9	0.20929	-26	0.441101	-26.6	0.287292	-26.5	0.292419	-26.2	0.248657	-26.3	0.33606	-26	0.221558						0.00011154	22.1034
-25.1	0.220154	-25	0.172485	-25.9	0.191711	-25	0.229431	-25.6	0.279846	-25.5	0.252991	-25.2	0.233459	-25.3	0.0020752	-25	0.145813						0.000114747	22.5758
-24.1	-0.0212402	-24	-0.11731	-24.9	0.316284	-24	0.0356445	-24.6	0.153687	-24.5	0.111572	-24.2	0.226379	-24.3	0.0794067	-24	-0.117126						0.000117955	23.042
-23.1	-0.283325	-23	-0.242737	-23.9	-0.0516357	-23	-0.100281	-23.6	-0.0365601	-23.5	-0.163025	-23.2	-0.0493774	-23.3	-0.0951538	-23	-0.010437						0.000121162	23.5022
-22.1	-0.122803	-22	-0.118896	-22.9	-0.244995	-22	0.0774536	-22.6	-0.0927734	-22.5	-0.123169	-22.2	0.0873413	-22.3	-0.147156	-22	0.0836792						0.000124369	23.9564
-21.1	0.069397	-21	0.0736694	-21.9	0.0229492	-21	-0.126831	-21.6	-0.0396729	-21.5	-0.122375	-21.2	0.0142822	-21.3	-0.0912476	-21	0.0950317						0.000127576	24.4047
-20.1	0.00805664	-20	0.0721436	-20.9	-0.00671387	-20	0.0372314	-20.6	-0.0349731	-20.5	-0.00756836	-20.2	0.278748	-20.3	-0.0822754	-20	0.0571289						0.000130783	24.8473
-19.1	0.0811157	-19	-0.0458374	-19.9	-0.0485229	-19	-0.081543	-19.6	-0.00488281	-19.5	-0.036438	-19.2	-0.107971	-19.3	-0.0252686	-19	0.116516						0.00013399	25.2843
-18.1	0.19397	-18	-0.0962524	-18.9	-0.0535889	-18	-0.0506592	-18.6	0.0916138	-18.5	0.0744629	-18.2	0.0541382	-18.3	0.131775	-18	0.184875						0.000137197	25.7158
-17.1	0.181519	-17	-0.102112	-17.9	0.0631714	-17	-0.115112	-17.6	0.00720215	-17.5	-0.00756836	-17.2	-0.0786743	-17.3	0.129028	-17	0.0274048						0.000140404	26.1419
-16.1	0.104553	-16	0.0518188	-16.9	0.165161	-16	-0.141296	-16.6	0.0537109	-16.5	-0.0419312	-16.2	-0.083374	-16.3	-0.0197754	-16	0.0852661						0.000143611	26.5626
-15.1	0.0412598	-15	-0.00524902	-15.9	0.113159	-15	-0.179993	-15.6	0.076355	-15.5	-0.00402832	-15.2	-0.0474243	-15.3	0.120422	-15	-0.050293						0.000146818	26.9782
-14.1	0.0830688	-14	0.10022	-14.9	0.00769043	-14	-0.0369873	-14.6	-0.00335693	-14.5	0.0514526	-14.2	-0.204468	-14.3	-0.0369873	-14	0.0633545						0.000150025	27.3886
-13.1	-0.128296	-13	0.0435791	-13.9	-0.156372	-13	0.0708008	-13.6	0.288452	-13.5	-0.0626221	-13.2	0.0744629	-13.3	0.117737	-13	0.127808						0.000153232	27.7941
-12.1	-0.185303	-12	-0.0032959	-12.9	-0.103638	-12	0.0231323	-12.6	0.0408325	-12.5	-0.00836182	-12.2	0.0670166	-12.3	-0.139709	-12	-0.224915						0.000156439	28.1945
-11.1	-0.0501709	-11	0.0213623	-11.9	0.0534058	-11	0.0848999	-11.6	0.00878906	-11.5	0.1604	-11.2	-0.0282593	-11.3	-0.186584	-11	0.0426636						0.000159646	28.5902
-10.1	0.00646973	-10	0.192017	-10.9	-0.0383911	-10	-0.0721436	-10.6	-0.00958252	-10.5	-0.186829	-10.2	-0.0220337	-10.3	0.103638	-10	0.0922852						0.000162854	28.9811
-9.1	0.0479126	-9	-0.0786743	-9.9	0.0725708	-9	-0.0283813	-9.6	0.06427	-9.5	0.0401001	-9.2	0.0592041	-9.3	0.0966187	-9	-0.0128174						0.000166061	29.3673
-8.1	0.0623779	-8	0.0709229	-8.9	0.0350342	-8	0.229004	-8.6	-0.150574	-8.5	-0.0255127	-8.2	-0.0950928	-8.3	0.0723877	-8	0.0778198						0.000169268	29.749
-7.1	0.0979004	-7	0.0135498	-7.9	0.160034	-7	0.0551758	-7.6	0.0325928	-7.5	0.160034	-7.2	0.163879	-7.3	0.171631	-7	0.078186						0.000172475	30.1262
-6.1	-0.039978	-6	-0.206787	-6.9	0.113586	-6	-0.0440063	-6.6	-0.0509644	-6.5	-0.086853	-6.2	0.00646973	-6.3	-0.180359	-6	-0.0507202						0.000175682	30.4989
-5.1	0.0646973	-5	-0.1474	-5.9	-0.0325317	-5	-0.10144	-5.6	-0.170105	-5.5	-0.0376587	-5.2	0.0264282	-5.3	-0.138916	-5	-0.14325						0.000178889	30.8673
-4.1	0.0580444	-4	-0.14856	-4.9	-0.11145	-4	-0.0182495	-4.6	-0.0505981	-4.5	-0.0993652	-4.2	0.0666504	-4.3	-0.0760498	-4	-0.122986						0.000182096	31.2314
-3.1	0.0420532	-3	0.0592041	-3.9	-0.179016	-3	-0.0131836	-3.6	-0.155701	-3.5	-0.11731	-3.2	0.154541	-3.3	0.0427246	-3	-0.127625						0.000185303	31.5913
-2.1	0.319397	-2	0.138123	-2.9	0.190552	-2	0.210266	-2.6	0.342346	-2.5	0.403381	-2.2	0.676025	-2.3	0.486084	-2	-0.0889893						0.00018851	31.9471
-1.1	-3.65564	-1	-4.07086	-1.9	-0.0922852	-1	-7.18781	-1.6	-0.876404	-1.5	-1.48138	-1.2	-6.45209	-1.3	-3.47485	-1	-63.2671						0.000191717	32.2988
-0.0999985	-8.08374	0	-5.57397	-0.900002	-6.93958	0	-20.5335	-0.599998	-30.3623	-0.5	-64.5966	-0.199997	-118.419	-0.299995	-196.014	0	-335.375						0.000194924	32.6466
0.900002	-4.35913	1	-1.31653	0.0999985	-12.736	1	-6.59674	0.400002	-19.8592	0.5	-19.3052	0.800003	-35.1685	0.700005	-45.1897	1	-89.2401						0.000198131	32.9904
1.9	-1.04584	2	0.370972	1.1	-4.14856	2	-0.120972	1.4	-4.22675	1.5	-2.86499	1.8	-2.29584	1.7	-5.20691	2	-6.92883						0.000201338	33.3304
2.9	0.0111694	3	0.720581	2.1	-0.00476074	3	1.48059	2.4	1.54626	2.5	3.70886	2.8	6.80139	2.7	9.61615	3	14.0384						0.000204545	33.6666
3.9	0.278381	4	0.9151	3.1	1.12646	4	2.10791	3.4	3.03729	3.5	5.90765	3.8	9.81274	3.7	15.1189	4	22.9755						0.000207753	33.9991
4.9	0.142822	5	0.891235	4.1	1.52649	5	2.42865	4.4	3.72363	4.5	6.87329	4.8	11.3553	4.7	18.1072	5	28.2372						0.00021096	34.3279
5.9	0.284241	6	0.912354	5.1	1.74133	6	2.62744	5.4	4.08301	5.5	7.44165	5.8	12.2952	5.7	19.9947	6	31.2556						0.000214167	34.6531
6.9	0.249451	7	1.10571	6.1	1.75891	7	2.61224	6.4	4.26697	6.5	7.71625	6.8	13.0514	6.7	21.2232	7	32.9821						0.000217374	34.9747
7.9	0.204529	8	0.973267	7.1	1.71631	8	2.74933	7.4	4.35254	7.5	8.07214	7.8	13.2979	7.7	21.7869	8	34.045						0.000220581	35.2929
8.9	0.403381	9	1.14166	8.1	1.737	9	2.73486	8.4	4.47754	8.5	7.98071	8.8	13.4514	8.7	22.1392	9	34.738						0.000223788	35.6077
9.9	0.274841	10	1.11859	9.1	1.89325	10	2.75909	9.4	4.53497	9.5	8.18347	9.8	13.4233	9.7	22.3837	10	35.3833						0.000226995	35.919
10.9	0.391235	11	1.09399	10.1	1.74365	11	2.72626	10.4	4.5611	10.5	8.16547	10.8	13.5787	10.7	22.6474	11	35.8555						0.000230202	36.2271
11.9	0.328003	12	1.10962	11.1	1.7038	12	2.61182	11.4	4.44513	11.5	8.11005	11.8	13.6768	11.7	22.6915	12	36.2571						0.000233409	36.5319
12.9	0.267822	13	1.11078	12.1	1.7511	13	2.7337	12.4	4.52753	12.5	8.10846	12.8	13.8084	12.7	22.6599	13	36.6907						0.000236616	36.8334
13.9	0.0979004	14	0.998291	13.1	1.8175	14	2.85205	13.4	4.5025	13.5	8.18854	13.8	13.8768	13.7	22.881	14	36.8505						0.000239823	37.1318
14.9	0.110413	15	1.06628	14.1	1.78192	15	2.9599	14.4	4.53455	14.5	8.31274	14.8	13.9561	14.7	23.1329	15	37.2442						0.00024303	37.4271
15.9	0.0740967	16	1.06158	15.1	1.85144	16	3.01575	15.4	4.58063	15.5	8.26898	15.8	14.0706	15.7	23.2353	16	37.4716						0.000246237	37.7194
16.9	0.107666	17	1.05847	16.1	1.80927	17	2.91455	16.4	4.6076	16.5	8.25024	16.8	13.9709	16.7	23.4244	17	37.6384						0.000249444	38.0086
17.9	0.172913	18	1.07758	17.1	1.93427	18	2.90869	17.4	4.81818	17.5	8.29596	17.8	13.9869	17.7	23.3189	18	37.9673						0.000252652	38.2948
18.9	0.252563	19	1.17877	18.1	1.9425	19	2.92352	18.4	4.85602	18.5	8.3725	18.8	13.9948	18.7	23.5599	19	38.07						0.000255859	38.5781
19.9	0.0936279	20	1.12915	19.1	1.81903	20	2.96222	19.4	4.76349	19.5	8.28619	19.8	14.0463	19.7	23.6033	20	38.3141						0.000259066	38.8585
20.9	0.0428467	21	1.22839	20.1	1.81824	21	2.94696	20.4	4.7334	20.5	8.42682	20.8	14.1049	20.7	23.6951	21	38.3919						0.000262273	39.1361
21.9	0.193237	22	1.10455	21.1	1.7132	22	3.01263	21.4	4.72791	21.5	8.37524	21.8	14.2819	21.7	23.6248	22	38.5376						0.00026548	39.4109
22.9	0.197876	23	1.24713	22.1	1.8866	23	2.88177	22.4	4.84003	22.5	8.37762	22.8	14.2795	22.7	23.6658	23	38.8965						0.000268687	39.6829
23.9	0.218628	24	1.19006	23.1	1.73816	24	2.96338	23.4	4.86621	23.5	8.39362	23.8	14.2335	23.7	23.8821	24	38.929						0.000271894	39.9522
24.9	0.120972	25	1.16821	24.1	1.75342	25	3.03333	24.4	4.85797	24.5	8.50494	24.8	14.3627	24.7	23.9572	25	39.0938						0.000275101	40.2188
25.9	0.0354004	26	1.14948	25.1	1.88312	26	2.90637	25.4	4.87634	25.5	8.42523	25.8	14.2358	25.7	24.1028	26	39.1439						0.000278308	40.4828
26.9	0.164307	27	1.11511	26.1	2.03778	27	2.95557	26.4	4.93927	26.5	8.46899	26.8	14.5639	26.7	24.0662	27	39.3677						0.000281515	40.7443
27.9	0.0111694	28	1.12134	27.1	1.94678	28	3.09149	27.4	4.81696	27.5	8.56079	27.8	14.6627	27.7	24.1529	28	39.5927						0.000284722	41.0031
28.9	0.0334473	29	1.05768	28.1	1.80969	29	3.09778	28.4	4.84552	28.5	8.40302	28.8	14.5502	28.7	24.2216	29	39.9161						0.000287929	41.2595
29.9	0.146729	30	1.10608	29.1	1.95227	30	3.16339	29.4	4.84552	29.5	8.43774	29.8	14.5408	29.7	24.3509	30	39.9251						0.000291136	41.5133
30.9	0.0756226	31	1.23773	30.1	1.74329	31	3.11102	30.4	4.8963	30.5	8.57642	30.8	14.6901	30.7	24.4212	31	40.0704						0.000294343	41.7647
31.9	0.0307007	32	1.22839	31.1	1.75305	32	2.87006	31.4	4.90485	31.5	8.57019	31.8	14.7194	31.7	24.5298	32	40.1517						0.000297551	42.0137
32.9	0.124878	33	1.26587	32.1	1.76086	33	2.8681	32.4	4.96228	32.5	8.65497	32.8	14.7569	32.7	24.522	33	40.4208						0.000300758	42.2603
33.9	0.0916748	34	1.13074	33.1	1.72058	34	2.93018	33.4	4.98883	33.5	8.68854	33.8	14.8842	33.7	24.4423	34	40.5349						0.000303965	42.5046
34.9	0.113159	35	1.24359	34.1	1.60889	35	3.00598	34.4	5.13025	34.5	8.64789	34.8	14.9381	34.7	24.67	35	40.5067						0.000307172	42.7466
35.9	0.114685	36	1.29205	35.1	1.78235	36	3.0954	35.4	5.11853	35.5	8.77411	35.8	14.9385	35.7	24.8365	36	40.7962						0.000310379	42.9863
36.9	0.0385132	37	1.24792	36.1	1.79211	37	3.138	36.4	5.06934	36.5	8.62878	36.8	14.9436	36.7	24.8646	37	41.0016						0.000313586	43.2237
37.9	0.0623779	38	1.19086	37.1	1.77258	38	3.1712	37.4	5.05994	37.5	8.66315	37.8	15.0037	37.7	24.9857	38	40.9512						0.000316793	43.459
38.9	0.0752563	39	1.1897	38.1	1.72253	39	3.16064	38.4	5.05212	38.5	8.55573	38.8	15.0123	38.7	25.0677	39	41.1649						0.00032	43.692
39.9	0.117798	40	1.28894	39.1	1.84015	40	3.16376	39.4	5.16541	39.5	8.64325	39.8	14.9952	39.7	24.9247	40	41.3114
40.9	0.0194092	41	1.3233	40.1	1.74872	41	3.19818	40.4	5.19824	40.5	8.85767	40.8	15.1077	40.7	25.0064	41	41.3513
41.9	0.0943604	42	1.35413	41.1	1.78546	42	3.29309	41.4	5.09589	41.5	8.72211	41.8	15.1561	41.7	25.1509	42	41.4645
42.9	-0.0782471	43	1.14868	42.1	1.86359	43	3.11261	42.4	4.97479	42.5	8.83972	42.8	15.0893	42.7	25.1873	43	41.543
43.9	-0.0294189	44	1.14319	43.1	2.03741	44	3.23175	43.4	4.98688	43.5	8.69165	43.8	15.2401	43.7	25.3704	44	41.6766
44.9	0.0975342	45	1.27289	44.1	1.97021	45	3.18719	44.4	5.24078	44.5	8.87915	44.8	15.2682	44.7	25.3622	45	41.7376
45.9	0.144409	46	1.22644	45.1	1.90576	46	2.98529	45.4	5.20251	45.5	8.69714	45.8	15.3096	45.7	25.3974	46	41.8747
46.9	-0.0212402	47	1.0694	46.1	1.90771	47	3.22119	46.4	5.14001	46.5	8.8573	46.8	15.2037	46.7	25.431	47	42.0634
47.9	0.0127563	48	1.17407	47.1	1.85809	48	3.24463	47.4	5.1037	47.5	8.83929	47.8	15.3826	47.7	25.4744	48	42.0552
48.9	-0.0067749	49	1.28894	48.1	1.90851	49	3.08606	48.4	4.9881	48.5	8.7655	48.8	15.285	48.7	25.5662	49	42.1302
49.9	0.0756226	50	1.20728	49.1	2.07373	50	3.09192	49.4	5.01111	49.5	8.83698	49.8	15.2682	49.7	25.5857	50	42.2274
50.9	0.187378	51	1.24243	50.1	1.93195	51	2.96533	50.4	5.24982	50.5	8.69128	50.8	15.2084	50.7	25.5064	51	42.2907
51.9	0.177185	52	1.41315	51.1	1.86591	52	3.04895	51.4	5.00214	51.5	8.71429	51.8	15.1502	51.7	25.6154	52	42.3099
52.9	0.205322	53	1.15259	52.1	1.92023	53	2.9837	52.4	5.02399	52.5	8.8764	52.8	15.2249	52.7	25.5908	53	42.3294
53.9	0.0604248	54	1.13855	53.1	1.96747	54	3.10754	53.4	5.2088	53.5	8.84363	53.8	15.3354	53.7	25.5306	54	42.3028
54.9	-0.0977783	55	1.18774	54.1	1.98352	55	3.22235	54.4	5.09235	54.5	8.79755	54.8	15.4295	54.7	25.5486	55	42.4712
55.9	-0.00482178	56	1.28851	55.1	1.95227	56	3.29504	55.4	5.1275	55.5	8.74634	55.8	15.5264	55.7	25.6036	56	42.4493
56.9	0.0248413	57	1.30768	56.1	2.02997	57	3.14111	56.4	5.0943	56.5	8.79559	56.8	15.4666	56.7	25.699	57	42.3997
57.9	0.053772	58	1.33228	57.1	2.09875	58	3.29657	57.4	5.29785	57.5	8.70496	57.8	15.3053	57.7	25.8146	58	42.4411
58.9	-0.0067749	59	1.25494	58.1	2.09015	59	3.05908	58.4	5.315	58.5	8.67603	58.8	15.4299	58.7	25.8802	59	42.4044
59.9	0.0127563	60	1.3725	59.1	2.00696	60	3.11847	59.4	5.1131	59.5	8.67603	59.8	15.3967	59.7	25.7896	60	42.4497
60.9	0.00183105	61	1.2561	60.1	2.00421	61	3.05481	60.4	5.1463	60.5	8.65143	60.8	15.619	60.7	25.9247	61	42.4067
61.9	0.106873	62	1.38306	61.1	2.02179	62	3.04895	61.4	5.18805	61.5	8.9397	61.8	15.5311	61.7	26.0286	62	42.3228
62.9	-0.0153809	63	1.25647	62.1	1.91125	63	3.07941	62.4	5.13849	62.5	8.85687	62.8	15.7151	62.7	26.0021	63	42.3712
63.9	-0.0235596	64	1.30182	63.1	1.94989	64	3.10516	63.4	5.13654	63.5	8.78192	63.8	15.524	63.7	25.9986	64	42.404
64.9	-0.113403	65	1.36548	64.1	2.02844	65	3.02277	64.4	5.26422	64.5	8.88776	64.8	15.6339	64.7	25.8427	65	42.4266
65.9	-0.255249	66	1.27838	65.1	2.06085	66	3.00439	65.4	5.15021	65.5	8.80927	65.8	15.6741	65.7	26.049	66	42.5184
66.9	-0.159912	67	1.28113	66.1	1.66553	67	2.94348	66.4	5.10876	66.5	8.61664	66.8	15.81	66.7	26.0603	67	42.3376
67.9	-0.143921	68	1.40649	67.1	1.88312	68	2.99579	67.4	5.2041	67.5	8.69244	67.8	15.8162	67.7	25.9775	68	42.5575
68.9	-0.136108	69	1.21118	68.1	1.91394	69	2.93176	68.4	5.18652	68.5	8.65692	68.8	15.7807	68.7	25.9189	69	42.5317
69.9	-0.11969	70	1.23541	69.1	1.88391	70	2.97821	69.4	5.10529	69.5	8.64636	69.8	15.7635	69.7	25.9373	70	42.3161
70.9	-0.0974121	71	1.11859	70.1	1.98309	71	3.01263	70.4	5.05682	70.5	8.78345	70.8	15.6334	70.7	26.0447	71	42.4622
71.9	-0.0622559	72	1.12994	71.1	2.00696	72	2.9837	71.4	5.0697	71.5	8.7807	71.8	15.7151	71.7	25.8326	72	42.5142
72.9	-0.0435181	73	1.07562	72.1	1.91748	73	3.06732	72.4	5.06384	72.5	8.59985	72.8	15.801	72.7	26.081	73	42.4618
73.9	-0.0313721	74	1.19983	73.1	1.84247	74	3.11261	73.4	5.08887	73.5	8.69324	73.8	15.8448	73.7	26.0107	74	42.5262
74.9	-0.0212402	75	1.05493	74.1	1.93195	75	3.04816	74.4	5.17438	74.5	8.66431	74.8	15.8514	74.7	26.2505	75	42.5751
75.9	-0.190002	76	1.20691	75.1	1.86786	76	3.05518	75.4	5.23181	75.5	8.60455	75.8	15.8448	75.7	26.1091	76	42.5302
76.9	-0.0630493	77	1.27643	76.1	1.88464	77	3.06219	76.4	5.13727	76.5	8.7854	76.8	15.8698	76.7	26.1337	77	42.5255
77.9	0.0565186	78	1.27448	77.1	1.88269	78	3.00403	77.4	5.23181	77.5	8.67993	77.8	16.0323	77.7	26.283	78	42.5853
78.9	0.101807	79	1.29633	78.1	2.0202	79	3.07513	78.4	5.32477	78.5	8.92877	78.8	16.1686	78.7	26.3185	79	42.5056
79.9	-0.0563965	80	1.29633	79.1	1.95148	80	3.19739	79.4	5.36969	79.5	8.99554	79.8	16.0753	79.7	26.4532	80	42.5645
80.9	0.00726318	81	1.3194	80.1	1.85382	81	3.18451	80.4	5.34003	80.5	8.84833	80.8	16.2029	80.7	26.6533	81	42.5396
81.9	0.137756	82	1.22717	81.1	1.85339	82	3.16064	81.4	5.39001	81.5	9.03149	81.8	16.1655	81.7	26.6509	82	42.6309
82.9	0.122498	83	1.26703	82.1	1.93195	83	3.06653	82.4	5.40875	82.5	8.9436	82.8	16.3268	82.7	26.8712	83	42.6251
83.9	0.0584717	84	1.21234	83.1	2.06042	84	3.19189	83.4	5.37091	83.5	9.00494	83.8	16.3967	83.7	26.7896	84	42.4564
84.9	0.106873	85	1.35883	84.1	2.03741	85	3.19818	84.4	5.39392	84.5	9.00653	84.8	16.3549	84.7	26.9708	85	42.3255
85.9	0.0717163	86	1.3772	85.1	2.15149	86	3.27588	85.4	5.38025	85.5	9.1073	85.8	16.5291	85.7	27.0071	86	42.5356
86.9	0.147522	87	1.36469	86.1	2.06281	87	3.1673	86.4	5.45758	86.5	8.96472	86.8	16.7288	86.7	27.1415	87	42.4852
87.9	0.0736694	88	1.46393	87.1	1.93152	88	3.32513	87.4	5.44	87.5	9.01862	87.8	16.7139	87.7	27.2119	88	42.5801
88.9	0.00219727	89	1.41821	88.1	2.08118	89	3.20715	88.4	5.64197	88.5	9.15179	88.8	16.7994	88.7	27.315	89	42.6481
89.9	0.0314941	90	1.39752	89.1	2.1452	90	3.29193	89.4	5.70685	89.5	9.09595	89.8	16.7452	89.7	27.4599	90	42.6055
90.9	0.0322876	91	1.24048	90.1	2.16589	91	3.40674	90.4	5.49396	90.5	9.12762	90.8	16.919	90.7	27.5318	91	42.6716
91.9	0.00769043	92	1.41663	91.1	2.12921	92	3.33527	91.4	5.5838	91.5	9.34247	91.8	16.8588	91.7	27.5963	92	42.959
92.9	0.217041	93	1.56506	92.1	2.03699	93	3.28876	92.4	5.62482	92.5	9.17523	92.8	16.9377	92.7	27.829	93	42.8231
93.9	0.175659	94	1.34558	93.1	1.97137	94	3.33997	93.4	5.60956	93.5	9.06317	93.8	17.1987	93.7	27.8294	94	42.8786
94.9	0.174072	95	1.435	94.1	2.14874	95	3.27197	94.4	5.64355	94.5	9.07605	94.8	17.1846	94.7	27.7806	95	42.7915
95.9	0.038147	96	1.28851	95.1	2.05811	96	3.26532	95.4	5.59161	95.5	9.22797	95.8	17.1666	95.7	28.024	96	42.9544
96.9	0.00964355	97	1.39673	96.1	2.06946	97	3.30988	96.4	5.45996	96.5	9.22174	96.8	17.2565	96.7	28.1634	97	43.0087
97.9	-0.0345459	98	1.27875	97.1	2.15417	98	3.40869	97.4	5.5506	97.5	9.35065	97.8	17.1135	97.7	27.9525	98	43.1556
98.9	0.111572	99	1.2569	98.1	1.98938	99	3.33173	98.4	5.5459	98.5	9.22528	98.8	17.2436	98.7	28.049	99	43.2422
99.9	0.140076	100	1.26819	99.1	2.0163	100	3.34467	99.4	5.35138	99.5	9.26355	99.8	17.2639	99.7	28.0646	100	43.3181
100.9	-0.00561523	101	1.31628	100.1	1.97375	101	3.20831	100.4	5.55328	100.5	9.1366	100.8	17.394	100.7	28.1724	101	43.3094
101.9	0.0209351	102	1.23694	101.1	1.91437	102	3.26105	101.4	5.43732	101.5	9.23151	101.8	17.2693	101.7	28.2955	102	43.2708
102.9	0.045166	103	1.26898	102.1	2.02332	103	3.30365	102.4	5.72284	102.5	9.38544	102.8	17.3873	102.7	28.5177	103	43.4114
103.9	0.0853882	104	1.29791	103.1	2.15027	104	3.25323	103.4	5.66193	103.5	9.21588	103.8	17.283	103.7	28.3036	104	43.2368
104.9	-0.0134277	105	1.39636	104.1	2.03192	105	3.1759	104.4	5.53729	104.5	9.20337	104.8	17.4534	104.7	28.2833	105	43.2142
105.9	0.187744	106	1.38733	105.1	2.19324	106	3.21967	105.4	5.42828	105.5	9.23657	105.8	17.5698	105.7	28.2623	106	43.3493
106.9	0.029541	107	1.43188	106.1	2.17957	107	3.32001	106.4	5.56268	106.5	9.19244	106.8	17.5471	106.7	28.3583	107	43.4763
107.9	-0.0137939	108	1.33307	107.1	2.23114	108	3.36615	107.4	5.6463	107.5	9.23151	107.8	17.6178	107.7	28.4778	108	43.5239
108.9	0.0455322	109	1.36432	108.1	2.13232	109	3.35754	108.4	5.62482	108.5	9.25848	108.8	17.6866	108.7	28.5458	109	43.5243
109.9	0.0334473	110	1.23657	109.1	2.09131	110	3.23529	109.4	5.72754	109.5	9.34711	109.8	17.4643	109.7	28.608	110	43.4403
110.9	-0.024353	111	1.27795	110.1	2.08429	111	3.18292	110.4	5.63531	110.5	9.22058	110.8	17.4932	110.7	28.6505	111	43.5934
111.9	-0.0103149	112	1.23187	111.1	2.31201	112	3.25519	111.4	5.54547	111.5	9.31238	111.8	17.5533	111.7	28.64	112	43.5814
112.9	0.10376	113	1.30066	112.1	2.18311	113	3.46417	112.4	5.60016	112.5	9.17096	112.8	17.642	112.7	28.6622	113	43.7192
113.9	-0.0278931	114	1.22485	113.1	2.21472	114	3.25751	113.4	5.47009	113.5	9.25922	113.8	17.5714	113.7	28.7252	114	43.6294
114.9	0.104919	115	1.22644	114.1	2.22919	115	3.4259	114.4	5.50995	114.5	9.08502	114.8	17.576	114.7	28.715	115	43.7243
115.9	0.0643311	116	1.15765	115.1	2.17102	116	3.27435	115.4	5.55328	115.5	9.12018	115.8	17.6194	115.7	28.6533	116	43.9235
116.9	0.1073	117	1.03033	116.1	2.17841	117	3.23682	116.4	5.48926	116.5	9.17175	116.8	17.6487	116.7	28.7213	117	43.7266
117.9	0.0701904	118	1.19714	117.1	2.16278	118	3.19269	117.4	5.47247	117.5	9.28735	117.8	17.5909	117.7	28.6907	118	43.7985
118.9	0.69281	119	1.97913	118.1	2.23779	119	3.86029	118.4	5.50684	118.5	9.27679	118.8	17.8893	118.7	28.9951	119	48.2817
119.9	7.4104	120	7.32837	119.1	3.95105	120	19.3356	119.4	21.6283	119.5	53.5319	119.8	114.836	119.7	184.073	120	300.522
120.9	1.94556	121	1.7948	120.1	11.3976	121	4.51727	120.4	18.5342	120.5	9.76471	120.8	10.3983	120.7	28.2704	121	50.054
121.9	0.596313	122	0.699463	121.1	4.24054	122	2.71185	121.4	9.00879	121.5	10.9835	121.8	19.9342	121.7	33.0638	122	45.5915
122.9	-0.39978	123	0.0631104	122.1	1.76593	123	1.14111	122.4	3.60724	122.5	5.13074	122.8	11.0128	122.7	19.1611	123	28.7751
123.9	-0.660278	124	-0.197815	123.1	0.599487	124	0.315735	123.4	1.79395	123.5	2.81274	123.8	7.70959	123.7	13.3607	124	20.4696
124.9	-0.780212	125	-0.132568	124.1	0.375671	125	0.210266	124.4	1.05096	124.5	1.90143	124.8	5.88654	124.7	9.88489	125	15.0661
125.9	-0.997803	126	-0.0966187	125.1	0.216675	126	0.180969	125.4	0.597473	125.5	1.37445	125.8	4.62366	125.7	7.8736	126	11.4341
126.9	-0.934937	127	-0.184937	126.1	0.0714111	127	0.11145	126.4	0.307983	126.5	0.988159	126.8	4.20142	126.7	6.78217	127	9.41376
127.9	-0.941528	128	-0.209106	127.1	0.0452271	128	-0.0162964	127.4	0.422852	127.5	0.756897	127.8	3.71118	127.7	6.09308	128	8.37079
128.9	-0.96228	129	-0.190369	128.1	-0.0446167	129	-0.138184	128.4	0.232239	128.5	0.573669	128.8	3.37915	128.7	5.67944	129	7.62585
129.9	-0.772827	130	-0.430237	129.1	-0.218445	130	0.00012207	129.4	0.158752	129.5	0.4823	129.8	3.51624	129.7	5.39661	130	7.36688
130.9	-1.00952	131	-0.160706	130.1	-0.107117	131	-0.0440063	130.4	0.165039	130.5	0.545166	130.8	3.31036	130.7	5.30011	131	6.99854
131.9	-1.14935	132	-0.405212	131.1	-0.131348	132	-0.183472	131.4	-0.0341797	131.5	0.414734	131.8	3.17603	131.7	5.31537	132	6.70398
132.9	-1.07397	133	-0.289185	132.1	-0.164551	133	-0.156921	132.4	0.020874	132.5	0.235413	132.8	3.06158	132.7	5.00641	133	6.56451
133.9	-0.99939	134	-0.466187	133.1	0.0139771	134	-0.026062	133.4	0.0306396	133.5	0.136597	133.8	3.05573	133.7	5.05286	134	6.13757
134.9	-1.01733	135	-0.222412	134.1	-0.00946045	135	-0.190918	134.4	-0.180664	134.5	0.244385	134.8	2.90375	134.7	4.94073	135	5.81689
135.9	-0.852905	136	-0.359497	135.1	-0.0216064	136	-0.20343	135.4	-0.0916138	135.5	0.182312	135.8	3.00531	135.7	4.88177	136	5.86768
136.9	-0.898987	137	-0.23645	136.1	0.0272217	137	-0.0569458	136.4	-0.0654297	136.5	0.158875	136.8	2.94513	136.7	4.74469	137	5.63483
137.9	-0.960327	138	-0.259888	137.1	-0.098938	138	-0.0869751	137.4	-0.385376	137.5	0.118591	137.8	2.7901	137.7	4.83295	138	5.36572
138.9	-0.823181	139	-0.379822	138.1	-0.155579	139	-0.326477	138.4	-0.240417	138.5	0.181885	138.8	2.89319	138.7	4.57007	139	5.47235
139.9	-0.926697	140	-0.452881	139.1	-0.243469	140	-0.13269	139.4	-0.181091	139.5	0.109619	139.8	2.9057	139.7	4.65289	140	5.35205
140.9	-0.735718	141	-0.324341	140.1	-0.229797	141	-0.221741	140.4	-0.427185	140.5	-0.00250244	140.8	2.74164	140.7	4.66498	141	5.104
141.9	-0.690002	142	-0.43103	141.1	-0.255188	142	-0.322571	141.4	-0.333435	141.5	-0.0583496	141.8	2.8186	141.7	4.55365	142	5.07703
142.9	-0.732178	143	-0.293884	142.1	-0.119263	143	-0.101074	142.4	-0.403748	142.5	0.0990601	142.8	2.58575	142.7	4.49194	143	4.96844
143.9	-0.80481	144	-0.305237	143.1	-0.209106	144	-0.263184	143.4	-0.447876	143.5	0.0393066	143.8	2.70258	143.7	4.64703	144	4.80634
144.9	-0.796265	145	-0.419678	144.1	-0.230591	145	-0.343628	144.4	-0.276794	144.5	-0.194641	144.8	2.83893	144.7	4.42316	145	4.65045
145.9	-0.873596	146	-0.375916	145.1	-0.167297	146	-0.122131	145.4	-0.530273	145.5	-0.0817871	145.8	2.56036	145.7	4.56458	146	4.4458
146.9	-0.921265	147	-0.444275	146.1	-0.220032	147	-0.197144	146.4	-0.572449	146.5	-0.23999	146.8	2.54321	146.7	4.60559	147	4.57037
147.9	-0.848999	148	-0.516541	147.1	-0.166504	148	-0.344421	147.4	-0.34668	147.5	-0.300537	147.8	2.73462	147.7	4.30951	148	4.50671
148.9	-1.07593	149	-0.372009	148.1	-0.0621948	149	-0.0862427	148.4	-0.53302	148.5	-0.255981	148.8	2.69867	148.7	4.45874	149	4.14972
149.9	-1.02515	150	-0.292358	149.1	-0.157898	150	-0.16748	149.4	-0.657227	149.5	-0.0935059	149.8	2.65997	149.7	4.38452	150	4.30792
150.9	-0.873596	151	-0.557556	150.1	-0.233276	151	-0.434265	150.4	-0.383789	150.5	-0.190369	150.8	2.57367	150.7	4.32239	151	4.27899
151.9	-1.00562	152	-0.482544	151.1	-0.27356	152	-0.379211	151.4	-0.584595	151.5	-0.104065	151.8	2.57013	151.7	4.36383	152	4.07666
152.9	-1.06891	153	-0.346619	152.1	-0.334473	153	-0.342468	152.4	-0.575195	152.5	-0.00952148	152.8	2.5307	152.7	4.36108	153	4.2337
153.9	-0.719666	154	-0.536072	153.1	-0.244629	154	-0.465149	153.4	-0.477966	153.5	-0.23175	153.8	2.63031	153.7	4.19196	154	4.15125
154.9	-0.96228	155	-0.507202	154.1	-0.0906982	155	-0.14209	154.4	-0.59668	154.5	-0.0930786	154.8	2.42328	154.7	4.27551	155	3.90125
155.9	-0.892334	156	-0.497009	155.1	-0.358276	156	-0.354187	155.4	-0.668152	155.5	-0.266541	155.8	2.60413	155.7	4.19232	156	4.00323
156.9	-0.798218	157	-0.483765	156.1	-0.244995	157	-0.498352	156.4	-0.626404	156.5	-0.269287	156.8	2.62799	156.7	4.11188	157	3.961
157.9	-0.829468	158	-0.491577	157.1	-0.242676	158	-0.270569	157.4	-0.615417	157.5	-0.12085	157.8	2.34631	157.7	4.37042	158	3.80402
158.9	-0.836853	159	-0.347046	158.1	-0.324341	159	-0.28894	158.4	-0.661133	158.5	-0.33374	158.8	2.52679	158.7	4.31616	159	3.79498
159.9	-0.927124	160	-0.516541	159.1	-0.377075	160	-0.461609	159.4	-0.506836	159.5	-0.397034	159.8	2.46155	159.7	4.21851	160	3.79462
160.9	-0.861877	161	-0.346619	160.1	-0.257507	161	-0.350281	160.4	-0.486511	160.5	-0.239563	160.8	2.28497	160.7	4.40991	161	3.39734
161.9	-0.918091	162	-0.473999	161.1	-0.439941	162	-0.366699	161.4	-0.743958	161.5	-0.410278	161.8	2.38928	161.7	4.25171	162	3.72394
162.9	-0.837646	163	-0.645081	162.1	-0.334106	163	-0.565125	162.4	-0.561157	162.5	-0.445068	162.8	2.26935	162.7	4.09271	163	3.47351
163.9	-1.00916	164	-0.472412	163.1	-0.421997	164	-0.29834	163.4	-0.629883	163.5	-0.468079	163.8	2.16937	163.7	4.33099	164	3.22589
164.9	-0.86145	165	-0.588013	164.1	-0.42511	165	-0.501831	164.4	-0.812317	164.5	-0.471619	164.8	2.27405	164.7	4.15015	165	3.43604
165.9	-0.83606	166	-0.705994	165.1	-0.353638	166	-0.474915	165.4	-0.709595	165.5	-0.518494	165.8	2.17169	165.7	4.11261	166	3.32703
166.9	-1.15326	167	-0.431396	166.1	-0.262207	167	-0.260803	166.4	-0.792786	166.5	-0.3396	166.8	2.01587	166.7	4.3017	167	3.09265
167.9	-0.993103	168	-0.531799	167.1	-0.409058	168	-0.534241	167.4	-0.978699	167.5	-0.440735	167.8	2.19592	167.7	4.07825	168	3.29932
168.9	-0.99353	169	-0.750916	168.1	-0.299683	169	-0.584656	168.4	-0.633789	168.5	-0.46106	168.8	2.38617	168.7	4.11847	169	3.17975
169.9	-1.07123	170	-0.52356	169.1	-0.320007	170	-0.475647	169.4	-0.822876	169.5	-0.380615	169.8	2.14514	169.7	4.19348	170	2.97546
170.9	-0.857178	171	-0.578247	170.1	-0.425903	171	-0.532288	170.4	-0.940857	170.5	-0.52356	170.8	2.29944	170.7	4.03607	171	3.07233
171.9	-0.831421	172	-0.6474	171.1	-0.368835	172	-0.524902	171.4	-0.760742	171.5	-0.670837	171.8	2.25958	171.7	3.91461	172	2.94696
172.9	-1.03571	173	-0.481018	172.1	-0.264954	173	-0.445618	172.4	-1.11505	172.5	-0.719666	172.8	2.14825	172.7	4.29034	173	2.92859
173.9	-0.86853	174	-0.548584	173.1	-0.450867	174	-0.579163	173.4	-0.970154	173.5	-0.765747	173.8	2.38617	173.7	4.06891	174	3.10907
174.9	-0.892334	175	-0.470093	174.1	-0.417664	175	-0.635437	174.4	-0.72052	174.5	-0.916565	174.8	2.21039	174.7	3.89661	175	3.00909
175.9	-0.947388	176	-0.338806	175.1	-0.410645	176	-0.635437	175.4	-0.97168	175.5	-0.627869	175.8	2.12872	175.7	4.09778	176	2.72937
176.9	-0.921631	177	-0.528687	176.1	-0.532532	177	-0.737	176.4	-0.990845	176.5	-0.630615	176.8	2.26312	176.7	3.95093	177	2.99615
177.9	-0.846252	178	-0.600952	177.1	-0.26062	178	-0.628418	177.4	-0.897095	177.5	-0.757141	177.8	2.10767	177.7	3.83215	178	2.60748
178.9	-1.11926	179	-0.448975	178.1	-0.410278	179	-0.67804	178.4	-1.16034	178.5	-0.655212	178.8	2.05688	178.7	4.13995	179	2.53448
179.9	-0.861877	180	-0.542358	179.1	-0.440735	180	-0.706543	179.4	-0.960388	179.5	-0.777466	179.8	2.30841	179.7	3.98334	180	2.76257
180.9	-0.895081	181	-0.532166	180.1	-0.342285	181	-0.61554	180.4	-0.929138	180.5	-0.853638	180.8	2.13458	180.7	3.98022	181	2.74384
181.9	-0.895874	182	-0.505249	181.1	-0.445435	182	-0.443237	181.4	-1.03223	181.5	-0.73175	181.8	2.06427	181.7	4.24817	182	2.45709
182.9	-0.640015	183	-0.554443	182.1	-0.402039	183	-0.561584	182.4	-1.01703	182.5	-0.879456	182.8	2.11237	182.7	4.00482	183	2.63757
183.9	-0.733337	184	-0.647827	183.1	-0.322754	184	-0.460815	183.4	-1.0791	183.5	-0.936096	183.8	2.03815	183.7	4.06848	184	2.49384
184.9	-0.816162	185	-0.631409	184.1	-0.470032	185	-0.555725	184.4	-1.1662	184.5	-0.692688	184.8	1.95453	184.7	4.2771	185	2.51886
185.9	-0.839233	186	-0.747803	185.1	-0.371582	186	-0.628418	185.4	-1.05878	185.5	-0.79425	185.8	2.05182	185.7	4.0462	186	2.72467
186.9	-0.659119	187	-0.666138	186.1	-0.239563	187	-0.616272	186.4	-1.18616	186.5	-0.785278	186.8	2.07794	186.7	4.14117	187	2.54578
187.9	-0.971619	188	-0.572021	187.1	-0.401245	188	-0.514343	187.4	-1.22638	187.5	-0.793884	187.8	2.01471	187.7	4.23492	188	2.44855
188.9	-0.736877	189	-0.6521	188.1	-0.459473	189	-0.751831	188.4	-1.08496	188.5	-0.801697	188.8	2.17682	188.7	4.20245	189	2.60596
189.9	-0.796265	190	-0.495056	189.1	-0.244263	190	-0.690125	189.4	-1.11975	189.5	-0.83844	189.8	2.26038	189.7	4.08099	190	2.30402
190.9	-0.887634	191	-0.329468	190.1	-0.354797	191	-0.583069	190.4	-1.23187	190.5	-0.707153	190.8	2.09009	190.7	4.50562	191	2.16376
191.9	-0.653259	192	-0.664978	191.1	-0.48291	192	-0.492065	191.4	-0.93573	191.5	-0.799377	191.8	2.20099	191.7	4.12317	192	2.41925
192.9	-0.783752	193	-0.723999	192.1	-0.370789	193	-0.688171	192.4	-1.07483	192.5	-0.908752	192.8	1.97131	192.7	4.11969	193	2.20752
193.9	-0.865784	194	-0.769653	193.1	-0.45166	194	-0.586609	193.4	-1.12366	193.5	-0.835266	193.8	1.89752	193.7	4.16852	194	2.18878
194.9	-0.701294	195	-0.668091	194.1	-0.399292	195	-0.847961	194.4	-1.03186	194.5	-0.949341	194.8	2.14948	194.7	4.12708	195	2.38483
195.9	-0.836487	196	-0.67749	195.1	-0.382935	196	-0.718628	195.4	-1.01038	195.5	-0.861877	195.8	1.85297	195.7	4.24622	196	2.22742
196.9	-0.914185	197	-0.601318	196.1	-0.577026	197	-0.745605	196.4	-1.10608	196.5	-0.720459	196.8	1.90259	196.7	4.24231	197	2.30402
197.9	-0.666565	198	-0.814209	197.1	-0.605591	198	-0.905334	197.4	-1.07678	197.5	-0.854797	197.8	2.12445	197.7	4.17902	198	2.38641
198.9	-1.02203	199	-0.606812	198.1	-0.524719	199	-0.621765	198.4	-0.97522	198.5	-0.904419	198.8	1.91974	198.7	4.36261	199	2.18213
199.9	-0.844666	200	-0.588806	199.1	-0.561035	200	-0.714355	199.4	-1.30414	199.5	-0.901306	199.8	1.89673	199.7	4.38177	200	2.2821
200.9	-0.696228	201	-0.763062	200.1	-0.70752	201	-0.915527	200.4	-1.16504	200.5	-1.09467	200.8	2.07642	200.7	4.17395	201	2.23602
201.9	-0.845093	202	-0.563416	201.1	-0.358276	202	-0.714355	201.4	-1.14471	201.5	-0.982178	201.8	1.96313	201.7	4.26849	202	2.11884
202.9	-0.925903	203	-0.568481	202.1	-0.625122	203	-0.715881	202.4	-1.27795	202.5	-0.967346	202.8	1.94244	202.7	4.29272	203	2.3028
203.9	-0.778687	204	-0.754456	203.1	-0.444641	204	-0.722168	203.4	-1.06738	203.5	-1.04779	203.8	2.10608	203.7	4.36499	204	2.34229
204.9	-0.961487	205	-0.741577	204.1	-0.507507	205	-0.656555	204.4	-1.27557	204.5	-0.98761	204.8	1.8526	204.7	4.43683	205	2.08289
205.9	-0.921631	206	-0.562622	205.1	-0.533691	206	-0.699097	205.4	-1.34241	205.5	-1.08215	205.8	1.90845	205.7	4.43921	206	2.0462
206.9	-0.776306	207	-0.661072	206.1	-0.584473	207	-0.724121	206.4	-1.37286	206.5	-1.06537	206.8	2.1272	206.7	4.27747	207	2.13757
207.9	-1.03021	208	-0.526306	207.1	-0.522766	208	-0.706543	207.4	-1.48065	207.5	-0.897766	207.8	1.73303	207.7	4.4259	208	1.9317
208.9	-0.977905	209	-0.519653	208.1	-0.583313	209	-0.63623	208.4	-1.34943	208.5	-0.833313	208.8	1.82837	208.7	4.39545	209	2.08954
209.9	-0.732971	210	-0.650513	209.1	-0.675476	210	-0.786194	209.4	-1.23926	209.5	-1.1712	209.8	1.8725	209.7	4.31616	210	1.98798
210.9	-0.92395	211	-0.488403	210.1	-0.619995	211	-0.626038	210.4	-1.2666	210.5	-0.869263	210.8	1.60724	210.7	4.30402	211	2.0282
211.9	-0.991577	212	-0.651733	211.1	-0.755554	212	-0.721008	211.4	-1.16779	211.5	-0.889587	211.8	1.79791	211.7	4.32281	212	1.91998
212.9	-0.805237	213	-0.601318	212.1	-0.662964	213	-0.796753	212.4	-1.21503	212.5	-1.03137	212.8	1.76935	212.7	4.33374	213	2.09576
213.9	-0.922424	214	-0.574768	213.1	-0.730164	214	-0.5448	213.4	-1.36542	213.5	-0.992737	213.8	1.71039	213.7	4.48956	214	1.98798
214.9	-0.981018	215	-0.6427	214.1	-0.774719	215	-0.637024	214.4	-1.46112	214.5	-0.921997	214.8	1.90649	214.7	4.37006	215	1.99384
215.9	-0.871643	216	-0.735718	215.1	-0.76416	216	-0.730774	215.4	-1.21698	215.5	-1.05402	215.8	1.91156	215.7	4.28101	216	1.98682
216.9	-0.918518	217	-0.502075	216.1	-0.683716	217	-0.619446	216.4	-1.22327	216.5	-0.96106	216.8	1.78619	216.7	4.48566	217	1.763
217.9	-0.988831	218	-0.538452	217.1	-0.686829	218	-0.574097	217.4	-1.31	217.5	-0.979065	217.8	1.92096	217.7	4.28571	218	1.8692
218.9	-0.950928	219	-0.805237	218.1	-0.630188	219	-0.70343	218.4	-1.19983	218.5	-1.15051	218.8	1.86237	218.7	4.35602	219	2.10162
219.9	-0.939575	220	-0.674377	219.1	-0.575867	220	-0.651855	219.4	-1.27716	219.5	-1.03296	219.8	1.78033	219.7	4.51459	220	1.87976
220.9	-1.09271	221	-0.684143	220.1	-0.668457	221	-0.783875	220.4	-1.39319	220.5	-0.884521	220.8	1.80219	220.7	4.41418	221	2.013
221.9	-0.863037	222	-0.845093	221.1	-0.622742	222	-0.755371	221.4	-1.276	221.5	-1.06732	221.8	1.79205	221.7	4.42004	222	1.9903
222.9	-1.00793	223	-0.641541	222.1	-0.693054	223	-0.676086	222.4	-1.37518	222.5	-1.00208	222.8	1.776	222.7	4.58527	223	1.9317
223.9	-0.820068	224	-0.814209	223.1	-0.657532	224	-0.800293	223.4	-1.4967	223.5	-1.00366	223.8	1.83502	223.7	4.46069	224	1.98248
224.9	-1.13141	225	-0.919312	224.1	-0.498169	225	-0.836975	224.4	-1.30176	224.5	-1.22552	224.8	1.76935	224.7	4.40485	225	1.73602
225.9	-1.03918	226	-0.629456	225.1	-0.483276	226	-0.681519	225.4	-1.35956	225.5	-1.12006	225.8	1.81976	225.7	4.52747	226	1.76923
226.9	-0.872437	227	-0.668518	226.1	-0.548157	227	-0.956116	226.4	-1.47168	226.5	-1.26379	226.8	1.58698	226.7	4.50403	227	1.91882
227.9	-0.901733	228	-0.767334	227.1	-0.500854	228	-0.965515	227.4	-1.26508	227.5	-1.17474	227.8	1.7088	227.7	4.51379	228	1.96027
228.9	-0.946228	229	-0.577087	228.1	-0.601685	229	-0.846741	228.4	-1.33105	228.5	-1.1142	228.8	1.68341	228.7	4.58801	229	1.90399
229.9	-0.852905	230	-0.779419	229.1	-0.653198	230	-0.840515	229.4	-1.40332	229.5	-1.09467	229.8	1.77209	229.7	4.35443	230	1.92743
230.9	-1.00208	231	-0.80603	230.1	-0.566895	231	-0.828796	230.4	-1.22284	230.5	-1.25128	230.8	1.71039	230.7	4.36066	231	1.72937
231.9	-0.995483	232	-0.83606	231.1	-0.600891	232	-0.64093	231.4	-1.42834	231.5	-1.1228	231.8	1.6557	231.7	4.51849	232	1.69464
232.9	-0.951721	233	-0.798584	232.1	-0.537231	233	-0.848694	232.4	-1.47601	232.5	-1.22003	232.8	1.75452	232.7	4.42902	233	1.82159
233.9	-0.982544	234	-0.780212	233.1	-0.595825	234	-0.943237	233.4	-1.35022	233.5	-1.33569	233.8	1.7713	233.7	4.52203	234	1.72937
234.9	-0.96344	235	-0.702515	234.1	-0.695007	235	-0.895996	234.4	-1.52991	234.5	-1.00873	234.8	1.52448	234.7	4.59546	235	1.52625
235.9	-0.815369	236	-0.709106	235.1	-0.702454	236	-1.00104	235.4	-1.50531	235.5	-1.19153	235.8	1.73541	235.7	4.57434	236	1.81805
236.9	-0.947388	237	-0.750916	236.1	-0.575073	237	-0.999512	236.4	-1.39124	236.5	-1.28333	236.8	1.53735	236.7	4.60132	237	1.76764
237.9	-0.916565	238	-0.607178	237.1	-0.646973	238	-0.859253	237.4	-1.39551	237.5	-1.02161	237.8	1.5014	237.7	4.60522	238	1.73328
238.9	-0.788452	239	-0.548584	238.1	-0.787231	239	-0.935059	238.4	-1.36346	238.5	-1.3634	238.8	1.68304	238.7	4.44897	239	1.8786
239.9	-0.767334	240	-0.671631	239.1	-0.597351	240	-1.04132	239.4	-1.43652	239.5	-1.20288	239.8	1.68463	239.7	4.48645	240	1.79382
240.9	-0.90094	241	-0.763428	240.1	-0.66571	241	-0.892883	240.4	-1.50763	240.5	-1.21771	240.8	1.62054	240.7	4.79895	241	1.64777
241.9	-0.735718	242	-0.850952	241.1	-0.941528	242	-0.990906	241.4	-1.32794	241.5	-1.14545	241.8	1.85455	241.7	4.59387	242	1.78912
242.9	-0.922424	243	-0.733337	242.1	-0.627808	243	-0.956116	242.4	-1.37909	242.5	-1.25714	242.8	1.65729	242.7	4.59235	243	1.586
243.9	-1.0365	244	-0.587646	243.1	-0.807129	244	-0.786621	243.4	-1.54279	243.5	-1.24817	243.8	1.75452	243.7	4.57941	244	1.62
244.9	-1.01965	245	-0.824768	244.1	-0.795044	245	-1.00067	244.4	-1.42365	244.5	-1.15363	244.8	1.81744	244.7	4.47668	245	1.7876
245.9	-0.866577	246	-0.766968	245.1	-0.54895	246	-1.18195	245.4	-1.51898	245.5	-1.40094	245.8	1.72833	245.7	4.60913	246	1.57703
246.9	-0.916565	247	-0.546265	246.1	-0.735657	247	-1.04987	246.4	-1.45605	246.5	-1.10913	246.8	1.77289	246.7	4.6134	247	1.60748
247.9	-0.758362	248	-0.750916	247.1	-0.79895	248	-1.17999	247.4	-1.25018	247.5	-1.29584	247.8	1.81427	247.7	4.41144	248	1.76569
248.9	-0.950928	249	-0.608765	248.1	-0.609497	249	-1.09363	248.4	-1.2807	248.5	-1.33649	248.8	1.80768	248.7	4.57355	249	1.65436
249.9	-1.09705	250	-0.663025	249.1	-0.811035	250	-0.975647	249.4	-1.48694	249.5	-1.16382	249.8	1.74438	249.7	4.62164	250	1.65753
250.9	-0.897827	251	-0.772034	250.1	-0.844604	251	-1.19287	250.4	-1.32367	250.5	-1.30988	250.8	1.85529	250.7	4.61652	251	1.68329
251.9	-0.860291	252	-0.691956	251.1	-0.628235	252	-1.03156	251.4	-1.55682	251.5	-1.34308	251.8	1.91193	251.7	4.66266	252	1.65167
252.9	-1.04742	253	-0.670837	252.1	-0.850891	253	-1.00848	252.4	-1.58575	252.5	-1.18878	252.8	1.77643	252.7	4.73956	253	1.61725
253.9	-0.841187	254	-0.710693	253.1	-0.857117	254	-1.10339	253.4	-1.38226	253.5	-1.40289	253.8	1.86823	253.7	4.64191	254	1.61768
254.9	-0.89856	255	-0.723572	254.1	-0.828979	255	-1.06628	254.4	-1.57483	254.5	-1.47394	254.8	1.75494	254.7	4.55054	255	1.40753
255.9	-1.05212	256	-0.688416	255.1	-0.82196	256	-0.962769	255.4	-1.77289	255.5	-1.37201	255.8	1.71545	255.7	4.49701	256	1.30634
256.9	-0.921631	257	-0.80835	256.1	-0.958679	257	-1.19678	256.4	-1.53381	256.5	-1.3443	256.8	2.03186	256.7	4.5177	257	1.47003
257.9	-1.11145	258	-0.739624	257.1	-0.885254	258	-1.10693	257.4	-1.59473	257.5	-1.33374	257.8	1.89282	257.7	4.63684	258	1.35126
258.9	-1.18103	259	-0.593506	258.1	-0.909058	259	-1.07098	258.4	-1.59515	258.5	-1.31067	258.8	1.88263	258.7	4.81573	259	1.41296
259.9	-1.01422	260	-0.77478	259.1	-0.894226	260	-1.19482	259.4	-1.6076	259.5	-1.44348	259.8	1.8924	259.7	4.80524	260	1.42041
260.9	-1.13531	261	-0.713806	260.1	-0.773132	261	-0.971008	260.4	-1.74084	260.5	-1.29156	260.8	1.91467	260.7	4.77515	261	1.3833
261.9	-1.17004	262	-0.732971	261.1	-0.895386	262	-1.07764	261.4	-1.6955	261.5	-1.24896	261.8	1.64789	261.7	4.72827	262	1.16766
262.9	-1.1228	263	-0.809937	262.1	-0.937988	263	-1.22919	262.4	-1.55682	262.5	-1.4267	262.8	1.91937	262.7	4.58881	263	1.47742
263.9	-1.2439	264	-0.600159	263.1	-0.92041	264	-1.05109	263.4	-1.69006	263.5	-1.30951	263.8	1.76233	263.7	4.67474	264	1.2821
264.9	-1.14075	265	-0.700134	264.1	-0.937195	265	-1.01355	264.4	-1.65918	264.5	-1.38336	264.8	1.74127	264.7	4.65326	265	1.29578
265.9	-1.18024	266	-0.946655	265.1	-0.907898	266	-1.2132	265.4	-1.53223	265.5	-1.4599	265.8	1.8963	265.7	4.84937	266	1.26105
266.9	-1.12085	267	-0.792725	266.1	-0.97937	267	-1.1366	266.4	-1.62518	266.5	-1.40442	266.8	1.85181	266.7	4.86615	267	1.22821
267.9	-1.26343	268	-0.729858	267.1	-1.04504	268	-1.20886	267.4	-1.94824	267.5	-1.35016	267.8	1.76196	267.7	4.73883	268	1.25439
268.9	-1.10834	269	-0.801331	268.1	-1.10205	269	-1.2038	268.4	-1.65253	268.5	-1.47516	268.8	1.77014	268.7	4.63763	269	1.27667
269.9	-1.30249	270	-0.548584	269.1	-0.92981	270	-1.0741	269.4	-1.7627	269.5	-1.24701	269.8	1.5885	269.7	4.85364	270	1.12
270.9	-1.36072	271	-0.815369	270.1	-0.907104	271	-1.05963	270.4	-1.90918	270.5	-1.30951	270.8	1.7561	270.7	4.88336	271	1.14655
271.9	-1.19543	272	-0.880615	271.1	-0.974304	272	-1.3382	271.4	-1.73535	271.5	-1.45679	271.8	1.79749	271.7	4.76343	272	1.18951
272.9	-1.20679	273	-0.672424	272.1	-0.990356	273	-1.03857	272.4	-1.6889	272.5	-1.36029	272.8	1.72052	272.7	4.87866	273	1.1579
273.9	-1.20679	274	-0.677856	273.1	-1.01807	274	-1.22528	273.4	-1.69006	273.5	-1.47003	273.8	1.71704	273.7	4.97589	274	1.19464
274.9	-1.05444	275	-0.654419	274.1	-0.966919	275	-1.27997	274.4	-1.66425	274.5	-1.54547	274.8	1.73029	274.7	4.89508	275	1.25049
275.9	-1.22205	276	-0.697021	275.1	-0.944214	276	-1.24792	275.4	-1.8299	275.5	-1.40875	275.8	1.76349	275.7	5.0755	276	1.16608
276.9	-1.27905	277	-0.848572	276.1	-0.966492	277	-1.17371	276.4	-1.85254	276.5	-1.50055	276.8	1.72174	276.7	5.00836	277	1.16492
277.9	-1.05914	278	-0.889587	277.1	-0.880554	278	-1.23737	277.4	-1.69281	277.5	-1.66968	277.8	1.65686	277.7	4.99426	278	1.09033
278.9	-1.15094	279	-0.484497	278.1	-0.873535	279	-1.12878	278.4	-1.75531	278.5	-1.60638	278.8	1.61896	278.7	5.05756	279	1.013
279.9	-1.33295	280	-0.722046	279.1	-0.937195	280	-1.16046	279.4	-1.69788	279.5	-1.53137	279.8	1.73267	279.7	5.01691	280	1.18018
280.9	-1.21735	281	-0.813416	280.1	-1.10242	281	-1.3714	280.4	-1.69281	280.5	-1.63763	280.8	1.67365	280.7	4.84662	281	1.08209
281.9	-1.26892	282	-0.698608	281.1	-0.916504	282	-1.16357	281.4	-1.7287	281.5	-1.53687	281.8	1.49084	281.7	5.11774	282	1.00592
282.9	-1.28412	283	-0.814209	282.1	-1.11609	283	-1.25769	282.4	-1.84436	282.5	-1.56696	282.8	1.56	282.7	5.05792	283	1.02002
283.9	-1.13416	284	-0.852905	283.1	-1.01453	284	-1.33191	283.4	-1.6795	283.5	-1.56342	283.8	1.60492	283.7	5.11969	284	1.03406
284.9	-1.16302	285	-0.764221	284.1	-0.905945	285	-1.10144	284.4	-1.81	284.5	-1.4361	284.8	1.62366	284.7	5.20599	285	1.08838
285.9	-1.19312	286	-0.835327	285.1	-1.1048	286	-1.31354	285.4	-1.8139	285.5	-1.55328	285.8	1.64905	285.7	5.14233	286	1.23834
286.9	-1.19348	287	-0.93219	286.1	-1.17548	287	-1.25769	286.4	-1.78534	286.5	-1.55676	286.8	1.70142	286.7	5.03528	287	1.17078
287.9	-1.24701	288	-0.9021	287.1	-1.06573	288	-1.2171	287.4	-1.89984	287.5	-1.4646	287.8	1.59204	287.7	5.16852	288	1.05359
288.9	-1.27124	289	-0.936096	288.1	-0.989929	289	-1.21002	288.4	-1.81311	288.5	-1.54974	288.8	1.54163	288.7	5.15948	289	1.19855
289.9	-1.34076	290	-1.03064	289.1	-1.00085	290	-1.24365	289.4	-1.63965	289.5	-1.56342	289.8	1.61896	289.7	5.05249	290	0.993469
290.9	-1.37476	291	-0.791138	290.1	-0.998169	291	-1.06158	290.4	-1.82129	290.5	-1.55011	290.8	1.53107	290.7	5.22632	291	1.06494
291.9	-1.26733	292	-0.854431	291.1	-1.14856	292	-1.28308	291.4	-2.06036	291.5	-1.56812	291.8	1.69867	291.7	5.30249	292	1.3208
292.9	-1.2818	293	-1.01343	292.1	-1.0708	293	-1.54523	292.4	-1.81	292.5	-1.69196	292.8	1.60022	292.7	5.19855	293	1.16296
293.9	-1.4021	294	-0.814209	293.1	-0.98291	294	-1.4339	293.4	-2.0174	293.5	-1.63879	293.8	1.4776	293.7	5.40094	294	1.22198
294.9	-1.48492	295	-0.839966	294.1	-1.13293	295	-1.46002	294.4	-1.9967	294.5	-1.61731	294.8	1.46155	294.7	5.34271	295	1.16022
295.9	-1.61499	296	-0.991577	295.1	-0.94812	296	-1.48932	295.4	-1.85999	295.5	-1.68567	295.8	1.55725	295.7	5.23022	296	0.869995
296.9	-1.61267	297	-0.96814	296.1	-0.911438	297	-1.34674	296.4	-1.7951	296.5	-1.66266	296.8	1.47638	296.7	5.41656	297	0.85907
297.9	-1.44427	298	-0.959106	297.1	-0.997375	298	-1.46045	297.4	-1.8053	297.5	-1.74078	297.8	1.54517	297.7	5.39777	298	1.09894
298.9	-1.43567	299	-0.99939	298.1	-0.817261	299	-1.48468	298.4	-1.82831	298.5	-1.75952	298.8	1.53345	298.7	5.24622	299	0.784485
299.9	-1.51379	300	-0.807556	299.1	-0.867676	300	-1.34558	299.4	-1.75177	299.5	-1.68024	299.8	1.40491	299.7	5.42511	300	0.889526
300.9	-1.38531	301	-0.913025	300.1	-0.797729	301	-1.41748	300.4	-1.8299	300.5	-1.69348	300.8	1.56549	300.7	5.24194	301	1.00049
301.9	-1.56848	302	-0.975952	301.1	-0.851257	302	-1.41241	301.4	-1.8584	301.5	-1.80835	301.8	1.401	301.7	5.17242	302	0.907104
302.9	-1.47552	303	-0.852905	302.1	-0.864563	303	-1.3089	302.4	-2.00293	302.5	-1.78412	302.8	1.44946	302.7	5.40094	303	0.797729
303.9	-1.42554	304	-1.02283	303.1	-0.850464	304	-1.46826	303.4	-1.9588	303.5	-1.82397	303.8	1.55725	303.7	5.42944	304	0.918457
304.9	-1.53296	305	-0.954041	304.1	-0.820801	305	-1.42371	304.4	-1.77209	304.5	-1.62512	304.8	1.49591	304.7	5.5755	305	0.847351
305.9	-1.36383	306	-0.911865	305.1	-0.936829	306	-1.51318	305.4	-1.93573	305.5	-1.76263	305.8	1.48383	305.7	5.50128	306	0.820374
306.9	-1.27985	307	-0.988831	306.1	-1.01453	307	-1.6698	306.4	-2.00879	306.5	-1.6474	306.8	1.69946	306.7	5.38959	307	0.91687
307.9	-1.37317	308	-0.943481	307.1	-0.814148	308	-1.52179	307.4	-1.88422	307.5	-1.62592	307.8	1.64673	307.7	5.51654	308	0.728577
308.9	-1.40717	309	-0.973572	308.1	-0.910278	309	-1.51239	308.4	-1.91272	308.5	-1.68805	308.8	1.51898	308.7	5.64777	309	0.836792
309.9	-1.20953	310	-1.0033	309.1	-1.07666	310	-1.68427	309.4	-1.87286	309.5	-1.84113	309.8	1.65295	309.7	5.53101	310	0.986816
310.9	-1.30328	311	-0.941956	310.1	-0.907532	311	-1.67999	310.4	-1.99982	310.5	-1.95209	310.8	1.56232	310.7	5.45483	311	0.875061
311.9	-1.36267	312	-0.890015	311.1	-0.833313	312	-1.69482	311.4	-1.99554	311.5	-1.77435	311.8	1.45807	311.7	5.67279	312	0.82782
312.9	-1.30676	313	-0.99939	312.1	-0.818481	313	-1.60925	312.4	-1.9342	312.5	-1.75287	312.8	1.5506	312.7	5.56769	313	0.953979
313.9	-1.35754	314	-0.999756	313.1	-0.719604	314	-1.4292	313.4	-1.92249	313.5	-1.85718	313.8	1.49518	313.7	5.56146	314	0.771179
314.9	-1.36499	315	-0.880249	314.1	-0.819214	315	-1.63739	314.4	-2.10059	314.5	-1.86969	314.8	1.50415	314.7	5.49274	315	0.871155
315.9	-1.23138	316	-0.992737	315.1	-0.969604	316	-1.84717	315.4	-1.94086	315.5	-1.86066	315.8	1.49786	315.7	5.6853	316	0.947754
316.9	-1.33411	317	-1.01263	316.1	-0.832153	317	-1.62372	316.4	-2.04785	316.5	-1.84821	316.8	1.5401	316.7	5.69427	317	0.762207
317.9	-1.35797	318	-0.84314	317.1	-0.94812	318	-1.69244	317.4	-2.1889	317.5	-1.88959	317.8	1.37445	317.7	5.70563	318	0.725891
318.9	-1.21228	319	-0.952087	318.1	-0.850891	319	-1.71002	318.4	-1.95215	318.5	-1.79938	318.8	1.44513	318.7	5.53607	319	0.766113
319.9	-1.25134	320	-0.957581	319.1	-0.754028	320	-1.5694	319.4	-1.99164	319.5	-1.82043	319.8	1.4588	319.7	5.67981	320	0.788757
320.9	-1.38141	321	-0.99585	320.1	-0.97821	321	-1.83154	320.4	-2.08221	320.5	-1.64703	320.8	1.51782	320.7	5.76733	321	0.923523
321.9	-1.19196	322	-1.1236	321.1	-0.91925	322	-1.81592	321.4	-2.13226	321.5	-1.78412	321.8	1.58423	321.7	5.68762	322	0.795776
322.9	-1.18884	323	-1.0072	322.1	-0.824341	323	-1.70416	322.4	-2.13928	322.5	-1.83649	322.8	1.52759	322.7	5.82159	323	0.768066
323.9	-1.34821	324	-0.882202	323.1	-0.882935	324	-1.73077	323.4	-2.1842	323.5	-1.82043	323.8	1.50647	323.7	5.6767	324	0.720032
324.9	-1.1134	325	-1.00836	324.1	-1.04816	325	-1.81549	324.4	-2.11584	324.5	-1.8056	324.8	1.54205	324.7	5.57477	325	0.828186
325.9	-1.28259	326	-0.893494	325.1	-1.05554	326	-1.61316	325.4	-2.117	325.5	-1.84741	325.8	1.42798	325.7	5.66577	326	0.751648
326.9	-1.28101	327	-0.86731	326.1	-1.03723	327	-1.73035	326.4	-2.06311	326.5	-1.9599	326.8	1.32837	326.7	5.68805	327	0.686035
327.9	-1.19	328	-0.937622	327.1	-1.17548	328	-1.76746	327.4	-2.13263	327.5	-2.09937	327.8	1.50177	327.7	5.62238	328	0.832092
328.9	-1.23688	329	-0.925171	328.1	-0.876282	329	-1.64246	328.4	-2.13849	328.5	-1.91461	328.8	1.3858	328.7	5.84039	329	0.733704
329.9	-1.40759	330	-0.921631	329.1	-1.00519	330	-1.80145	329.4	-2.32404	329.5	-1.85913	329.8	1.31	329.7	5.79309	330	0.798523
330.9	-1.33685	331	-0.968506	330.1	-1.01727	331	-1.61945	330.4	-2.08734	330.5	-1.84857	330.8	1.45221	330.7	5.65167	331	0.80127
331.9	-1.27789	332	-0.842712	331.1	-1.05127	332	-1.56317	331.4	-2.08734	331.5	-1.85718	331.8	1.41351	331.7	5.76654	332	0.736023
332.9	-1.46301	333	-0.930603	332.1	-1.10284	333	-1.7948	332.4	-2.29315	332.5	-1.84076	332.8	1.41705	332.7	5.76343	333	0.773926
333.9	-1.36926	334	-1.01263	333.1	-1.17395	334	-1.73193	333.4	-2.16156	333.5	-1.9505	333.8	1.4303	333.7	5.65833	334	0.688354
334.9	-1.56891	335	-0.859924	334.1	-1.09814	335	-1.612	334.4	-2.07794	334.5	-1.81067	334.8	1.39319	334.7	5.88531	335	0.639526
335.9	-1.54895	336	-0.920471	335.1	-1.06219	336	-1.68427	335.4	-2.25409	335.5	-1.85602	335.8	1.43463	335.7	5.80597	336	0.723511
336.9	-1.41809	337	-1.12164	336.1	-1.11768	337	-1.84717	336.4	-1.96698	336.5	-2.047	336.8	1.53265	336.7	5.70679	337	0.704773
337.9	-1.53455	338	-0.951721	337.1	-1.05634	338	-1.59052	337.4	-2.15765	337.5	-1.94818	337.8	1.46271	337.7	5.7146	338	0.625488
338.9	-1.48254	339	-0.969666	338.1	-1.03094	339	-1.7569	338.4	-2.16742	338.5	-1.74194	338.8	1.57483	338.7	5.71149	339	0.653625
339.9	-1.48962	340	-1.12317	339.1	-1.21222	340	-1.86707	339.4	-2.14514	339.5	-2.03412	339.8	1.50336	339.7	5.67242	340	0.611023
340.9	-1.44977	341	-0.926697	340.1	-1.04541	341	-1.79755	340.4	-2.08929	340.5	-1.83844	340.8	1.35883	340.7	5.86145	341	0.54303
341.9	-1.66888	342	-0.991943	341.1	-1.14697	342	-1.86163	341.4	-2.18848	341.5	-1.89935	341.8	1.38263	341.7	5.79468	342	0.819641
342.9	-1.50525	343	-1.02869	342.1	-1.02313	343	-1.89752	342.4	-2.11115	342.5	-1.92828	342.8	1.53149	342.7	5.75836	343	0.642273
343.9	-1.45367	344	-1.08765	343.1	-1.05127	344	-1.65417	343.4	-2.14667	343.5	-1.8927	343.8	1.39984	343.7	5.91577	344	0.47467
344.9	-1.7052	345	-0.953674	344.1	-1.16534	345	-1.85144	344.4	-2.26233	344.5	-1.93683	344.8	1.44788	344.7	5.77203	345	0.627014
345.9	-1.56342	346	-0.997803	345.1	-1.16534	346	-1.85455	345.4	-2.10413	345.5	-2.08569	345.8	1.42755	345.7	5.71185	346	0.589172
346.9	-1.4646	347	-0.895081	346.1	-1.22668	347	-1.91046	346.4	-2.12402	346.5	-1.93805	346.8	1.37018	346.7	5.8927	347	0.697754
347.9	-1.40796	348	-0.954041	347.1	-1.18719	348	-1.68463	347.4	-2.18304	347.5	-1.92438	347.8	1.53931	347.7	5.69977	348	0.720764
348.9	-1.47241	349	-1.10211	348.1	-1.10754	349	-1.75494	348.4	-2.10608	348.5	-1.98999	348.8	1.36938	348.7	5.72784	349	0.657532
349.9	-1.47046	350	-0.911499	349.1	-1.15753	350	-1.65186	349.4	-2.22913	349.5	-2.00366	349.8	1.32562	349.7	5.7771	350	0.479004
350.9	-1.44934	351	-0.863403	350.1	-1.12781	351	-1.82648	350.4	-2.31543	350.5	-1.98218	350.8	1.49786	350.7	5.73175	351	0.570007
351.9	-1.30835	352	-0.99469	351.1	-1.00323	352	-1.8866	351.4	-2.15253	351.5	-2.02631	351.8	1.28967	351.7	5.70483	352	0.688354
352.9	-1.49585	353	-0.895447	352.1	-1.11688	353	-1.70068	352.4	-2.27484	352.5	-1.89545	352.8	1.31897	352.7	5.88922	353	0.54541
353.9	-1.66772	354	-0.904846	353.1	-0.961426	354	-1.86475	353.4	-2.36896	353.5	-1.82007	353.8	1.41705	353.7	5.69116	354	0.63446
354.9	-1.58765	355	-0.998169	354.1	-1.06769	355	-1.98541	354.4	-2.27948	354.5	-1.95715	354.8	1.09436	354.7	5.64075	355	0.472351
355.9	-1.56891	356	-0.882202	355.1	-1.01337	356	-1.70459	355.4	-2.24982	355.5	-1.84503	355.8	1.14825	355.7	5.90247	356	0.525085
356.9	-1.59662	357	-0.845093	356.1	-1.04816	357	-1.82843	356.4	-2.24823	356.5	-2.06183	356.8	1.34436	356.7	5.79309	357	0.642273
357.9	-1.57629	358	-1.00134	357.1	-1.14191	358	-1.91473	357.4	-2.22559	357.5	-2.20209	357.8	1.2807	357.7	5.73724	358	0.488342
358.9	-1.73413	359	-0.770447	358.1	-1.09113	359	-1.771	358.4	-2.32367	358.5	-1.85016	358.8	1.17053	358.7	5.94037	359	0.464539
359.9	-1.5943	360	-1.02435	359.1	-1.14191	360	-1.79913	359.4	-2.44086	359.5	-1.90558	359.8	1.34479	359.7	5.86304	360	0.642639
360.9	-1.52789	361	-0.877869	360.1	-1.0575	361	-1.70264	360.4	-2.27637	360.5	-1.83844	360.8	1.28735	360.7	5.73608	361	0.576233
361.9	-1.5033	362	-0.823181	361.1	-1.00867	362	-1.72369	361.4	-2.32129	361.5	-1.75403	361.8	1.17755	361.7	5.87823	362	0.414551
362.9	-1.4447	363	-0.916565	362.1	-1.19189	363	-1.771	362.4	-2.48615	362.5	-1.81146	362.8	1.36938	362.7	5.80756	363	0.524292
363.9	-1.58179	364	-0.994263	363.1	-0.871948	364	-1.84601	363.4	-2.33966	363.5	-1.9314	363.8	1.27014	363.7	5.9173	364	0.565735
364.9	-1.64624	365	-0.814575	364.1	-1.07898	365	-1.84949	364.4	-2.34631	364.5	-1.80524	364.8	1.27094	364.7	5.84894	365	0.459839
365.9	-1.64154	366	-1.02087	365.1	-1.08484	366	-1.90497	365.4	-2.37366	365.5	-1.84973	365.8	1.45844	365.7	5.76965	366	0.578613
366.9	-1.57007	367	-1.00677	366.1	-0.969238	367	-1.77136	366.4	-2.23578	366.5	-1.97394	366.8	1.40649	366.7	5.92395	367	0.413757
367.9	-1.59778	368	-1.02124	367.1	-1.34894	368	-1.88934	367.4	-2.49432	367.5	-1.85132	367.8	1.22406	367.7	5.91852	368	0.338745
368.9	-1.5318	369	-1.20715	368.1	-1.31573	369	-1.90771	368.4	-2.56427	368.5	-1.99274	368.8	1.49164	368.7	5.82825	369	0.610229
369.9	-1.51184	370	-1.22162	369.1	-1.03839	370	-1.77527	369.4	-2.43457	369.5	-2.07355	369.8	1.44751	369.7	5.92395	370	0.67157
370.9	-1.68884	371	-1.03998	370.1	-1.07196	371	-1.83234	370.4	-2.61584	370.5	-1.79895	370.8	1.367	370.7	6.07513	371	0.533264
371.9	-1.55994	372	-1.11108	371.1	-1.06921	372	-1.93976	371.4	-2.44476	371.5	-2.02081	371.8	1.38501	371.7	6.04504	372	0.513367
372.9	-1.61462	373	-1.04077	372.1	-0.99231	373	-1.91827	372.4	-2.33612	372.5	-2.00171	372.8	1.30688	372.7	5.78644	373	0.444641
373.9	-1.70795	374	-0.871216	373.1	-1.02979	374	-1.87921	373.4	-2.40802	373.5	-1.93683	373.8	1.41315	373.7	6.10406	374	0.314148
374.9	-1.49744	375	-0.882935	374.1	-1.25909	375	-2.03699	374.4	-2.50684	374.5	-2.04272	374.8	1.44592	374.7	5.88763	375	0.480164
375.9	-1.45325	376	-0.895081	375.1	-1.05359	376	-1.87061	375.4	-2.31036	375.5	-2.0802	375.8	1.50336	375.7	6.02747	376	0.30127
376.9	-1.65796	377	-0.875549	376.1	-1.06653	377	-1.9046	376.4	-2.53107	376.5	-1.94623	376.8	1.34479	376.7	6.13568	377	0.436829
377.9	-1.6181	378	-1.05994	377.1	-1.19269	378	-1.87683	377.4	-2.37714	377.5	-2.0849	377.8	1.47638	377.7	6.00482	378	0.649719
378.9	-1.58215	379	-0.957581	378.1	-1.11493	379	-1.80145	378.4	-2.58185	378.5	-1.99231	378.8	1.44122	378.7	6.05914	379	0.5755
379.9	-1.61188	380	-1.12201	379.1	-1.09033	380	-1.85144	379.4	-2.59357	379.5	-1.91302	379.8	1.31506	379.7	6.04742	380	0.430969
380.9	-1.53491	381	-1.02631	380.1	-1.26379	381	-2.06671	380.4	-2.58691	380.5	-1.98254	380.8	1.41742	380.7	6.11969	381	0.587219
381.9	-1.64703	382	-1.09741	381.1	-0.923523	382	-2.07294	381.4	-2.48615	381.5	-1.88922	381.8	1.33228	381.7	6.23059	382	0.673523
382.9	-1.7677	383	-0.970825	382.1	-1.07391	383	-1.94208	382.4	-2.67834	382.5	-1.98175	382.8	1.37799	382.7	6.14935	383	0.659851
383.9	-1.72437	384	-1.12201	383.1	-1.16028	384	-2.15027	383.4	-2.42987	383.5	-1.95953	383.8	1.46198	383.7	6.12787	384	0.636414
384.9	-1.81189	385	-1.10638	384.1	-0.990356	385	-1.98193	384.4	-2.4682	384.5	-2.05365	384.8	1.46118	384.7	6.16693	385	0.39502
385.9	-1.73883	386	-1.02747	385.1	-1.05402	386	-1.93427	385.4	-2.54785	385.5	-2.03839	385.8	1.47955	385.7	6.06769	386	0.618469
386.9	-1.65796	387	-1.0896	386.1	-1.08057	387	-1.99011	386.4	-2.492	386.5	-2.09113	386.8	1.63147	386.7	6.10211	387	0.668823
387.9	-1.79193	388	-1.18726	387.1	-0.98877	388	-1.95148	387.4	-2.52948	387.5	-1.96149	387.8	1.41351	387.7	6.09857	388	0.741882
388.9	-1.96265	389	-1.09546	388.1	-1.2052	389	-2.1026	388.4	-2.73578	388.5	-1.84894	388.8	1.36115	388.7	6.06891	389	0.628601
389.9	-1.64978	390	-1.14978	389.1	-1.0329	390	-2.10065	389.4	-2.49237	389.5	-2.07629	389.8	1.42993	389.7	6.05597	390	0.512207
390.9	-1.73297	391	-1.23138	390.1	-1.07043	391	-1.94324	390.4	-2.5885	390.5	-1.94153	390.8	1.34631	390.7	6.13843	391	0.355164
391.9	-1.77045	392	-1.12317	391.1	-1.09265	392	-2.14832	391.4	-2.68457	391.5	-2.03101	391.8	1.26703	391.7	6.01184	392	0.493042
392.9	-1.66541	393	-1.22595	392.1	-1.33997	393	-2.11395	392.4	-2.68146	392.5	-2.17316	392.8	1.33539	392.7	6.01575	393	0.582886
393.9	-1.66852	394	-1.00525	393.1	-1.08759	394	-1.90338	393.4	-2.56116	393.5	-1.88568	393.8	1.20142	393.7	6.21106	394	0.616882
394.9	-1.90442	395	-1.09314	394.1	-1.14148	395	-2.05615	394.4	-2.59906	394.5	-1.88879	394.8	1.38226	394.7	6.13843	395	0.634094
395.9	-1.56458	396	-1.05872	395.1	-1.23016	396	-2.00653	395.4	-2.60101	395.5	-2.04938	395.8	1.49164	395.7	6.02399	396	0.599304
396.9	-1.6615	397	-0.831421	396.1	-1.07782	397	-1.90887	396.4	-2.53302	396.5	-2.0849	396.8	1.40881	396.7	6.13568	397	0.470764
397.9	-1.75641	398	-0.921265	397.1	-1.34656	398	-2.04559	397.4	-2.68066	397.5	-2.08063	397.8	1.39948	397.7	6.0517	398	0.523132
398.9	-1.62946	399	-1.00916	398.1	-1.32239	399	-1.97607	398.4	-2.52716	398.5	-1.92633	398.8	1.45294	398.7	5.99347	399	0.505188
399.9	-1.46967	400	-0.916931	399.1	-1.07861	400	-1.90027	399.4	-2.68927	399.5	-1.98804	399.8	1.1983	399.7	6.11224	400	0.441101
400.9	-1.73218	401	-0.906006	400.1	-1.07629	401	-2.08502	400.4	-2.49707	400.5	-1.95715	400.8	1.35883	400.7	6.1189	401	0.482117
401.9	-1.57904	402	-0.923584	401.1	-1.09149	402	-2.19678	401.4	-2.50061	401.5	-2.04895	401.8	1.44476	401.7	6.00287	402	0.467651
402.9	-1.71228	403	-0.919312	402.1	-1.19269	403	-2.11237	402.4	-2.43457	402.5	-1.83453	402.8	1.34479	402.7	6.10675	403	0.338379
403.9	-1.7865	404	-1.06696	403.1	-1.20325	404	-2.00653	403.4	-2.61975	403.5	-1.96069	403.8	1.40607	403.7	6.02472	404	0.670776
404.9	-1.62201	405	-1.09583	404.1	-1.21222	405	-2.09869	404.4	-2.40057	404.5	-2.05133	404.8	1.41315	404.7	5.97552	405	0.537598
405.9	-1.62708	406	-1.00134	405.1	-1.20557	406	-1.94678	405.4	-2.43341	405.5	-1.97711	405.8	1.26428	405.7	5.99622	406	0.641479
406.9	-1.66418	407	-1.02008	406.1	-1.21533	407	-2.14716	406.4	-2.49316	406.5	-2.13684	406.8	1.40295	406.7	5.94934	407	0.557922
407.9	-1.53217	408	-1.14899	407.1	-1.13562	408	-2.21588	407.4	-2.34711	407.5	-2.05676	407.8	1.33112	407.7	5.83801	408	0.531738
408.9	-1.72125	409	-1.01379	408.1	-1.13251	409	-2.05811	408.4	-2.43573	408.5	-1.94232	408.8	1.32251	408.7	5.97394	409	0.445007
409.9	-1.82043	410	-1.15131	409.1	-1.30402	410	-2.2276	409.4	-2.56818	409.5	-2.21344	409.8	1.35022	409.7	6.00793	410	0.523132
410.9	-1.64935	411	-1.18958	410.1	-1.27509	411	-2.2749	410.4	-2.43927	410.5	-2.14349	410.8	1.57056	410.7	5.98804	411	0.459839
411.9	-1.71228	412	-0.978638	411.1	-1.28174	412	-2.1452	411.4	-2.62952	411.5	-2.17554	411.8	1.45099	411.7	6.12433	412	0.503235
412.9	-1.69232	413	-1.3009	412.1	-1.34387	413	-2.22955	412.4	-2.67719	412.5	-1.97748	412.8	1.34711	412.7	6.02826	413	0.633301
413.9	-1.57672	414	-1.07709	413.1	-1.1579	414	-2.17413	413.4	-2.63495	413.5	-2.05054	413.8	1.37366	413.7	6.07355	414	0.428589
414.9	-1.64978	415	-1.01929	414.1	-1.14581	415	-2.05261	414.4	-2.59589	414.5	-1.95325	414.8	1.21545	414.7	6.09625	415	0.463745
415.9	-1.65173	416	-1.06696	415.1	-1.37042	416	-1.95459	415.4	-2.78143	415.5	-2.05872	415.8	1.42096	415.7	6.27747	416	0.607483
416.9	-1.73529	417	-1.0603	416.1	-1.16223	417	-2.23273	416.4	-2.46155	416.5	-2.29352	416.8	1.31	416.7	6.1759	417	0.47821
417.9	-1.78918	418	-0.927856	417.1	-1.26221	418	-2.15106	417.4	-2.69006	417.5	-2.07397	417.8	1.06818	417.7	6.04974	418	0.526245
418.9	-1.82477	419	-1.047	418.1	-1.25714	419	-2.12921	418.4	-2.71545	418.5	-2.11926	418.8	1.39203	418.7	6.06146	419	0.538391
419.9	-1.60913	420	-1.00092	419.1	-0.982544	420	-2.23816	419.4	-2.73773	419.5	-2.06146	419.8	1.2475	419.7	5.9892	420	0.495422
420.9	-1.6142	421	-0.849731	420.1	-1.28918	421	-2.05145	420.4	-2.70844	420.5	-1.98566	420.8	1.27209	420.7	6.19	421	0.514954
				421.1	-1.18762			421.4	-2.71661	421.5	-2.04468
Cycle: 3 PDCoV+hAPN-K379A-3 0μg/ml_X	Cycle: 3 PDCoV+hAPN-K379A-3 0μg/ml_Y	Cycle: 4 PDCoV+hAPN-K379A-3 50μg/ml_X	Cycle: 4 PDCoV+hAPN-K379A-3 50μg/ml_Y	Cycle: 5 PDCoV+hAPN-K379A-3 100μg/ml_X	Cycle: 5 PDCoV+hAPN-K379A-3 100μg/ml_Y	Cycle: 6 PDCoV+hAPN-K379A-3 200μg/ml_X	Cycle: 6 PDCoV+hAPN-K379A-3 200μg/ml_Y	Cycle: 7 PDCoV+hAPN-K379A-3 400μg/ml_X	Cycle: 7 PDCoV+hAPN-K379A-3 400μg/ml_Y	Cycle: 8 PDCoV+hAPN-K379A-3 800μg/ml_X	Cycle: 8 PDCoV+hAPN-K379A-3 800μg/ml_Y	Cycle: 9 PDCoV+hAPN-K379A-3 1600μg/ml_X	Cycle: 9 PDCoV+hAPN-K379A-3 1600μg/ml_Y	Cycle: 10 PDCoV+hAPN-K379A-3 3200μg/ml_X	Cycle: 10 PDCoV+hAPN-K379A-3 3200μg/ml_Y	Cycle: 11 PDCoV+hAPN-K379A-3 6400μg/ml_X	Cycle: 11 PDCoV+hAPN-K379A-3 6400μg/ml_Y				X	Y	Req vs C_X	Req vs C_Y
-60.9	0.4151	-60.4	0.546326	-60.5	0.404358	-60	0.22168	-60.3	0.00817871	-60.6	0.137146	-60.1	0.396057	-60.9	0.454834	-60	0.372803				2.5e-06	1.15108	2.5e-06	1.62349
-59.9	0.284241	-59.4	0.366638	-59.5	0.212952	-59	0.398254	-59.3	0.0843506	-59.6	0.141479	-59.1	0.465637	-59.9	0.570862	-59	0.371582				5e-06	1.74815	5.70707e-06	2.33996
-58.9	0.211182	-58.4	0.440125	-58.5	0.349304	-58	0.390076	-58.3	0.287842	-58.6	0.321167	-58.1	0.546082	-58.9	0.541565	-58	0.527832				1e-05	3.51013	8.91414e-06	3.04768
-57.9	0.155334	-57.4	0.323669	-57.5	0.363342	-57	0.22168	-57.3	0.376892	-57.6	0.150085	-57.1	0.364075	-57.9	0.652893	-57	0.498962				2e-05	5.68217	1.21212e-05	3.7468
-56.9	0.365479	-56.4	0.431519	-56.5	0.391479	-56	0.395142	-56.3	0.357361	-56.6	0.116882	-56.1	0.435913	-56.9	0.515015	-56	0.484131				4e-05	10.3668	1.53283e-05	4.43749
-55.9	0.474854	-55.4	0.371338	-55.5	0.360657	-55	0.289673	-55.3	0.348389	-55.6	0.275452	-55.1	0.450012	-55.9	0.470459	-55	0.207947				8e-05	16.6934	1.85354e-05	5.11989
-54.9	0.345154	-54.4	0.25885	-54.5	0.457092	-54	0.165039	-54.3	0.108521	-54.6	0.282471	-54.1	0.435913	-54.9	0.537292	-54	0.532959				0.00016	28.2245	2.17424e-05	5.79416
-53.9	0.256897	-53.4	0.283081	-53.5	0.357117	-53	0.249451	-53.3	0.236694	-53.6	0.15863	-53.1	0.296082	-53.9	0.478271	-53	0.399719				0.00032	46.0841	2.49495e-05	6.46044
-52.9	0.154968	-52.4	0.444031	-52.5	0.258301	-52	0.297058	-52.3	0.332397	-52.6	0.221558	-52.1	0.289856	-52.9	0.441956	-52	0.424316						2.81566e-05	7.11886
-51.9	0.193237	-51.4	0.351013	-51.5	0.368469	-51	0.202576	-51.3	0.0171509	-51.6	0.153564	-51.1	0.199219	-51.9	0.381409	-51	0.338806						3.13636e-05	7.76958
-50.9	0.192444	-50.4	0.25769	-50.5	0.267639	-50	0.292419	-50.3	0.11438	-50.6	-0.0159302	-50.1	0.322632	-50.9	0.3396	-50	0.486084						3.45707e-05	8.41271
-49.9	0.154175	-49.4	0.384644	-49.5	0.202026	-49	0.328308	-49.3	0.157349	-49.6	0.149658	-49.1	0.382385	-49.9	0.305237	-49	0.349731						3.77778e-05	9.0484
-48.9	0.154541	-48.4	0.37915	-48.5	0.280579	-48	0.281067	-48.3	0.196838	-48.6	0.321167	-48.1	0.419922	-48.9	0.30957	-48	0.581787						4.09848e-05	9.67677
-47.9	0.154541	-47.4	0.415894	-47.5	0.300842	-47	0.374817	-47.3	0.247986	-47.6	0.159851	-47.1	0.451538	-47.9	0.538452	-47	0.356384						4.41919e-05	10.298
-46.9	0.392822	-46.4	0.336182	-46.5	0.316895	-46	0.172058	-46.3	0.225342	-46.6	0.00360107	-46.1	0.37262	-46.9	0.268921	-46	0.415344						4.7399e-05	10.9121
-45.9	0.279175	-45.4	0.126831	-45.5	0.074707	-45	0.207214	-45.3	0.14801	-45.6	-0.0557861	-45.1	0.336731	-45.9	0.0993652	-45	0.305176						5.06061e-05	11.5192
-44.9	0.110413	-44.4	0.250671	-44.5	0.240295	-44	0.37207	-44.3	0.140991	-44.6	0.000427246	-44.1	0.260132	-44.9	0.467773	-44	0.413818						5.38131e-05	12.1196
-43.9	0.16156	-43.4	0.196716	-43.5	0.285645	-43	0.057251	-43.3	-0.0160522	-43.6	0.111389	-43.1	0.212891	-43.9	0.292358	-43	0.115723						5.70202e-05	12.7132
-42.9	0.154968	-42.4	0.0010376	-42.5	0.185242	-42	0.254883	-42.3	0.0230103	-42.6	0.0238647	-42.1	0.269897	-42.9	0.167358	-42	0.39502						6.02273e-05	13.3002
-41.9	0.229187	-41.4	0.0877686	-41.5	0.177063	-41	0.378723	-41.3	0.226501	-41.6	0.139526	-41.1	0.456604	-41.9	0.317749	-41	-0.0319214						6.34343e-05	13.8807
-40.9	0.134216	-40.4	0.13739	-40.5	0.396179	-40	0.147888	-40.3	-0.0406494	-40.6	0.220398	-40.1	0.0804443	-40.9	0.136475	-40	0.14624						6.66414e-05	14.4548
-39.9	0.148315	-39.4	0.163513	-39.5	0.203186	-39	0.09552	-39.3	-0.090271	-39.6	0.168823	-39.1	0.0874634	-39.9	0.12439	-39	0.193115						6.98485e-05	15.0226
-38.9	0.000671387	-38.4	0.246338	-38.5	0.0379639	-38	0.379089	-38.3	-0.0414429	-38.6	0.309448	-38.1	0.425781	-38.9	0.268921	-38	0.518066						7.30556e-05	15.5843
-37.9	0.0482788	-37.4	0.220154	-37.5	0.311829	-37	0.394714	-37.3	0.294495	-37.6	0.483276	-37.1	0.298035	-37.9	0.300171	-37	0.194641						7.62626e-05	16.1399
-36.9	0.283447	-36.4	0.0947876	-36.5	0.346985	-36	0.0380859	-36.3	-0.0180054	-36.6	0.0703735	-36.1	0.230469	-36.9	0.222839	-36	0.0692749						7.94697e-05	16.6895
-35.9	0.147888	-35.4	0.0568848	-35.5	0.164917	-35	-0.0286865	-35.3	-0.0617676	-35.6	0.0641479	-35.1	0.317566	-35.9	0.178284	-35	0.291504						8.26768e-05	17.2332
-34.9	0.119812	-34.4	0.208862	-34.5	0.128601	-34	0.0560913	-34.3	-0.0687866	-34.6	0.0680542	-34.1	0.21759	-34.9	0.24353	-34	0.204407						8.58838e-05	17.7711
-33.9	0.100281	-33.4	0.181091	-33.5	0.150085	-33	0.00488281	-33.3	-0.280884	-33.6	-0.00775146	-33.1	0.071106	-33.9	0.18103	-33	0.133301						8.90909e-05	18.3033
-32.9	0.175232	-32.4	0.185425	-32.5	0.183289	-32	-0.0146484	-32.3	-0.253174	-32.6	0.0985107	-32.1	0.0667725	-32.9	0.139648	-32	0.13916						9.2298e-05	18.8299
-31.9	0.0354004	-31.4	0.164734	-31.5	0.083313	-31	0.0310669	-31.3	-0.0723267	-31.6	0.123901	-31.1	0.132813	-31.9	0.132202	-31	0.0422974						9.55051e-05	19.351
-30.9	0.0733032	-30.4	0.176453	-30.5	0.100891	-30	0.110352	-30.3	0.0132446	-30.6	0.0742798	-30.1	0.0444946	-30.9	0.115784	-30	-0.116272						9.87121e-05	19.8667
-29.9	0.120178	-29.4	-0.0794067	-29.5	-0.0905151	-29	-0.262695	-29.3	-0.267639	-29.6	-0.103088	-29.1	-0.171509	-29.9	-0.213867	-29	0.119629						0.000101919	20.377
-28.9	-0.0595093	-28.4	-0.214172	-28.5	-0.361633	-28	0.0748291	-28.3	-0.194214	-28.6	-0.0847168	-28.1	0.171448	-28.9	-0.0318604	-28	0.280212						0.000105126	20.882
-27.9	-0.152893	-27.4	0.108459	-27.5	0.16687	-27	0.216614	-27.3	0.0663452	-27.6	0.0168457	-27.1	0.301941	-27.9	0.100159	-27	0.315735						0.000108333	21.3818
-26.9	0.183838	-26.4	0.251038	-26.5	0.17511	-26	0.31543	-26.3	0.237427	-26.6	0.289124	-26.1	0.34375	-26.9	0.261108	-26	0.184509						0.00011154	21.8766
-25.9	0.175232	-25.4	0.248718	-25.5	0.248901	-25	0.186951	-25.3	-0.113708	-25.6	0.00787354	-25.1	0.0812378	-25.9	0.147034	-25	-0.0217285						0.000114747	22.3663
-24.9	0.0861816	-24.4	0.115906	-24.5	0.222717	-24	0.00921631	-24.3	-0.103149	-24.6	0.0344238	-24.1	-0.012146	-24.9	0.0736084	-24	-0.085022						0.000117955	22.851
-23.9	-0.0794067	-23.4	-0.223938	-23.5	-0.108521	-23	-0.0158081	-23.3	-0.437134	-23.6	-0.0784302	-23.1	-0.216797	-23.9	-0.18457	-23	-0.0998535						0.000121162	23.3309
-22.9	-0.120422	-22.4	-0.0806274	-22.5	0.0985107	-22	-0.0576172	-22.3	-0.093811	-22.6	-0.101135	-22.1	-0.22345	-22.9	-0.254517	-22	-0.156128						0.000124369	23.806
-21.9	-0.195435	-21.4	-0.100159	-21.5	0.00396729	-21	-0.0205078	-21.3	-0.148499	-21.6	-0.0772705	-21.1	-0.012146	-21.9	-0.113098	-21	-0.0327148						0.000127576	24.2763
-20.9	-0.0770874	-20.4	0.150269	-20.5	0.0332642	-20	0.166992	-20.3	-0.0765991	-20.6	0.0114136	-20.1	-0.170715	-20.9	-0.0634766	-20	0.0153809						0.000130783	24.742
-19.9	0.00183105	-19.4	0.121338	-19.5	-0.0655518	-19	-0.0513306	-19.3	-0.0367432	-19.6	0.0887451	-19.1	0.00738525	-19.9	-0.108398	-19	0.0212402						0.00013399	25.2031
-18.9	0.0443726	-18.4	0.0510254	-18.5	0.0649414	-18	0.0685425	-18.3	-0.0918579	-18.6	-0.0577393	-18.1	0.134766	-18.9	-0.0725098	-18	-0.138916						0.000137197	25.6596
-17.9	0.0127563	-17.4	0.1073	-17.5	-0.0800171	-17	-0.0244141	-17.3	-0.206665	-17.6	-0.195618	-17.1	0.2547	-17.9	-0.209229	-17	0.0919189						0.000140404	26.1117
-16.9	-0.0919189	-16.4	-0.0747681	-16.5	-0.131958	-16	-0.0325928	-16.3	-0.0891113	-16.6	-0.053833	-16.1	0.152344	-16.9	-0.0611572	-16	-0.0713501						0.000143611	26.5594
-15.9	-0.163391	-15.4	0.045166	-15.5	-0.108887	-15	-0.263855	-15.3	-0.184814	-15.6	0.039917	-15.1	0.160156	-15.9	-0.0670166	-15	0.00756836						0.000146818	27.0028
-14.9	-0.0927124	-14.4	-0.148987	-14.5	0.00439453	-14	-0.130249	-14.3	-0.0508423	-14.6	-0.0616455	-14.1	0.209351	-14.9	-0.0779419	-14	0.109497						0.000150025	27.4419
-13.9	0.0639038	-13.4	-0.0396118	-13.5	0.126282	-13	-0.155273	-13.3	0.0323486	-13.6	-0.20813	-13.1	0.0343628	-13.9	0.12439	-13	-0.0772095						0.000153232	27.8768
-12.9	0.0748901	-12.4	-0.0731812	-12.5	-0.0112305	-12	-0.128296	-12.3	0.0761108	-12.6	0.062561	-12.1	-0.0214844	-12.9	-0.00646973	-12	-0.107666						0.000156439	28.3075
-11.9	-0.0923462	-11.4	-0.133728	-11.5	-0.0182495	-11	0.107605	-11.3	0.0499268	-11.6	-0.00500488	-11.1	-0.0765991	-11.9	-0.168579	-11	0.0239258						0.000159646	28.7342
-10.9	-0.141907	-10.4	0.0275879	-10.5	0.108276	-10	0.110352	-10.3	0.117126	-10.6	0.173889	-10.1	-0.0180054	-10.9	0.0462646	-10	-0.0827026						0.000162854	29.1568
-9.9	-0.0696411	-9.4	-0.0067749	-9.5	-0.163574	-9	0.0806885	-9.3	0.0827637	-9.6	0.0703735	-9.1	0.069519	-9.9	-0.00921631	-9	0.0512695						0.000166061	29.5755
-8.9	0.101013	-8.4	-0.0235596	-8.5	-0.125305	-8	0.201782	-8.3	-0.0371704	-8.6	0.0879517	-8.1	0	-8.9	0.0251465	-8	-0.0662842						0.000169268	29.9902
-7.9	0.171753	-7.4	0.253784	-7.5	0.187988	-7	0.0795288	-7.3	0.18042	-7.6	0.156311	-7.1	0.0605469	-7.9	0.183777	-7	0.0876465						0.000172475	30.4011
-6.9	0.20105	-6.4	0.0299683	-6.5	-0.00927734	-6	0.0689697	-6.3	-0.182495	-6.6	0.00396729	-6.1	-0.226563	-6.9	0.118164	-6	0.0419312						0.000175682	30.8082
-5.9	-0.0958252	-5.4	0.0690308	-5.5	0.00982666	-5	0.0287476	-5.3	-0.0836182	-5.6	-0.168274	-5.1	-0.191406	-5.9	-0.158447	-5	0.0118408						0.000178889	31.2115
-4.9	-0.120056	-4.4	0.0455933	-4.5	-0.193298	-4	-0.0849609	-4.3	-0.247314	-4.6	-0.112061	-4.1	0.0261841	-4.9	-0.0767822	-4	0.0700684						0.000182096	31.6111
-3.9	-0.136475	-3.4	-0.0263062	-3.5	0.0774536	-3	0.216614	-3.3	-0.255127	-3.6	-0.276489	-3.1	0.0945435	-3.9	-0.0236816	-3	0.0567627						0.000185303	32.007
-2.9	-0.0235596	-2.4	0.407288	-2.5	0.518066	-2	0.0463257	-2.3	0.455444	-2.6	0.128601	-2.1	0.346069	-2.9	0.159912	-2	0.0844727						0.00018851	32.3994
-1.9	-0.334106	-1.4	-1.75836	-1.5	-1.29834	-1	-8.56854	-1.3	-2.08679	-1.6	-1.04956	-1.1	-11.3461	-1.9	-0.226013	-1	-77.2768						0.000191717	32.7882
-0.900002	-7.7337	-0.400002	-5.13568	-0.5	-11.1417	0	-12.4221	-0.299995	-33.118	-0.599998	-43.7781	-0.0999985	-101.852	-0.900002	-58.1611	0	-297.564						0.000194924	33.1735
0.0999985	-11.0267	0.599998	-1.03802	0.5	-4.79755	1	-2.67126	0.700005	-7.87115	0.400002	-26.5245	0.900002	-23.6711	0.0999985	-153.793	1	-75.0796						0.000198131	33.5553
1.1	-5.57355	1.6	0.496765	1.5	-0.76239	2	1.25958	1.7	-0.0383301	1.4	-3.51947	1.9	1.6203	1.1	-32.5154	2	-1.14325						0.000201338	33.9337
2.1	-1.11578	2.6	0.992065	2.5	1.11652	3	2.22559	2.7	2.86047	2.4	4.00824	2.9	7.93085	2.1	3.77283	3	17.1606						0.000204545	34.3088
3.1	-0.0876465	3.6	0.974854	3.5	1.5462	4	2.63849	3.7	4.0011	3.4	6.1524	3.9	10.5316	3.1	12.8627	4	25.3423						0.000207753	34.6805
4.1	0.144409	4.6	1.13934	4.5	1.81183	5	2.8053	4.7	4.3855	4.4	7.28485	4.9	12.0457	4.1	16.9854	5	30.3813						0.00021096	35.0489
5.1	0.363953	5.6	1.15454	5.5	1.85553	6	2.867	5.7	4.68591	5.4	7.7934	5.9	13.157	5.1	19.3224	6	33.4368						0.000214167	35.4141
6.1	0.259644	6.6	1.30457	6.5	1.95319	7	2.99786	6.7	4.85736	6.4	8.14032	6.9	13.525	6.1	20.7299	7	35.0837						0.000217374	35.7762
7.1	0.377197	7.6	1.16821	7.5	1.91962	8	3.09943	7.7	4.86713	7.4	8.49811	7.9	13.9457	7.1	21.5342	8	36.1814						0.000220581	36.135
8.1	0.448303	8.6	1.29633	8.5	1.78876	9	3.14276	8.7	4.99878	8.4	8.48993	8.9	14.0797	8.1	21.9271	9	37.1669						0.000223788	36.4908
9.1	0.358826	9.6	1.28699	9.5	1.86334	10	3.22284	9.7	4.91559	9.4	8.60278	9.9	14.2687	9.1	22.3685	10	37.6775						0.000226995	36.8435
10.1	0.242065	10.6	1.17175	10.5	1.83331	11	3.1756	10.7	4.89954	10.4	8.54266	10.9	14.3804	10.1	22.4689	11	38.2563						0.000230202	37.1931
11.1	0.270935	11.6	1.11664	11.5	1.80634	12	3.35022	11.7	5.20776	11.4	8.58563	11.9	14.4363	11.1	22.7377	12	38.574						0.000233409	37.5398
12.1	0.242859	12.6	1.17719	12.5	1.97156	13	3.30646	12.7	5.21985	12.4	8.67114	12.9	14.4813	12.1	23.0041	13	38.9114						0.000236616	37.8835
13.1	0.270203	13.6	1.15106	13.5	1.99304	14	3.24786	13.7	5.22961	13.4	8.96454	13.9	14.4207	13.1	23.2849	14	39.4091						0.000239823	38.2243
14.1	0.375244	14.6	1.21667	14.5	1.98016	15	3.34277	14.7	5.29724	14.4	8.97113	14.9	14.5399	14.1	23.3677	15	39.7747						0.00024303	38.5622
15.1	0.287354	15.6	1.17255	15.5	2.02313	16	3.26935	15.7	5.33508	15.4	8.94147	15.9	14.6371	15.1	23.3923	16	39.9091						0.000246237	38.8973
16.1	0.404968	16.6	1.18658	16.5	2.00049	17	3.38495	16.7	5.23315	16.4	8.98169	16.9	14.6117	16.1	23.5564	17	40.2845						0.000249444	39.2295
17.1	0.535034	17.6	1.26196	17.5	1.96259	18	3.45178	17.7	5.26324	17.4	9.01569	17.9	14.639	17.1	23.5884	18	40.5462						0.000252652	39.559
18.1	0.362732	18.6	1.32056	18.5	2.0907	19	3.23499	18.7	5.33899	18.4	9.01923	18.9	14.5371	18.1	23.7267	19	40.6587						0.000255859	39.8858
19.1	0.366272	19.6	1.27527	19.5	2.07745	20	3.36469	19.7	5.34918	19.4	9.05438	19.9	14.6422	19.1	23.7986	20	40.8294						0.000259066	40.2098
20.1	0.425232	20.6	1.18817	20.5	1.94855	21	3.3432	20.7	5.27222	20.4	9.08441	20.9	14.7535	20.1	23.7021	21	41.0634						0.000262273	40.5312
21.1	0.429565	21.6	1.21356	21.5	2.04108	22	3.46661	21.7	5.1886	21.4	9.08289	21.9	14.7285	21.1	23.724	22	41.2294						0.00026548	40.8499
22.1	0.554932	22.6	1.2182	22.5	2.10712	23	3.34552	22.7	5.33551	22.4	9.29303	22.9	14.668	22.1	23.988	23	41.2783						0.000268687	41.1661
23.1	0.403748	23.6	1.30261	23.5	2.0083	24	3.33221	23.7	5.23315	23.4	9.17975	23.9	14.7059	23.1	24.2045	24	41.4415						0.000271894	41.4797
24.1	0.325256	24.6	1.35223	24.5	2.09033	25	3.30609	24.7	5.34174	24.4	9.30786	24.9	14.7281	24.1	24.2904	25	41.7786						0.000275101	41.7907
25.1	0.217041	25.6	1.25494	25.5	1.98132	26	3.38342	25.7	5.40662	25.4	9.20398	25.9	14.8445	25.1	24.1865	26	42.0322						0.000278308	42.0992
26.1	0.371765	26.6	1.36157	26.5	2.01416	27	3.32208	26.7	5.50739	26.4	9.13757	26.9	15.0676	26.1	24.2189	27	42.2376						0.000281515	42.4052
27.1	0.454956	27.6	1.29828	27.5	1.99658	28	3.43109	27.7	5.44604	27.4	9.26062	27.9	15.1379	27.1	24.358	28	42.3489						0.000284722	42.7088
28.1	0.376404	28.6	1.37018	28.5	1.93524	29	3.47754	28.7	5.51086	28.4	9.27972	28.9	14.9828	28.1	24.4029	29	42.5056						0.000287929	43.01
29.1	0.391663	29.6	1.46002	29.5	1.87158	30	3.55255	29.7	5.53394	29.4	9.33795	29.9	15.127	29.1	24.3845	30	42.7849						0.000291136	43.3087
30.1	0.44989	30.6	1.25336	30.5	2.01532	31	3.4975	30.7	5.57104	30.4	9.44537	30.9	15.0273	30.1	24.5033	31	42.8943						0.000294343	43.6051
31.1	0.362732	31.6	1.37799	31.5	1.95245	32	3.58496	31.7	5.59528	31.4	9.50946	31.9	15.2554	31.1	24.7322	32	43.1142						0.000297551	43.8992
32.1	0.589294	32.6	1.2854	32.5	2.08679	33	3.6037	32.7	5.64838	32.4	9.49579	32.9	15.2844	32.1	24.7252	33	43.1892						0.000300758	44.191
33.1	0.467041	33.6	1.24011	33.5	2.07001	34	3.61896	33.7	5.52612	33.4	9.5141	33.9	15.2793	33.1	24.8787	34	43.4927						0.000303965	44.4804
34.1	0.292053	34.6	1.29285	34.5	2.02277	35	3.47247	34.7	5.58746	34.4	9.3891	34.9	15.3285	34.1	24.9283	35	43.6357						0.000307172	44.7677
35.1	0.479187	35.6	1.42291	35.5	1.979	36	3.61621	35.7	5.65308	35.4	9.46332	35.9	15.4305	35.1	24.9767	36	43.9595						0.000310379	45.0527
36.1	0.383484	36.6	1.31628	36.5	2.0907	37	3.73773	36.7	5.68353	36.4	9.50671	36.9	15.3195	36.1	25.0365	37	43.9247						0.000313586	45.3354
37.1	0.355347	37.6	1.37018	37.5	2.00165	38	3.66388	37.7	5.68787	37.4	9.57703	37.9	15.3125	37.1	25.1744	38	43.9634						0.000316793	45.6161
38.1	0.416687	38.6	1.34637	38.5	2.12506	39	3.6842	38.7	5.7511	38.4	9.40985	38.9	15.4149	38.1	25.2537	39	44.0513						0.00032	45.8945
39.1	0.319031	39.6	1.34833	39.5	2.10242	40	3.6994	39.7	5.64606	39.4	9.55084	39.9	15.4293	39.1	25.3783	40	44.1443
40.1	0.399109	40.6	1.34753	40.5	1.98016	41	3.66077	40.7	5.74487	40.4	9.39813	40.9	15.4426	40.1	25.3361	41	44.3724
41.1	0.4823	41.6	1.42957	41.5	2.14813	42	3.65918	41.7	5.73431	41.4	9.65204	41.9	15.5132	41.1	25.5045	42	44.4985
42.1	0.438538	42.6	1.48309	42.5	1.97351	43	3.79944	42.7	5.77966	42.4	9.70941	42.9	15.6988	42.1	25.5533	43	44.8032
43.1	0.413147	43.6	1.52094	43.5	2.00397	44	3.84277	43.7	5.76086	43.4	9.56726	43.9	15.625	43.1	25.5158	44	44.7415
44.1	0.445557	44.6	1.44244	44.5	2.04852	45	3.7428	44.7	5.78119	44.4	9.61255	44.9	15.6636	44.1	25.6021	45	44.8611
45.1	0.502197	45.6	1.46509	45.5	2.08136	46	3.73578	45.7	5.65582	45.4	9.6239	45.9	15.7941	45.1	25.5685	46	45.1462
46.1	0.493225	46.6	1.45062	46.5	2.25165	47	3.79358	46.7	5.74841	46.4	9.71881	46.9	15.8797	46.1	25.6716	47	45.2552
47.1	0.495544	47.6	1.52173	47.5	2.18683	48	3.86737	47.7	5.72925	47.4	9.7536	47.9	15.8723	47.1	25.8755	48	45.3455
48.1	0.523682	48.6	1.43695	48.5	1.9657	49	3.94629	48.7	5.76361	48.4	9.77704	48.9	15.9504	48.1	25.6888	49	45.1353
49.1	0.446716	49.6	1.29364	49.5	2.12549	50	3.78461	49.7	5.94446	49.4	9.93054	49.9	15.9055	49.1	25.7603	50	45.2778
50.1	0.434631	50.6	1.43268	50.5	2.11609	51	3.83575	50.7	5.84216	50.4	9.89655	50.9	15.877	50.1	25.9846	51	45.2693
51.1	0.462769	51.6	1.44049	51.5	2.01691	52	3.80646	51.7	5.87146	51.4	9.7688	51.9	16.0211	51.1	25.9849	52	45.4579
52.1	0.426453	52.6	1.37445	52.5	2.0567	53	3.77679	52.7	5.76556	52.4	9.73285	52.9	16.0891	52.1	26.0748	53	45.2478
53.1	0.306091	53.6	1.55573	53.5	2.09619	54	3.66583	53.7	5.81677	53.4	9.76178	53.9	16.0433	53.1	25.9619	54	45.247
54.1	0.339722	54.6	1.49481	54.5	2.13092	55	3.75568	54.7	5.94879	54.4	9.70398	54.9	16.2109	54.1	26.0479	55	45.1927
55.1	0.335388	55.6	1.40961	55.5	1.95673	56	3.81781	55.7	5.93707	55.4	9.7348	55.9	16.0762	55.1	26.0564	56	45.272
56.1	0.392029	56.6	1.47681	56.5	2.05865	57	3.73029	56.7	5.97925	56.4	9.66254	56.9	16.0164	56.1	26.0111	57	45.2122
57.1	0.486206	57.6	1.44208	57.5	2.11414	58	3.81818	57.7	6.0191	57.4	9.77271	57.9	16.0926	57.1	26.2146	58	45.2817
58.1	0.472107	58.6	1.5354	58.5	2.06921	59	3.7912	58.7	6.00269	58.4	9.83209	58.9	16.118	58.1	26.2877	59	45.3962
59.1	0.437744	59.6	1.59906	59.5	2.15167	60	3.7373	59.7	6.09174	59.4	9.98016	59.9	16.0906	59.1	26.3463	60	45.3954
60.1	0.223694	60.6	1.41864	60.5	2.211	61	3.79242	60.7	6.01129	60.4	9.88013	60.9	16.1785	60.1	26.3619	61	45.3282
61.1	0.253784	61.6	1.48383	61.5	2.19928	62	3.85956	61.7	6.08899	61.4	9.90906	61.9	16.1406	61.1	26.292	62	45.313
62.1	0.479919	62.6	1.36627	62.5	2.1532	63	3.97949	62.7	5.94879	62.4	9.89771	62.9	16.1348	62.1	26.1576	63	45.2114
63.1	0.552185	63.6	1.54596	63.5	2.13678	64	4.02679	63.7	6.13159	63.4	9.85004	63.9	16.3148	63.1	26.2404	64	45.3411
64.1	0.710388	64.6	1.47565	64.5	2.1485	65	3.96112	64.7	6.09058	64.4	9.85864	64.9	16.091	64.1	26.4408	65	45.363
65.1	0.54364	65.6	1.63696	65.5	2.16998	66	3.79474	65.7	6.00696	65.4	9.81842	65.9	16.0461	65.1	26.2014	66	45.3447
66.1	0.449463	66.6	1.41589	66.5	2.18018	67	3.90961	66.7	5.96637	66.4	9.97662	66.9	16.0093	66.1	26.106	67	45.2755
67.1	0.504944	67.6	1.58307	67.5	2.15436	68	3.87561	67.7	5.93665	67.4	9.99969	67.9	16.207	67.1	26.233	68	45.2888
68.1	0.505737	68.6	1.53619	68.5	2.11102	69	3.83148	68.7	6.12494	68.4	10.0422	68.9	16.1578	68.1	26.3365	69	45.3677
69.1	0.525269	69.6	1.53265	69.5	2.25519	70	3.90765	69.7	6.09021	69.4	10.1016	69.9	16.3465	69.1	26.3057	70	45.3408
70.1	0.633057	70.6	1.53149	70.5	2.16492	71	3.77325	70.7	5.95581	70.4	9.99457	70.9	16.2449	70.1	26.3455	71	45.447
71.1	0.603394	71.6	1.54205	71.5	2.18329	72	3.75726	71.7	6.17297	71.4	10.0622	71.9	16.1457	71.1	26.3818	72	45.5024
72.1	0.538147	72.6	1.3432	72.5	2.06726	73	3.95294	72.7	6.06128	72.4	10.1591	72.9	16.2824	72.1	26.4966	73	45.3494
73.1	0.640869	73.6	1.54633	73.5	2.25201	74	3.85803	73.7	6.06482	73.4	10.1188	73.9	16.1484	73.1	26.5349	74	45.3704
74.1	0.569397	74.6	1.45258	74.5	2.40167	75	3.9826	74.7	5.88239	74.4	10.3176	74.9	16.2679	74.1	26.4009	75	45.4443
75.1	0.554932	75.6	1.45923	75.5	2.33093	76	3.8092	75.7	5.81482	75.4	10.2864	75.9	16.4672	75.1	26.5162	76	45.4126
76.1	0.525635	76.6	1.52954	76.5	2.35712	77	3.97363	76.7	5.90662	76.4	10.3321	76.9	16.3953	76.1	26.4955	77	45.2177
77.1	0.560791	77.6	1.47406	77.5	2.42273	78	3.94513	77.7	6.02808	77.4	10.3278	77.9	16.5855	77.1	26.4904	78	45.2166
78.1	0.69989	78.6	1.55688	78.5	2.42389	79	3.84631	78.7	6.07141	78.4	10.361	78.9	16.5527	78.1	26.7572	79	45.4204
79.1	0.718628	79.6	1.52838	79.5	2.50555	80	4.05096	79.7	6.13745	79.4	10.4653	79.9	16.6496	79.1	26.8568	80	45.5099
80.1	0.572144	80.6	1.58344	80.5	2.48175	81	4.04047	80.7	6.19836	80.4	10.5282	80.9	16.7121	80.1	26.9299	81	45.4306
81.1	0.830322	81.6	1.69128	81.5	2.62549	82	3.99786	81.7	6.22693	81.4	10.4997	81.9	16.9152	81.1	27.0607	82	45.3735
82.1	0.738953	82.6	1.71588	82.5	2.62195	83	4.09045	82.7	6.21985	82.4	10.5059	82.9	16.8879	82.1	27.0178	83	45.2142
83.1	0.679565	83.6	1.71234	83.5	2.53448	84	4.00568	83.7	6.23822	83.4	10.5114	83.9	16.9637	83.1	27.2419	84	45.3376
84.1	0.653381	84.6	1.70648	84.5	2.60358	85	4.06195	84.7	6.3175	84.4	10.5481	84.9	17.0746	84.1	27.2572	85	45.3005
85.1	0.807312	85.6	1.62292	85.5	2.61493	86	4.00922	85.7	6.29254	85.4	10.5696	85.9	17.1219	85.1	27.3353	86	45.1873
86.1	0.721375	86.6	1.77136	86.5	2.5993	87	4.1217	86.7	6.36676	86.4	10.559	86.9	17.0098	86.1	27.4463	87	45.3302
87.1	0.703003	87.6	1.77997	87.5	2.55713	88	4.10803	87.7	6.3902	87.4	10.7227	87.9	17.0285	87.1	27.4854	88	45.3497
88.1	0.718201	88.6	1.67566	88.5	2.65363	89	4.26349	88.7	6.46948	88.4	10.759	88.9	17.2148	88.1	27.4685	89	45.4193
89.1	0.870178	89.6	1.71899	89.5	2.62115	90	4.15802	89.7	6.43274	89.4	10.8063	89.9	17.2449	89.1	27.7185	90	45.5021
90.1	0.889343	90.6	1.7522	90.5	2.58679	91	4.28772	90.7	6.58044	90.4	10.7383	90.9	17.3336	90.1	27.7513	91	45.549
91.1	0.800232	91.6	1.82135	91.5	2.58331	92	4.26855	91.7	6.49371	91.4	10.9157	91.9	17.327	91.1	27.8744	92	45.5333
92.1	0.771362	92.6	1.73114	92.5	2.70557	93	4.25647	92.7	6.55115	92.4	10.9071	92.9	17.4214	92.1	27.9092	93	45.7513
93.1	0.803406	93.6	1.83929	93.5	2.60675	94	4.37091	93.7	6.57379	93.4	11.0746	93.9	17.5477	93.1	27.8638	94	45.7935
94.1	0.69989	94.6	1.87329	94.5	2.55164	95	4.31348	94.7	6.52533	94.4	10.97	94.9	17.5293	94.1	28.049	95	45.7466
95.1	0.872925	95.6	1.70184	95.5	2.54694	96	4.12677	95.7	6.53821	95.4	10.8411	95.9	17.6027	95.1	28.2681	96	45.9778
96.1	0.776062	96.6	1.87567	96.5	2.638	97	4.05096	96.7	6.57184	96.4	10.8848	96.9	17.5938	96.1	28.1685	97	45.9302
97.1	0.614319	97.6	1.86859	97.5	2.67859	98	4.14355	97.7	6.58118	97.4	11.0184	97.9	17.675	97.1	28.3057	98	45.9052
98.1	0.753357	98.6	1.98151	98.5	2.63721	99	4.11542	98.7	6.51715	98.4	10.9403	98.9	17.6508	98.1	28.4666	99	46.0497
99.1	0.70575	99.6	2.04987	99.5	2.65753	100	4.17169	99.7	6.5152	99.4	10.9883	99.9	17.7488	99.1	28.4912	100	45.9302
100.1	0.556091	100.6	2.04126	100.5	2.71808	101	4.20721	100.7	6.65973	100.4	11.0629	100.9	17.6719	100.1	28.5178	101	45.9951
101.1	0.60144	101.6	1.90454	101.5	2.67938	102	4.24707	101.7	6.7066	101.4	10.9633	101.9	17.7715	101.1	28.5775	102	46.1091
102.1	0.53894	102.6	1.79437	102.5	2.64191	103	4.30646	102.7	6.69604	102.4	11.0372	102.9	17.7769	102.1	28.6592	103	46.34
103.1	0.614685	103.6	1.86786	103.5	2.71881	104	4.20648	103.7	6.56165	103.4	11.0833	103.9	17.7141	103.1	28.8076	104	46.2216
104.1	0.573669	104.6	1.7475	104.5	2.70087	105	4.24316	104.7	6.67145	104.4	11.1454	104.9	17.6914	104.1	28.8478	105	46.2189
105.1	0.615112	105.6	1.99597	105.5	2.67157	106	4.28381	105.7	6.68707	105.4	11.0778	105.9	17.7398	105.1	28.7943	106	46.2529
106.1	0.556091	106.6	2.1311	106.5	2.59229	107	4.14862	106.7	6.66595	106.4	11.0844	106.9	17.7738	106.1	28.7424	107	46.3868
107.1	0.436951	107.6	2.00458	107.5	2.79541	108	4.31659	107.7	6.70349	107.4	11.0243	107.9	17.8082	107.1	28.6939	108	46.4412
108.1	0.662354	108.6	2.04047	108.5	2.58679	109	4.25372	108.7	6.74017	108.4	11.1094	108.9	17.7457	108.1	28.7998	109	46.3615
109.1	0.697937	109.6	2.20416	109.5	2.49384	110	4.15253	109.7	6.53784	109.4	11.045	109.9	17.7074	109.1	28.908	110	46.4158
110.1	0.669006	110.6	2.1319	110.5	2.59265	111	4.15448	110.7	6.56482	110.4	11.179	110.9	17.85	110.1	28.8345	111	46.4998
111.1	0.655334	111.6	2.06079	111.5	2.66687	112	4.03809	111.7	6.82495	111.4	11.2004	111.9	17.9363	111.1	28.8267	112	46.6122
112.1	0.795166	112.6	2.07605	112.5	2.58014	113	4.03302	112.7	6.71521	112.4	11.2375	112.9	17.8422	112.1	28.9955	113	46.8489
113.1	0.780701	113.6	2.10339	113.5	2.70282	114	4.27094	113.7	6.61517	113.4	11.1485	113.9	17.791	113.1	28.958	114	46.8696
114.1	0.79364	114.6	2.09558	114.5	2.66492	115	4.35999	114.7	6.60974	114.4	11.2634	114.9	17.7883	114.1	28.9248	115	46.6935
115.1	0.693237	115.6	2.16821	115.5	2.7157	116	4.23145	115.7	6.74213	115.4	11.2731	115.9	17.7726	115.1	28.8623	116	46.8001
116.1	0.726807	116.6	2.15613	116.5	2.60675	117	4.23578	116.7	6.71326	116.4	11.2352	116.9	17.7598	116.1	28.9689	117	46.7603
117.1	0.787354	117.6	2.15533	117.5	2.69305	118	4.28577	117.7	6.82806	117.4	11.3141	117.9	17.6957	117.1	28.9333	118	46.8884
118.1	0.549866	118.6	2.17212	118.5	2.72742	119	5.80096	118.7	6.8515	118.4	11.2657	118.9	18.2648	118.1	29.031	119	48.0482
119.1	4.0061	119.6	7.56042	119.5	9.69971	120	17.6603	119.7	33.2656	119.4	32.1137	119.9	101.58	119.1	34.4162	120	315.726
120.1	8.83191	120.6	1.7229	120.5	5.00281	121	5.30609	120.7	5.35541	120.4	29.8782	120.9	8.48083	120.1	150.479	121	26.3708
121.1	5.46899	121.6	1.50378	121.5	2.888	122	3.08496	121.7	6.57922	121.4	14.0805	121.9	15.877	121.1	35.0197	122	44.4755
122.1	1.55023	122.6	0.938904	122.5	1.38641	123	1.8623	122.7	3.53119	122.4	6.99536	122.9	9.45197	122.1	23.8365	123	29.0649
123.1	0.327576	123.6	0.494812	123.5	0.673523	124	1.36078	123.7	2.47455	123.4	4.48364	123.9	6.55389	123.1	15.3185	124	20.8689
124.1	-0.0411377	124.6	0.382263	124.5	0.525085	125	1.16663	124.7	1.82611	124.4	3.6391	124.9	4.96368	124.1	11.1017	125	15.3986
125.1	-0.0181274	125.6	0.340088	125.5	0.405579	126	1.0744	125.7	1.6886	125.4	2.8985	125.9	4.13983	125.1	8.50641	126	12.4345
126.1	0.00653076	126.6	0.320984	126.5	0.511414	127	1.04437	126.7	1.47498	126.4	2.43481	126.9	3.59845	126.1	6.96423	127	10.5228
127.1	-0.0274658	127.6	0.443604	127.5	0.448914	128	1.02325	127.7	1.38977	127.4	2.45203	127.9	3.24451	127.1	6.06543	128	9.36108
128.1	-0.168091	128.6	0.303406	128.5	0.354004	129	0.945496	128.7	1.4187	128.4	2.1778	128.9	3.1781	128.1	5.45251	129	8.82629
129.1	0.00183105	129.6	0.195557	129.5	0.464539	130	0.908386	129.7	1.36365	129.4	2.0282	129.9	2.80548	129.1	4.99976	130	8.18878
130.1	-0.0493774	130.6	0.407654	130.5	0.321167	131	0.961121	130.7	1.21753	130.4	1.92938	130.9	2.73242	130.1	4.88965	131	7.8634
131.1	-0.0661621	131.6	0.274109	131.5	0.213745	132	0.918152	131.7	1.23981	131.4	1.9032	131.9	2.80939	131.1	4.78455	132	7.74115
132.1	0.0877686	132.6	0.115112	132.5	0.259827	133	0.805664	132.7	1.15857	132.4	1.82428	132.9	2.55505	132.1	4.54315	133	7.41064
133.1	0.0412598	133.6	0.241638	133.5	0.17041	134	0.913879	133.7	1.06909	133.4	1.85785	133.9	2.3797	133.1	4.53064	134	7.25952
134.1	0.0283813	134.6	0.292419	134.5	0.0176392	135	0.818176	134.7	1.16675	134.4	1.73718	134.9	2.64453	134.1	4.5451	135	7.04974
135.1	0.101013	135.6	0.107666	135.5	0.32196	136	0.947876	135.7	1.2359	135.4	1.63287	135.9	2.45782	135.1	4.40057	136	6.75873
136.1	-0.0126343	136.6	0.179932	136.5	0.352051	137	0.891602	136.7	1.04486	136.4	1.82507	136.9	2.43634	136.1	4.2951	137	6.76807
137.1	-0.0157471	137.6	0.215515	137.5	0.239563	138	0.851013	137.7	1.20776	137.4	1.77234	137.9	2.66876	137.1	4.34393	138	6.62317
138.1	0.00494385	138.6	-0.00286865	138.5	0.275879	139	0.855652	138.7	1.20856	138.4	1.56683	138.9	2.4234	138.1	4.14197	139	6.36652
139.1	-0.0650024	139.6	0.198669	139.5	0.203979	140	0.887695	139.7	1.08508	139.4	1.88519	139.9	2.20782	139.1	4.12207	140	6.1333
140.1	0.0182495	140.6	0.138123	140.5	0.0899048	141	0.685364	140.7	1.0437	140.4	1.65942	140.9	2.31403	140.1	3.92871	141	6.25403
141.1	0.0299683	141.6	0.0393066	141.5	0.275452	142	0.870911	141.7	1.06946	141.4	1.60632	141.9	2.13751	141.1	3.86151	142	5.92749
142.1	-0.0145874	142.6	0.233826	142.5	0.23761	143	0.845154	142.7	0.961304	142.4	1.72937	142.9	2.27734	142.1	4.01929	143	6.01221
143.1	0.0947876	143.6	0.237732	143.5	0.0778198	144	0.730286	143.7	1.11871	143.4	1.70398	143.9	2.35468	143.1	3.974	144	5.78607
144.1	0.243591	144.6	0.0592651	144.5	0.204773	145	0.739258	144.7	1.08392	144.4	1.56879	144.9	2.22345	144.1	3.68103	145	5.6189
145.1	0.145203	145.6	0.10144	145.5	0.22937	146	0.704895	145.7	1.11365	145.4	1.67505	145.9	2.13397	145.1	3.86816	146	5.57745
146.1	0.0748901	146.6	0.19751	146.5	0.178589	147	0.72052	146.7	1.17651	146.4	1.60083	146.9	2.1156	146.1	3.7525	147	5.49231
147.1	0.188538	147.6	0.209656	147.5	0.293823	148	0.833435	147.7	1.24017	147.4	1.62622	147.9	1.99414	147.1	3.63416	148	5.32861
148.1	0.0397339	148.6	0.306885	148.5	0.116089	149	0.85022	148.7	1.08197	148.4	1.58911	148.9	2.08203	148.1	3.98376	149	5.45831
149.1	-0.131409	149.6	0.337769	149.5	0.0969849	150	0.788879	149.7	1.17456	149.4	1.34808	149.9	2.04376	149.1	3.90527	150	5.34424
150.1	0.00610352	150.6	0.176453	150.5	0.16217	151	0.848267	150.7	1.09644	150.4	1.29382	150.9	1.93085	150.1	3.61108	151	5.104
151.1	0.0534058	151.6	0.335022	151.5	0.137573	152	0.910767	151.7	1.03162	151.4	1.61609	151.9	1.9613	151.1	3.66229	152	5.11456
152.1	0.0853882	152.6	0.233826	152.5	0.0454102	153	0.672852	152.7	1.00305	152.4	1.38953	152.9	2.06836	152.1	3.52515	153	5.00635
153.1	0.1698	153.6	0.19635	153.5	0.218079	154	0.908386	153.7	1.01477	153.4	1.38757	153.9	1.90582	153.1	3.3396	154	4.98175
154.1	0.115479	154.6	0.350647	154.5	0.043457	155	0.798645	154.7	0.767151	154.4	1.42505	154.9	2.04297	154.1	3.56696	155	5.03998
155.1	0.121338	155.6	0.0827026	155.5	0.0348511	156	0.65802	155.7	0.80658	155.4	1.39264	155.9	2.01172	155.1	3.29272	156	4.87158
156.1	0.154175	156.6	0.106873	156.5	0.173889	157	0.829102	156.7	0.831177	156.4	1.4563	156.9	1.909	156.1	3.17438	157	4.75482
157.1	0.0553589	157.6	0.272156	157.5	-0.0170898	158	0.830261	157.7	0.771851	157.4	1.4856	157.9	1.84491	157.1	3.32635	158	4.85168
158.1	0.174866	158.6	0.203796	158.5	-0.0170898	159	0.713501	158.7	1.00854	158.4	1.27777	158.9	1.86798	158.1	3.25055	159	4.81769
159.1	0.312378	159.6	0.181519	159.5	0.200073	160	0.768982	159.7	0.973389	159.4	1.35394	159.9	1.68634	159.1	3.24469	160	4.55054
160.1	0.0998535	160.6	0.314331	160.5	0.190308	161	0.727173	160.7	1.0484	160.4	1.44965	160.9	1.76642	160.1	3.27124	161	4.59308
161.1	-0.0145874	161.6	0.211182	161.5	0.246155	162	0.526794	161.7	0.949951	161.4	1.26215	161.9	1.81287	161.1	3.15173	162	4.64819
162.1	0.379944	162.6	0.142456	162.5	0.16803	163	0.757996	162.7	0.844116	162.4	1.28601	162.9	1.60156	162.1	2.9978	163	4.40015
163.1	0.13739	163.6	0.204163	163.5	0.106323	164	0.733826	163.7	0.719849	163.4	1.36298	163.9	1.8418	163.1	3.23456	164	4.6228
164.1	0.0721436	164.6	0.191284	164.5	0.159851	165	0.556458	164.7	0.914429	164.4	1.14423	164.9	1.7691	164.1	2.89392	165	4.37939
165.1	0.13269	165.6	0.184998	165.5	0.304749	166	0.807251	165.7	0.839417	165.4	1.39539	165.9	1.44098	165.1	2.78729	166	4.37903
166.1	0.0775757	166.6	0.229553	166.5	0.0360107	167	0.807617	166.7	0.772217	166.4	1.14423	166.9	1.68866	166.1	3.11108	167	4.46808
167.1	0.0998535	167.6	0.0830688	167.5	0.140686	168	0.641235	167.7	0.982788	167.4	1.16412	167.9	1.62811	167.1	2.83496	168	4.13098
168.1	0.325256	168.6	0.0443726	168.5	0.243835	169	0.866638	168.7	0.938232	168.4	1.3266	168.9	1.57574	168.1	2.90991	169	4.12006
169.1	0.217041	169.6	0.276428	169.5	0.00201416	170	0.733826	169.7	0.865173	169.4	1.37274	169.9	1.66876	169.1	3.11072	170	4.21808
170.1	0.0123901	170.6	0.111206	170.5	0.0961914	171	0.656067	170.7	0.966736	170.4	1.21686	170.9	1.68317	170.1	2.86658	171	4.07318
171.1	0.28894	171.6	0.0463257	171.5	0.19696	172	0.577576	171.7	0.807373	171.4	1.32037	171.9	1.58826	171.1	2.89508	172	3.95245
172.1	0.183838	172.6	0.231873	172.5	0.0610352	173	0.730652	172.7	0.981201	172.4	1.17896	172.9	1.72418	172.1	2.94043	173	4.14465
173.1	0.060791	173.6	0.222107	173.5	0.216492	174	0.782227	173.7	0.999573	173.4	1.07428	173.9	1.6543	173.1	2.85486	174	4.0462
174.1	0.117432	174.6	0.0713501	174.5	0.16687	175	0.81543	174.7	0.755798	174.4	1.30865	174.9	1.40625	174.1	2.76465	175	4.00482
175.1	0.085022	175.6	0.226013	175.5	0.0950317	176	0.693542	175.7	0.832764	175.4	1.40009	175.9	1.67499	175.1	2.88184	176	4.01929
176.1	0.140076	176.6	0.0479126	176.5	0.171204	177	0.594727	176.7	0.868713	176.4	1.20709	176.9	1.59296	176.1	2.69781	177	3.94623
177.1	0.0643311	177.6	0.0983276	177.5	0.177795	178	0.726379	177.7	0.699951	177.4	1.28326	177.9	1.54529	177.1	2.75525	178	3.81653
178.1	0.1073	178.6	0.0842285	178.5	-0.00305176	179	0.427551	178.7	0.781189	178.4	1.39575	178.9	1.66327	178.1	2.6908	179	4.09503
179.1	0.14325	179.6	-0.0388184	179.5	0.187561	180	0.671692	179.7	0.779663	179.4	1.26062	179.9	1.66211	179.1	2.69507	180	3.85913
180.1	0.119812	180.6	0.0709839	180.5	0.185608	181	0.836121	180.7	0.811279	180.4	1.26923	180.9	1.73004	180.1	2.64862	181	3.79663
181.1	0.0275879	181.6	0.0373535	181.5	-0.133911	182	0.591248	181.7	0.833557	181.4	1.03522	181.9	1.74957	181.1	2.69275	182	3.90015
182.1	0.0186157	182.6	0.0514526	182.5	0.237976	183	0.660339	182.7	0.796814	182.4	1.12115	182.9	1.49805	182.1	2.54742	183	3.86572
183.1	0.0733032	183.6	-0.0774536	183.5	0.121155	184	0.577942	183.7	0.723022	183.4	1.32349	183.9	1.49884	183.1	2.60522	184	3.77551
184.1	-0.0661621	184.6	0.00299072	184.5	0.0762329	185	0.642395	184.7	0.849976	184.4	1.18402	184.9	1.65857	184.1	2.56464	185	3.80127
185.1	0.149841	185.6	0.0827026	185.5	0.0961914	186	0.561951	185.7	0.776489	185.4	1.14301	185.9	1.58673	185.1	2.41266	186	3.59778
186.1	0.0521851	186.6	0.251831	186.5	0.117676	187	0.806824	186.7	0.577698	186.4	1.16101	186.9	1.58789	186.1	2.54236	187	3.60834
187.1	-0.0552368	187.6	0.0236816	187.5	0.0820923	188	0.726013	187.7	0.755432	187.4	1.26532	187.9	1.66132	187.1	2.52789	188	3.67511
188.1	0.0612183	188.6	0.0736694	188.5	0.121155	189	0.462341	188.7	0.86438	188.4	1.22351	188.9	1.49609	188.1	2.42242	189	3.55286
189.1	0.231873	189.6	0.0369873	189.5	0.10321	190	0.571716	189.7	0.633911	189.4	1.28876	189.9	1.57068	189.1	2.63965	190	3.42163
190.1	0.113525	190.6	0.0986938	190.5	0.0188599	191	0.504089	190.7	0.767517	190.4	1.1864	190.9	1.65582	190.1	2.63922	191	3.70715
191.1	0.1745	191.6	0.0127563	191.5	0.240723	192	0.583801	191.7	0.739807	191.4	1.05707	191.9	1.5824	191.1	2.46503	192	3.47705
192.1	0.142029	192.6	0.165894	192.5	0.0859985	193	0.695923	192.7	0.380798	192.4	1.18286	192.9	1.52496	192.1	2.59119	193	3.43921
193.1	0.141296	193.6	0.0475464	193.5	0.0672607	194	0.574829	193.7	0.855042	193.4	1.03717	193.9	1.52344	193.1	2.49194	194	3.63177
194.1	0.180359	194.6	-0.0419312	194.5	0.352051	195	0.56897	194.7	0.55896	194.4	1.13794	194.9	1.48474	194.1	2.32166	195	3.51416
195.1	0.0932007	195.6	-0.00128174	195.5	0.112976	196	0.731873	195.7	0.486267	195.4	1.14929	195.9	1.46759	195.1	2.52832	196	3.54468
196.1	0.0307007	196.6	0.211182	196.5	-0.046814	197	0.724792	196.7	0.750366	196.4	1.10785	196.9	1.59961	196.1	2.50446	197	3.58838
197.1	0.076416	197.6	-0.0458374	197.5	0.207886	198	0.828308	197.7	0.686279	197.4	1.09381	197.9	1.70117	197.1	2.30487	198	3.33295
198.1	0.163513	198.6	0.0873413	198.5	-0.0569458	199	0.611511	198.7	0.52063	198.4	1.26257	198.9	1.61328	198.1	2.36426	199	3.29425
199.1	0.0334473	199.6	0.275269	199.5	-0.0714111	200	0.749023	199.7	0.80188	199.4	1.10278	199.9	1.72461	199.1	2.27283	200	3.54895
200.1	0.188171	200.6	0.0545654	200.5	0.0805664	201	0.62207	200.7	0.71051	200.4	0.957458	200.9	1.42731	200.1	2.34863	201	3.34308
201.1	0.2276	201.6	0.263916	201.5	-0.0455933	202	0.636169	201.7	0.52887	201.4	1.03052	201.9	1.36871	201.1	2.43848	202	3.44153
202.1	0.0697632	202.6	-0.00714111	202.5	-0.0264893	203	0.604492	202.7	0.712036	202.4	1.22626	202.9	1.56952	202.1	2.23145	203	3.37238
203.1	0.26001	203.6	-0.00286865	203.5	0.112183	204	0.738892	203.7	0.614014	203.4	1.01141	203.9	1.5199	203.1	2.22949	204	3.14111
204.1	0.0861816	204.6	0.0299683	204.5	0.0114136	205	0.84198	204.7	0.608154	204.4	1.23285	204.9	1.41364	204.1	2.47046	205	3.20874
205.1	-0.0137939	205.6	0.0389404	205.5	-0.00384521	206	0.739258	205.7	0.681213	205.4	1.07855	205.9	1.53357	205.1	2.39081	206	3.31927
206.1	0.0959473	206.6	0.000244141	206.5	0.157898	207	0.781067	206.7	0.642944	206.4	1.07977	206.9	1.34491	206.1	2.20367	207	3.20209
207.1	0.136963	207.6	0.172913	207.5	-0.00262451	208	0.796692	207.7	0.446411	207.4	1.302	207.9	1.43555	207.1	2.25916	208	3.42944
208.1	0.146362	208.6	0.0944214	208.5	0.130188	209	0.627563	208.7	0.610474	208.4	1.14343	208.9	1.50586	208.1	2.26733	209	3.28564
209.1	0.469421	209.6	-0.000915527	209.5	0.23291	210	0.676392	209.7	0.609741	209.4	1.11218	209.9	1.41052	209.1	2.15564	210	3.1673
210.1	0.319397	210.6	0.26001	210.5	0.0247192	211	0.783386	210.7	0.691345	210.4	1.29187	210.9	1.36835	210.1	2.36816	211	3.26849
211.1	0.273315	211.6	0.226807	211.5	0.0110474	212	0.604919	211.7	0.662048	211.4	1.17114	211.9	1.40076	211.1	2.22906	212	3.09076
212.1	0.314331	212.6	0.0189819	212.5	0.0727539	213	0.699036	212.7	0.74646	212.4	1.06488	212.9	1.26758	212.1	2.09863	213	2.9845
213.1	0.328369	213.6	0.141663	213.5	-0.0534058	214	0.648621	213.7	0.638245	213.4	1.31097	213.9	1.41754	213.1	2.25525	214	3.05951
214.1	0.309631	214.6	0.102966	214.5	0.0274048	215	0.561523	214.7	0.71637	214.4	1.22583	214.9	1.36914	214.1	2.06891	215	3.1095
215.1	0.545593	215.6	0.0213623	215.5	0.0485229	216	0.710388	215.7	0.666382	215.4	1.00751	215.9	1.12457	215.1	2.0271	216	3.01221
216.1	0.545593	216.6	0.246338	216.5	0.137207	217	0.727539	216.7	0.461304	216.4	1.17389	216.9	1.0824	216.1	2.25604	217	3.14349
217.1	0.388123	217.6	0.139709	217.5	0.115723	218	0.622864	217.7	0.678467	217.4	1.14886	217.9	1.29962	217.1	2.15448	218	3.0802
218.1	0.500244	218.6	0.133057	218.5	0.283691	219	0.845154	218.7	0.535095	218.4	1.08051	218.9	1.24176	218.1	2.08221	219	2.87042
219.1	0.377197	219.6	0.248718	219.5	0.0797729	220	0.776367	219.7	0.637451	219.4	0.995361	219.9	1.38123	219.1	2.2041	220	3.10596
220.1	0.423279	220.6	0.088562	220.5	0.117249	221	0.709961	220.7	0.755005	220.4	1.06024	220.9	1.35077	220.1	2.13495	221	3.06537
221.1	0.438538	221.6	0.0150757	221.5	0.229004	222	0.825195	221.7	0.676147	221.4	0.912537	221.9	1.32306	221.1	2.09393	222	2.8642
222.1	0.286987	222.6	0.0334473	222.5	0.110657	223	0.668152	222.7	0.605042	222.4	0.88446	222.9	1.59216	222.1	2.20135	223	3.0271
223.1	0.25531	223.6	-0.086853	223.5	0.074707	224	0.621277	223.7	0.738647	223.4	0.885193	223.9	1.45856	223.1	2.01971	224	2.75208
224.1	0.485413	224.6	-0.11499	224.5	-0.0522461	225	0.757263	224.7	0.764404	224.4	1.03168	224.9	1.33868	224.1	2.02008	225	2.58057
225.1	0.360779	225.6	0.0330811	225.5	-0.0678711	226	0.774414	225.7	0.838257	225.4	1.07739	225.9	1.28864	225.1	2.04041	226	2.97046
226.1	0.411987	226.6	0.131897	226.5	-0.0862427	227	0.736145	226.7	0.820251	226.4	0.853943	226.9	1.33746	226.1	2.20605	227	2.87042
227.1	0.457703	227.6	-0.0196533	227.5	0.23291	228	0.733032	227.7	0.696045	227.4	0.967651	227.9	1.21289	227.1	2.12476	228	2.86499
228.1	0.520569	228.6	0.158447	228.5	0.0766602	229	0.642395	228.7	0.696411	228.4	1.21881	228.9	1.44806	228.1	2.07166	229	2.94073
229.1	0.264343	229.6	0.100647	229.5	0.0496826	230	0.68811	229.7	0.731995	229.4	1.06921	229.9	1.32343	229.1	2.00488	230	2.83881
230.1	0.494385	230.6	0.151062	230.5	0.186829	231	0.834595	230.7	0.672974	230.4	0.966064	230.9	1.34296	230.1	1.94586	231	2.88843
231.1	0.303772	231.6	0.255737	231.5	-0.0331421	232	0.507996	231.7	0.77063	231.4	0.903992	231.9	1.41095	231.1	2.12671	232	2.94348
232.1	0.233093	232.6	0.0526123	232.5	0.193054	233	0.585754	232.7	0.719116	232.4	0.955505	232.9	1.42889	232.1	1.97632	233	2.86029
233.1	0.497925	233.6	0.0119629	233.5	0.0742798	234	0.859985	233.7	0.52887	233.4	0.94812	233.9	1.20624	233.1	2.0412	234	2.78491
234.1	0.435791	234.6	0.119812	234.5	-0.0421143	235	0.75293	234.7	0.68042	234.4	0.866882	234.9	1.30426	234.1	2.24548	235	2.66577
235.1	0.293213	235.6	0.069397	235.5	0.146973	236	0.831055	235.7	0.545288	235.4	0.930908	235.9	1.11212	235.1	1.99585	236	2.54077
236.1	0.490906	236.6	0.0553589	236.5	0.102844	237	0.811951	236.7	0.501526	236.4	0.946533	236.9	1.20587	236.1	2.09235	237	2.75171
237.1	0.2276	237.6	-0.142334	237.5	0.0750732	238	0.674805	237.7	0.706604	237.4	0.962585	237.9	1.27496	237.1	1.90839	238	2.78253
238.1	0.250671	238.6	-0.135681	238.5	0.166077	239	0.666199	238.7	0.563599	238.4	0.877808	238.9	0.962097	238.1	1.86969	239	2.66614
239.1	0.417419	239.6	0.182312	239.5	0.100891	240	0.834595	239.7	0.519104	239.4	0.968445	239.9	1.05078	239.1	1.9646	240	2.75909
240.1	0.302612	240.6	0.116638	240.5	0.0055542	241	0.770935	240.7	0.849548	240.4	1.01764	240.9	1.31207	240.1	1.92163	241	2.85443
241.1	0.219421	241.6	0.0482788	241.5	0.247375	242	0.793152	241.7	0.831604	241.4	0.894958	241.9	1.06403	241.1	1.77203	242	2.77277
242.1	0.415894	242.6	0.0725098	242.5	0.10907	243	0.800598	242.7	0.67926	242.4	0.880554	242.9	1.1582	242.1	1.85913	243	2.69739
243.1	0.284241	243.6	-0.0290527	243.5	-0.10498	244	0.717773	243.7	0.722595	243.4	0.935242	243.9	1.31134	243.1	1.86853	244	2.76025
244.1	0.280334	244.6	-0.0509033	244.5	0.0985107	245	0.759583	244.7	0.719116	244.4	0.954773	244.9	1.02887	244.1	1.76697	245	2.65247
245.1	0.429138	245.6	0.145203	245.5	0.164551	246	0.652161	245.7	0.585083	245.4	0.935974	245.9	1.1109	245.1	1.89819	246	2.54858
246.1	0.369385	246.6	0.197144	246.5	0.111023	247	0.732239	246.7	0.778076	246.4	0.828979	246.9	1.20898	246.1	1.75134	247	2.70715
247.1	0.318604	247.6	0.0283813	247.5	0.298157	248	0.638123	247.7	0.729614	247.4	0.708252	247.9	1.12848	247.1	1.7533	248	2.48529
248.1	0.430359	248.6	0.150635	248.5	0.00750732	249	0.745911	248.7	0.583923	248.4	0.840698	248.9	1.13086	248.1	1.99707	249	2.54425
249.1	0.339722	249.6	0.269409	249.5	-0.101501	250	0.766235	249.7	0.745667	249.4	0.892639	249.9	1.19531	249.1	2.06152	250	2.55713
250.1	0.51355	250.6	0.000244141	250.5	0.0438232	251	0.790039	250.7	0.788208	250.4	0.741455	250.9	1.21368	250.1	1.90918	251	2.31378
251.1	0.50769	251.6	0.177612	251.5	0.0055542	252	0.94043	251.7	0.647217	251.4	0.962952	251.9	1.15662	251.1	1.98962	252	2.38995
252.1	0.317078	252.6	0.108093	252.5	-0.0983276	253	0.819336	252.7	0.915161	252.4	0.930542	252.9	1.36951	252.1	1.84039	253	2.50562
253.1	0.390076	253.6	-0.0645752	253.5	-0.0577393	254	0.727173	253.7	0.846802	253.4	0.890686	253.9	1.30743	253.1	1.83691	254	2.45911
254.1	0.461182	254.6	0.147888	254.5	-0.00341797	255	0.906433	254.7	0.633179	254.4	0.862976	254.9	1.23749	254.1	1.92163	255	2.45599
255.1	0.301819	255.6	0.208069	255.5	-0.158875	256	0.718567	255.7	0.812073	255.4	0.809021	255.9	1.17499	255.1	1.9162	256	2.51184
256.1	0.390503	256.6	0.123718	256.5	0.137207	257	0.796326	256.7	0.753052	256.4	0.780518	256.9	1.0293	256.1	1.78571	257	2.29895
257.1	0.283081	257.6	0.295166	257.5	0.0540161	258	0.827576	257.7	0.699158	257.4	0.857849	257.9	1.00781	257.1	1.87634	258	2.37238
258.1	0.257263	258.6	0.210022	258.5	-0.0776367	259	0.708801	258.7	0.870667	258.4	0.814514	258.9	1.23083	258.1	1.88416	259	2.53802
259.1	0.304565	259.6	0.0701904	259.5	0.159058	260	0.831848	259.7	0.870239	259.4	0.801208	259.9	1.07849	259.1	1.8064	260	2.30951
260.1	0.420166	260.6	0.150269	260.5	0.0668945	261	0.733032	260.7	0.674194	260.4	0.770386	260.9	1.0871	260.1	1.80762	261	2.50793
261.1	0.355713	261.6	0.127197	261.5	-0.0280151	262	0.737305	261.7	0.771057	261.4	0.810608	261.9	1.31525	261.1	1.58026	262	2.4212
262.1	0.444397	262.6	-0.0930786	262.5	0.110657	263	0.515442	262.7	0.80542	262.4	0.772339	262.9	1.15582	262.1	1.66425	263	2.30676
263.1	0.315491	263.6	0.32135	263.5	0.055542	264	0.583435	263.7	0.808533	263.4	0.937195	263.9	1.20197	263.1	1.80603	264	2.31964
264.1	0.270569	264.6	0.390869	264.5	0.273499	265	0.625977	264.7	0.901123	264.4	0.871948	264.9	1.20349	264.1	1.62988	265	2.42279
265.1	0.514343	265.6	0.115479	265.5	0.158264	266	0.677917	265.7	0.663208	265.4	0.769592	265.9	1.2113	265.1	1.57788	266	2.33057
266.1	0.264709	266.6	0.299072	266.5	0.00164795	267	0.672058	266.7	0.800354	266.4	0.818054	266.9	1.26837	266.1	1.72363	267	2.36768
267.1	0.386597	267.6	0.276428	267.5	0.139954	268	0.661133	267.7	0.833923	267.4	0.855896	267.9	1.19806	267.1	1.74158	268	2.18292
268.1	0.509216	268.6	0.242432	268.5	0.209045	269	0.642395	268.7	0.803833	268.4	0.918823	268.9	1.24762	268.1	1.70837	269	2.21106
269.1	0.626831	269.6	0.361572	269.5	0.142273	270	0.710388	269.7	0.703491	269.4	0.911377	269.9	1.00079	269.1	1.69586	270	2.35522
270.1	0.4729	270.6	0.386169	270.5	0.127808	271	0.62793	270.7	0.967896	270.4	0.82312	270.9	1.22418	270.1	1.59937	271	2.39191
271.1	0.417053	271.6	0.182678	271.5	0.212585	272	0.700195	271.7	0.739014	271.4	0.66333	271.9	1.17694	271.1	1.63574	272	2.28839
272.1	0.458862	272.6	0.338135	272.5	0.189941	273	0.729126	272.7	0.684326	272.4	0.823486	272.9	1.29767	272.1	1.80017	273	2.3595
273.1	0.465515	273.6	0.184998	273.5	0.0946045	274	0.66156	273.7	0.746033	273.4	0.830505	273.9	1.32501	273.1	1.6369	274	2.39581
274.1	0.51825	274.6	0.273682	274.5	0.298889	275	0.791199	274.7	0.648804	274.4	0.753174	274.9	1.24762	274.1	1.61035	275	2.32397
275.1	0.536987	275.6	0.368591	275.5	0.179382	276	0.768188	275.7	0.596802	275.4	0.924255	275.9	1.17072	275.1	1.65253	276	2.36926
276.1	0.425232	276.6	0.39325	276.5	0.14032	277	0.700989	276.7	0.737427	276.4	0.816467	276.9	1.18787	276.1	1.63257	277	2.172
277.1	0.6651	277.6	0.250244	277.5	0.0653076	278	0.654907	277.7	0.511292	277.4	0.713745	277.9	1.05621	277.1	1.71814	278	2.0564
278.1	0.509644	278.6	0.456482	278.5	0.134827	279	0.720886	278.7	0.599182	278.4	0.907471	278.9	1.20117	278.1	1.61267	279	2.23529
279.1	0.429138	279.6	0.224854	279.5	0.0786133	280	0.761902	279.7	0.776123	279.4	0.781677	279.9	1.06329	279.1	1.60327	280	2.28687
280.1	0.528381	280.6	0.145935	280.5	0.0918579	281	0.839294	280.7	0.705444	280.4	0.840271	280.9	1.00275	280.1	1.67792	281	2.23096
281.1	0.489319	281.6	0.231506	281.5	0.115295	282	0.829102	281.7	0.831177	281.4	0.715271	281.9	1.03668	281.1	1.42285	282	2.23682
282.1	0.554932	282.6	0.151794	282.5	-0.0401611	283	0.700195	282.7	0.910889	282.4	0.564514	282.9	1.10626	282.1	1.38025	283	2.15521
283.1	0.613525	283.6	0.180359	283.5	0.0914917	284	0.802917	283.7	0.665955	283.4	0.594177	283.9	1.04767	283.1	1.55444	284	2.21417
284.1	0.600281	284.6	0.284241	284.5	-0.00927734	285	0.671326	284.7	0.723389	284.4	0.855164	284.9	1.09491	284.1	1.724	285	2.23608
285.1	0.414734	285.6	0.214722	285.5	0.0879517	286	0.561951	285.7	0.753479	285.4	0.640686	285.9	0.960938	285.1	1.52673	286	2.30951
286.1	0.625671	286.6	0.213562	286.5	-0.0202026	287	0.663879	286.7	0.598755	286.4	0.603577	286.9	1.05817	286.1	1.72241	287	1.98999
287.1	0.589294	287.6	0.38031	287.5	-0.0455933	288	0.736511	287.7	0.598389	287.4	0.862549	287.9	1.17969	287.1	1.57751	288	2.25403
288.1	0.57135	288.6	0.267456	288.5	0.0825195	289	0.485779	288.7	0.796814	288.4	0.687927	288.9	1.15271	288.1	1.57672	289	2.14661
289.1	0.596375	289.6	0.236206	289.5	-0.115173	290	0.693176	289.7	0.640991	289.4	0.567627	289.9	0.939026	289.1	1.57397	290	1.97241
290.1	0.48114	290.6	0.506897	290.5	-0.0709839	291	0.698669	290.7	0.73938	290.4	0.887573	290.9	1.13477	290.1	1.60602	291	2.22473
291.1	0.420593	291.6	0.25885	291.5	0.0789795	292	0.62793	291.7	0.807007	291.4	0.842224	291.9	1.06873	291.1	1.42676	292	2.23608
292.1	0.721375	292.6	0.248291	292.5	0.0852661	293	0.684998	292.7	0.77417	292.4	0.748108	292.9	1.04181	292.1	1.5697	293	2.08722
293.1	0.479553	293.6	0.499878	293.5	0.102844	294	0.597839	293.7	0.672974	293.4	0.705933	293.9	1.19647	293.1	1.56616	294	2.11847
294.1	0.39325	294.6	0.270935	294.5	0.0387573	295	0.549011	294.7	0.665588	294.4	0.548096	294.9	1.10236	294.1	1.48846	295	1.98724
295.1	0.644409	295.6	0.324097	295.5	0.0161133	296	0.615051	295.7	0.655823	295.4	0.757507	295.9	1.2207	295.1	1.40289	296	2.15405
296.1	0.537354	296.6	0.420959	296.5	0.0672607	297	0.681458	296.7	0.722595	296.4	0.748108	296.9	1.23004	296.1	1.49158	297	2.14893
297.1	0.587341	297.6	0.241638	297.5	0.216858	298	0.496704	297.7	0.689392	297.4	0.657104	297.9	1.28552	297.1	1.4873	298	2.00677
298.1	0.660034	298.6	0.38031	298.5	0.106323	299	0.740051	298.7	0.653442	298.4	0.744995	298.9	1.13007	298.1	1.48065	299	2.01849
299.1	0.599854	299.6	0.504578	299.5	0.0637817	300	0.664246	299.7	0.720276	299.4	0.802002	299.9	1.26599	299.1	1.5318	300	2.09973
300.1	0.386963	300.6	0.209656	300.5	0.0918579	301	0.590454	300.7	0.73938	300.4	0.696167	300.9	1.2453	300.1	1.4834	301	2.09192
301.1	0.605713	301.6	0.312378	301.5	0.131348	302	0.611145	301.7	0.597229	301.4	0.810974	301.9	1.04645	301.1	1.58105	302	1.97748
302.1	0.559998	302.6	0.367432	302.5	0.189148	303	0.641235	302.7	0.660889	302.4	0.75238	302.9	1.21246	302.1	1.50916	303	2.01105
303.1	0.63501	303.6	0.303772	303.5	0.344238	304	0.584961	303.7	0.568726	303.4	0.723511	303.9	1.23865	303.1	1.29663	304	1.99933
304.1	0.615906	304.6	0.385437	304.5	0.205139	305	0.649414	304.7	0.592896	304.4	0.78363	304.9	1.07111	304.1	1.47205	305	2.08057
305.1	0.570557	305.6	0.374878	305.5	0.0774536	306	0.739258	305.7	0.763245	305.4	0.839905	305.9	1.07458	305.1	1.38257	306	2.12158
306.1	0.366638	306.6	0.105347	306.5	0.298157	307	0.605286	306.7	0.889038	306.4	0.780518	306.9	1.14258	306.1	1.46228	307	1.95093
307.1	0.575256	307.6	0.394409	307.5	0.197327	308	0.708801	307.7	0.737854	307.4	0.89032	307.9	1.18085	307.1	1.47675	308	2.01538
308.1	0.486206	308.6	0.426819	308.5	0.0266724	309	0.644714	308.7	0.725342	308.4	0.741089	308.9	1.25079	308.1	1.42792	309	2.10327
309.1	0.524475	309.6	0.338562	309.5	0.278992	310	0.59668	309.7	0.944458	309.4	0.651245	309.9	1.12421	309.1	1.33179	310	1.85132
310.1	0.582703	310.6	0.303406	310.5	0.23053	311	0.578308	310.7	0.846069	310.4	0.786011	310.9	1.07574	310.1	1.42401	311	1.89545
311.1	0.434998	311.6	0.281128	311.5	0.100464	312	0.675232	311.7	0.838257	311.4	0.835632	311.9	1.21716	311.1	1.36462	312	2.00909
312.1	0.583435	312.6	0.0912476	312.5	0.151245	313	0.752563	312.7	0.907776	312.4	0.703979	312.9	1.05859	312.1	1.39624	313	1.98254
313.1	0.465881	313.6	0.480713	313.5	0.121155	314	0.688477	313.7	0.814392	313.4	0.844177	313.9	1.24493	313.1	1.47168	314	1.98608
314.1	0.357666	314.6	0.4245	314.5	0.0485229	315	0.649048	314.7	0.890991	314.4	0.785217	314.9	1.17694	314.1	1.53223	315	2.1189
315.1	0.50769	315.6	0.276428	315.5	0.146179	316	0.706482	315.7	0.912842	315.4	0.571167	315.9	1.13281	315.1	1.3728	316	1.99542
316.1	0.422119	316.6	0.436218	316.5	0.111816	317	0.72052	316.7	0.835083	316.4	0.703552	316.9	1.24957	316.1	1.55371	317	1.97241
317.1	0.451843	317.6	0.145569	317.5	0.111389	318	0.746704	317.7	0.993713	317.4	0.864136	317.9	1.18634	317.1	1.45605	318	2.06104
318.1	0.538513	318.6	0.318604	318.5	0.205139	319	0.629089	318.7	0.919495	318.4	0.766052	318.9	1.07538	318.1	1.38885	319	1.96338
319.1	0.66156	319.6	0.469788	319.5	0.13562	320	0.733398	319.7	0.841736	319.4	0.927795	319.9	1.10272	319.1	1.37866	320	1.89777
320.1	0.593994	320.6	0.383484	320.5	0.0742798	321	0.627136	320.7	0.901489	320.4	0.879761	320.9	1.16364	320.1	1.32788	321	1.97437
321.1	0.669006	321.6	0.359253	321.5	0.128235	322	0.672485	321.7	0.944092	321.4	0.797729	321.9	1.05157	321.1	1.36383	322	1.85559
322.1	0.591248	322.6	0.554932	322.5	0.172363	323	0.873657	322.7	0.848389	322.4	0.872742	322.9	1.15314	322.1	1.50641	323	1.89307
323.1	0.44281	323.6	0.452209	323.5	0.186829	324	0.749023	323.7	1.06793	323.4	0.868042	323.9	1.15387	323.1	1.37518	324	2.03528
324.1	0.522522	324.6	0.179565	324.5	0.129395	325	0.768982	324.7	0.839783	324.4	0.818787	324.9	1.24646	324.1	1.3916	325	1.83606
325.1	0.613525	325.6	0.431885	325.5	0.123535	326	0.746704	325.7	0.541382	325.4	0.892639	325.9	1.05194	325.1	1.44196	326	2.04663
326.1	0.368225	326.6	0.138123	326.5	0.154358	327	0.66156	326.7	0.952698	326.4	0.847717	326.9	1.26251	326.1	1.43964	327	2.06104
327.1	0.422546	327.6	0.0756226	327.5	0.271973	328	0.692383	327.7	0.886658	327.4	0.806702	327.9	1.22693	327.1	1.36737	328	1.85132
328.1	0.474487	328.6	0.309265	328.5	0.203979	329	0.65332	328.7	0.809692	328.4	0.847717	328.9	1.10626	328.1	1.25952	329	1.97083
329.1	0.330322	329.6	0.260437	329.5	0.146973	330	0.555664	329.7	0.903442	329.4	0.972717	329.9	1.15741	329.1	1.24664	330	2.03644
330.1	0.552979	330.6	0.150269	330.5	0.34967	331	0.718567	330.7	0.877686	330.4	0.722351	330.9	1.12616	330.1	1.28064	331	1.84741
331.1	0.385437	331.6	0.319763	331.5	0.328613	332	0.757263	331.7	0.735901	331.4	0.739136	331.9	0.932007	331.1	1.47754	332	1.91455
332.1	0.347107	332.6	0.273315	332.5	0.389526	333	0.734985	332.7	0.955444	332.4	0.861389	332.9	1.12927	332.1	1.32635	333	1.99658
333.1	0.644409	333.6	0.234253	333.5	0.362976	334	0.924011	333.7	0.90033	333.4	0.713745	333.9	1.05194	333.1	1.2619	334	1.8974
334.1	0.464294	334.6	0.474854	334.5	0.218445	335	0.867004	334.7	1.0191	334.4	0.916443	334.9	0.912903	334.1	1.16461	335	1.96265
335.1	0.363159	335.6	0.313538	335.5	0.311035	336	0.770142	335.7	1.11365	335.4	0.82428	335.9	1.03241	335.1	1.3111	336	1.87671
336.1	0.524109	336.6	0.250244	336.5	0.297363	337	0.783813	336.7	0.762451	336.4	0.774292	336.9	1.05701	336.1	1.25604	337	1.71576
337.1	0.497498	337.6	0.399475	337.5	0.238342	338	0.815063	337.7	0.821045	337.4	0.953979	337.9	0.980835	337.1	1.47241	338	1.87512
338.1	0.493225	338.6	0.38501	338.5	0.327454	339	0.872864	338.7	0.987854	338.4	0.775818	338.9	1.07379	338.1	1.2533	339	1.79584
339.1	0.529175	339.6	0.235413	339.5	0.302795	340	0.838074	339.7	0.763245	339.4	0.78949	339.9	1.11755	339.1	1.20056	340	1.7005
340.1	0.600281	340.6	0.521362	340.5	0.229004	341	0.806824	340.7	0.886658	340.4	0.803589	340.9	1.03278	340.1	1.3576	341	1.93646
341.1	0.432678	341.6	0.366638	341.5	0.401672	342	0.78656	341.7	0.876099	341.4	0.742249	341.9	1.00739	341.1	1.41071	342	1.86536
342.1	0.619812	342.6	0.333069	342.5	0.377808	343	0.926758	342.7	0.886292	342.4	0.718018	342.9	0.972229	342.1	1.32361	343	1.69232
343.1	0.551819	343.6	0.51001	343.5	0.253235	344	0.794373	343.7	0.941772	343.4	0.798889	343.9	0.814026	343.1	1.49194	344	1.85364
344.1	0.407654	344.6	0.311218	344.5	0.311829	345	0.806824	344.7	0.98822	344.4	0.560608	344.9	1.21912	344.1	1.19238	345	1.73761
345.1	0.659607	345.6	0.37915	345.5	0.427063	346	0.948669	345.7	0.870667	345.4	0.620361	345.9	0.946106	345.1	1.06384	346	1.73956
346.1	0.567444	346.6	0.209229	346.5	0.26886	347	0.779114	346.7	0.794067	346.4	0.684021	346.9	1.03552	346.1	1.32007	347	1.87085
347.1	0.458862	347.6	0.19989	347.5	0.275452	348	0.695129	347.7	0.92572	347.4	0.648499	347.9	1.09375	347.1	1.34625	348	1.71301
348.1	0.631897	348.6	0.348694	348.5	0.211426	349	1.00214	348.7	0.77771	348.4	0.901245	348.9	0.996094	348.1	1.22479	349	1.64972
349.1	0.5979	349.6	0.338928	349.5	0.277832	350	0.890808	349.7	0.818726	349.4	1.01453	349.9	0.970276	349.1	1.29236	350	1.69269
350.1	0.468201	350.6	0.246765	350.5	0.23291	351	0.811951	350.7	0.822205	350.4	0.737183	350.9	0.972656	350.1	1.15485	351	1.66064
351.1	0.702209	351.6	0.242432	351.5	0.23053	352	0.899841	351.7	0.804626	351.4	0.652771	351.9	1.02618	351.1	1.0752	352	1.58643
352.1	0.53894	352.6	0.260803	352.5	0.322327	353	0.870911	352.7	0.93396	352.4	0.708252	352.9	0.989441	352.1	1.22241	353	1.69269
353.1	0.575256	353.6	0.229187	353.5	0.340698	354	0.716248	353.7	0.862427	353.4	0.554382	353.9	1.00623	353.1	1.22205	354	1.71265
354.1	0.703003	354.6	0.178772	354.5	0.26416	355	0.908386	354.7	0.813599	354.4	0.781677	354.9	0.787476	354.1	1.0752	355	1.82513
355.1	0.523315	355.6	0.181091	355.5	0.388	356	0.788086	355.7	0.865173	355.4	0.796143	355.9	0.979675	355.1	1.22827	356	1.85052
356.1	0.495178	356.6	0.240479	356.5	0.272766	357	0.870544	356.7	0.765198	356.4	0.63562	356.9	1.09766	356.1	1.06226	357	1.7337
357.1	0.692078	357.6	0.215088	357.5	0.35321	358	0.81427	357.7	0.652283	357.4	0.677429	357.9	0.987854	357.1	1.08337	358	1.77002
358.1	0.613525	358.6	0.373291	358.5	0.292664	359	0.823242	358.7	0.851501	358.4	0.81488	358.9	1.00195	358.1	1.28418	359	1.85913
359.1	0.615112	359.6	0.234253	359.5	0.295776	360	0.584167	359.7	0.719116	359.4	0.713745	359.9	1.02655	359.1	1.16699	360	1.64502
360.1	0.757263	360.6	0.297546	360.5	0.180542	361	0.799805	360.7	0.692139	360.4	0.756287	360.9	0.930481	360.1	1.1568	361	1.59698
361.1	0.676025	361.6	0.371765	361.5	0.121582	362	0.688477	361.7	0.846436	361.4	0.869202	361.9	1.12732	361.1	1.25836	362	1.59424
362.1	0.677612	362.6	0.286194	362.5	0.227844	363	0.738464	362.7	0.87262	362.4	0.718445	362.9	0.988647	362.1	1.11658	363	1.77124
363.1	0.864685	363.6	0.320984	363.5	0.35907	364	0.870544	363.7	0.757751	363.4	0.869995	363.9	0.950745	363.1	1.18768	364	1.76379
364.1	0.717041	364.6	0.301819	364.5	0.228577	365	0.81427	364.7	0.964417	364.4	0.894226	364.9	1.0293	364.1	1.25488	365	1.85522
365.1	0.701843	365.6	0.279968	365.5	0.229797	366	0.645508	365.7	0.77771	365.4	0.69342	365.9	0.902344	365.1	1.10016	366	1.77277
366.1	0.826843	366.6	0.329163	366.5	0.26416	367	0.78418	366.7	0.705017	366.4	0.847351	366.9	0.826538	366.1	1.12946	367	1.74426
367.1	0.613159	367.6	0.340088	367.5	0.13562	368	0.898254	367.7	0.887451	367.4	0.748901	367.9	1.03473	367.1	1.07007	368	1.85986
368.1	0.912354	368.6	0.390076	368.5	0.312561	369	0.838501	368.7	0.887817	368.4	0.70282	368.9	0.865234	368.1	1.18652	369	1.72705
369.1	0.856873	369.6	0.357666	369.5	0.320007	370	1.11932	369.7	0.729614	369.4	0.848083	369.9	0.821106	369.1	1.29236	370	1.69971
370.1	0.64325	370.6	0.439331	370.5	0.371155	371	0.949829	370.7	0.820251	370.4	0.78949	370.9	0.976929	370.1	1.13531	371	1.77863
371.1	0.809631	371.6	0.338135	371.5	0.381348	372	0.855652	371.7	0.784302	371.4	0.684021	371.9	1.02106	371.1	1.10645	372	1.86768
372.1	0.953796	372.6	0.215515	372.5	0.25592	373	0.927917	372.7	0.68158	372.4	1.07312	372.9	0.87616	372.1	1.26892	373	1.69897
373.1	0.899841	373.6	0.331482	373.5	0.253967	374	0.799438	373.7	0.731201	373.4	0.746155	373.9	1.06989	373.1	1.18921	374	1.74585
374.1	0.694397	374.6	0.302979	374.5	0.375061	375	0.790039	374.7	0.693726	374.4	0.687561	374.9	1.03986	374.1	1.01929	375	1.80054
375.1	0.827209	375.6	0.428772	375.5	0.283691	376	0.847473	375.7	0.705811	375.4	0.866882	375.9	0.896057	375.1	1.14313	376	1.78137
376.1	0.624878	376.6	0.373718	376.5	0.13562	377	0.951782	376.7	0.84137	376.4	0.809448	376.9	0.990234	376.1	1.19	377	1.87512
377.1	0.710388	377.6	0.184631	377.5	0.129761	378	0.729126	377.7	0.674561	377.4	0.781311	377.9	0.943359	377.1	0.995483	378	1.91846
378.1	0.704956	378.6	0.403748	378.5	0.119629	379	0.879089	378.7	0.706177	378.4	0.913757	378.9	1.04059	378.1	1.08258	379	1.82007
379.1	0.720947	379.6	0.395203	379.5	0.098938	380	0.799438	379.7	0.93158	379.4	0.816101	379.9	1.08594	379.1	1.05762	380	1.9314
380.1	0.838135	380.6	0.312744	380.5	0.225098	381	0.946289	380.7	0.879639	380.4	0.89032	380.9	0.982788	380.1	1.15955	381	1.69507
381.1	0.694763	381.6	0.468994	381.5	0.13562	382	0.807617	381.7	0.90033	381.4	0.94696	381.9	0.944519	381.1	1.26971	382	1.71967
382.1	0.710815	382.6	0.302979	382.5	0.253235	383	0.706482	382.7	0.761658	382.4	0.824646	382.9	1.02539	382.1	1.34625	383	1.7146
383.1	0.847107	383.6	0.367065	383.5	0.183655	384	0.825195	383.7	0.726929	383.4	0.632507	383.9	0.81134	383.1	1.17163	384	1.67316
384.1	0.883057	384.6	0.359253	384.5	0.146545	385	0.960754	384.7	0.648376	384.4	0.79187	384.9	0.784363	384.1	1.38843	385	1.61304
385.1	0.659607	385.6	0.282288	385.5	0.146545	386	0.984558	385.7	0.899963	385.4	0.899292	385.9	0.924622	385.1	1.24042	386	1.71497
386.1	0.988159	386.6	0.274841	386.5	0.0457764	387	0.883423	386.7	0.908569	386.4	0.694214	386.9	0.836731	386.1	1.19	387	1.62866
387.1	0.855347	387.6	0.4776	387.5	0.155579	388	0.886902	387.7	0.795288	387.4	0.792236	387.9	0.816406	387.1	1.31738	388	1.67041
388.1	0.770569	388.6	0.41394	388.5	0.202454	389	0.776367	388.7	0.789795	388.4	0.816101	388.9	0.904297	388.1	1.2146	389	1.77551
389.1	0.936584	389.6	0.360413	389.5	0.190735	390	0.829895	389.7	0.671814	389.4	0.67157	389.9	0.876526	389.1	1.28223	390	1.81494
390.1	0.802185	390.6	0.51001	390.5	0.179016	391	0.852173	390.7	0.805786	390.4	0.867615	390.9	0.740234	390.1	1.28455	391	1.6134
391.1	0.676819	391.6	0.455322	391.5	0.174316	392	0.78772	391.7	0.863647	391.4	0.755127	391.9	0.992554	391.1	1.36072	392	1.59192
392.1	0.719788	392.6	0.311218	392.5	0.26886	393	0.854126	392.7	0.890198	392.4	0.585205	392.9	0.890991	392.1	1.34235	393	1.50635
393.1	0.775269	393.6	0.559631	393.5	0.0770264	394	0.869324	393.7	0.691345	393.4	0.871948	393.9	0.855835	393.1	1.27753	394	1.56537
394.1	0.78656	394.6	0.379578	394.5	0.0422974	395	0.868958	394.7	0.784729	394.4	0.91803	394.9	0.850769	394.1	1.18298	395	1.57788
395.1	0.997925	395.6	0.303772	395.5	0.264526	396	0.924805	395.7	0.987854	395.4	0.782898	395.9	0.856628	395.1	1.24548	396	1.45013
396.1	0.797913	396.6	0.469421	396.5	0.210632	397	0.858032	396.7	0.902283	396.4	1.00629	396.9	0.769531	396.1	1.35645	397	1.60791
397.1	0.82135	397.6	0.463562	397.5	0.0579224	398	0.795898	397.7	1.04877	397.4	0.876221	397.9	0.90387	397.1	1.2627	398	1.7251
398.1	1.06976	398.6	0.401794	398.5	0.123108	399	0.884583	398.7	0.768311	398.4	0.746948	398.9	0.778503	398.1	1.24664	399	1.40717
399.1	0.850281	399.6	0.494019	399.5	0.19812	400	1.03809	399.7	0.753845	399.4	0.762939	399.9	0.74884	399.1	1.32324	400	1.47632
400.1	0.731873	400.6	0.446716	400.5	0.110657	401	0.875183	400.7	0.96167	400.4	0.834045	400.9	0.923035	400.1	1.21814	401	1.42749
401.1	0.840088	401.6	0.372925	401.5	0.263	402	0.888855	401.7	0.789795	401.4	0.711365	401.9	0.950378	401.1	1.23999	402	1.56104
402.1	0.784607	402.6	0.50769	402.5	0.107117	403	0.893982	402.7	0.665588	402.4	0.73053	402.9	0.962463	402.1	1.32324	403	1.46143
403.1	0.76239	403.6	0.368225	403.5	0.236816	404	0.724792	403.7	0.824585	403.4	0.690308	403.9	0.9375	403.1	1.32166	404	1.45013
404.1	0.928406	404.6	0.410034	404.5	0.196594	405	0.738892	404.7	0.887085	404.4	0.626221	404.9	0.962463	404.1	1.30054	405	1.47864
405.1	0.724487	405.6	0.528381	405.5	0.00244141	406	0.770935	405.7	0.898804	405.4	0.888733	405.9	0.968323	405.1	1.3916	406	1.56927
406.1	0.938904	406.6	0.389709	406.5	0.0633545	407	0.858398	406.7	0.769897	406.4	0.689148	406.9	1.00665	406.1	1.20917	407	1.58838
407.1	1.01196	407.6	0.261963	407.5	0.229004	408	0.906067	407.7	0.827698	407.4	0.808655	407.9	0.89801	407.1	1.22168	408	1.49854
408.1	0.807678	408.6	0.471741	408.5	0.136414	409	0.867371	408.7	0.823364	408.4	0.766052	408.9	0.99646	408.1	1.25916	409	1.55792
409.1	0.825623	409.6	0.481873	409.5	0.0906982	410	0.754089	409.7	0.878052	409.4	0.736023	409.9	0.989807	409.1	1.21735	410	1.48761
410.1	0.905701	410.6	0.471375	410.5	0.273926	411	0.776367	410.7	0.732788	410.4	0.670776	410.9	0.957825	410.1	1.1123	411	1.49622
411.1	0.647888	411.6	0.466675	411.5	0.270386	412	0.937317	411.7	0.826904	411.4	0.75708	411.9	1.03009	411.1	1.27124	412	1.62744
412.1	0.661987	412.6	0.403748	412.5	0.278992	413	0.683777	412.7	0.723389	412.4	0.726624	412.9	1.01013	412.1	1.04742	413	1.58838
413.1	0.91864	413.6	0.311218	413.5	0.279358	414	0.711121	413.7	0.670288	413.4	0.834839	413.9	0.920715	413.1	1.09705	414	1.51379
414.1	0.826416	414.6	0.503784	414.5	0.0594482	415	0.726013	414.7	0.721802	414.4	0.808655	414.9	0.856262	414.1	1.28491	415	1.53333
415.1	0.817444	415.6	0.490906	415.5	0.286011	416	0.693176	415.7	0.904236	415.4	0.791443	415.9	0.986694	415.1	1.13257	416	1.47119
416.1	1.02917	416.6	0.462341	416.5	0.256348	417	0.72522	416.7	0.814819	416.4	0.89032	416.9	0.802734	416.1	1.11383	417	1.5755
417.1	0.773315	417.6	0.5495	417.5	0.180176	418	0.580261	417.7	0.852295	417.4	0.953979	417.9	0.952698	417.1	1.28687	418	1.65326
418.1	0.831116	418.6	0.533081	418.5	0.264526	419	0.713074	418.7	1.01282	418.4	0.82074	418.9	0.967163	418.1	1.15991	419	1.55365
419.1	1.0061	419.6	0.490906	419.5	0.372375	420	0.579102	419.7	0.788208	419.4	0.868042	419.9	0.84021	419.1	1.20447	420	1.39429
420.1	0.930725	420.6	0.456116	420.5	0.239136	421	0.652527	420.7	0.815186	420.4	0.829773	420.9	0.875	420.1	1.27832	421	1.53021
421.1	1.04596			421.5	0.438782					421.4	0.809814			421.1	1.11383
Figure 4c
Cycle: 4 pAPN+PDCoV-1 0 μg/ml_X	Cycle: 4 pAPN+PDCoV-1 0 μg/ml_Y	Cycle: 5 pAPN+PDCoV-1 50 μg/ml_X	Cycle: 5 pAPN+PDCoV-1 50 μg/ml_Y	Cycle: 6 pAPN+PDCoV-1 100 μg/ml_X	Cycle: 6 pAPN+PDCoV-1 100 μg/ml_Y	Cycle: 7 pAPN+PDCoV-1 200 μg/ml_X	Cycle: 7 pAPN+PDCoV-1 200 μg/ml_Y	Cycle: 8 pAPN+PDCoV-1 400 μg/ml_X	Cycle: 8 pAPN+PDCoV-1 400 μg/ml_Y	Cycle: 9 pAPN+PDCoV-1 800 μg/ml_X	Cycle: 9 pAPN+PDCoV-1 800 μg/ml_Y	Cycle: 10 pAPN+PDCoV-1 1600μg/ml_X	Cycle: 10 pAPN+PDCoV-1 1600μg/ml_Y				X	Y	Req vs C_X	Req vs C_Y
-60	1.08032	-60.1	1.28192	-60.5	1.32965	-60	0.972839	-60.4	0.688416	-60.5	1.08057	-60.3	0.738892				2.5e-06	5.19655	2.5e-06	5.08391
-59	0.999817	-59.1	0.864685	-59.5	0.924988	-59	0.826355	-59.4	0.490784	-59.5	1.22784	-59.3	0.565796				5e-06	9.23	3.28283e-06	6.44297
-58	1.00922	-58.1	1.2569	-58.5	0.972229	-58	0.806396	-58.4	0.62085	-58.5	0.805176	-58.3	0.510742				1e-05	16.2892	4.06566e-06	7.75588
-57	1.09985	-57.1	1.00262	-57.5	0.871094	-57	0.833374	-57.4	0.654846	-57.5	0.911438	-57.3	0.214661				2e-05	27.2194	4.84848e-06	9.02495
-56	0.877991	-56.1	1.02136	-56.5	0.802307	-56	0.705261	-56.4	0.423218	-56.5	0.975891	-56.3	0.396667				4e-05	41.2504	5.63131e-06	10.2523
-55	0.817444	-55.1	0.867859	-55.5	0.821472	-55	0.733765	-55.4	0.198608	-55.5	0.780945	-55.3	0.619324				8e-05	54.9609	6.41414e-06	11.44
-54	0.829529	-54.1	0.979187	-54.5	0.658203	-54	0.53064	-54.4	0.229858	-54.5	0.678589	-54.3	0.423645						7.19697e-06	12.59
-53	0.823303	-53.1	1.00574	-53.5	0.875793	-53	0.691589	-53.4	0.303284	-53.5	0.533691	-53.3	0.420105						7.9798e-06	13.7039
-52	0.749451	-52.1	0.835815	-52.5	0.908569	-52	0.624023	-52.4	0.228699	-52.5	0.690735	-52.3	0.493164						8.76263e-06	14.7835
-51	0.848267	-51.1	0.730347	-51.5	0.792542	-51	0.43103	-51.4	0.390015	-51.5	0.813354	-51.3	0.516968						9.54545e-06	15.8304
-50	0.663147	-50.1	0.6073	-50.5	0.81366	-50	0.407593	-50.4	0.386475	-50.5	0.791504	-50.3	0.409973						1.03283e-05	16.8459
-49	0.65802	-49.1	0.761963	-49.5	0.502747	-49	0.366211	-49.4	0.198181	-49.5	0.690735	-49.3	0.470093						1.11111e-05	17.8315
-48	0.583435	-48.1	0.500671	-48.5	0.559387	-48	0.519287	-48.4	0.202881	-48.5	0.672729	-48.3	0.178711						1.18939e-05	18.7885
-47	0.743591	-47.1	0.531921	-47.5	0.678101	-47	0.452148	-47.4	0.481018	-47.5	0.382507	-47.3	0.281067						1.26768e-05	19.7181
-46	0.619385	-46.1	0.599487	-46.5	0.457825	-46	0.581421	-46.4	0.257568	-46.5	0.372742	-46.3	0.161499						1.34596e-05	20.6215
-45	0.458801	-45.1	0.523682	-45.5	0.499207	-45	0.379456	-45.4	0.157593	-45.5	0.543823	-45.3	0.40564						1.42424e-05	21.4998
-44	0.682251	-44.1	0.76239	-44.5	0.473816	-44	0.68573	-44.4	0.204834	-44.5	0.562988	-44.3	0.269714						1.50253e-05	22.3539
-43	0.648254	-43.1	0.100647	-43.5	0.463257	-43	0.423584	-43.4	0.432983	-43.5	0.417297	-43.3	0.16272						1.58081e-05	23.185
-42	0.493591	-42.1	0.344421	-42.5	0.648804	-42	0.529053	-42.4	0.190796	-42.5	0.534485	-42.3	0.0814209						1.65909e-05	23.9938
-41	0.388123	-41.1	0.512756	-41.5	0.520325	-41	0.331787	-41.4	0.221252	-41.5	0.554749	-41.3	0.208008						1.73737e-05	24.7813
-40	0.578369	-40.1	0.581482	-40.5	0.520325	-40	0.486511	-40.4	0.354431	-40.5	0.673889	-40.3	0.254517						1.81566e-05	25.5484
-39	0.340881	-39.1	0.311951	-39.5	0.581238	-39	0.515808	-39.4	0.0775146	-39.5	0.511047	-39.3	0.133423						1.89394e-05	26.2957
-38	0.453735	-38.1	0.433838	-38.5	0.401917	-38	0.56189	-38.4	0.353271	-38.5	0.513	-38.3	0.327515						1.97222e-05	27.0241
-37	0.569763	-37.1	0.663147	-37.5	0.487488	-37	0.572815	-37.4	0.454468	-37.5	0.693054	-37.3	0.564636						2.05051e-05	27.7343
-36	0.672913	-36.1	0.500671	-36.5	0.640625	-36	0.512268	-36.4	0.503296	-36.5	0.507141	-36.3	0.329895						2.12879e-05	28.4269
-35	0.585022	-35.1	0.586975	-35.5	0.537109	-35	0.509521	-35.4	0.402527	-35.5	0.535645	-35.3	0.166992						2.20707e-05	29.1025
-34	0.611145	-34.1	0.532288	-34.5	0.37384	-34	0.600159	-34.4	0.369324	-34.5	0.558289	-34.3	0.18689						2.28535e-05	29.7619
-33	0.463928	-33.1	0.561951	-33.5	0.412903	-33	0.607178	-33.4	0.291199	-33.5	0.507874	-33.3	0.128723						2.36364e-05	30.4056
-32	0.621338	-32.1	0.437744	-32.5	0.369507	-32	0.661133	-32.4	0.465027	-32.5	0.527405	-32.3	0.0709229						2.44192e-05	31.0341
-31	0.596741	-31.1	0.398682	-31.5	0.374207	-31	0.507202	-31.4	0.416199	-31.5	0.493835	-31.3	0.164673						2.5202e-05	31.6479
-30	0.471741	-30.1	0.552185	-30.5	0.510925	-30	0.648987	-30.4	0.336853	-30.5	0.556335	-30.3	0.00567627						2.59848e-05	32.2477
-29	0.259216	-29.1	0.299866	-29.5	0.40741	-29	0.312256	-29.4	0.158752	-29.5	0.311401	-29.3	0.000976563						2.67677e-05	32.8337
-28	0.329163	-28.1	0.178772	-28.5	0.0812378	-28	0.329468	-28.4	0.175171	-28.5	0.259827	-28.3	0.0247803						2.75505e-05	33.4066
-27	0.402954	-27.1	0.375671	-27.5	0.195313	-27	0.579468	-27.4	0.457214	-27.5	0.376282	-27.3	0.195923						2.83333e-05	33.9668
-26	0.346313	-26.1	0.457275	-26.5	0.285156	-26	0.62207	-26.4	0.316956	-26.5	0.591858	-26.3	0.289246						2.91162e-05	34.5146
-25	0.577942	-25.1	0.479553	-25.5	0.543762	-25	0.624023	-25.4	0.228271	-25.5	0.415344	-25.3	0.307617						2.9899e-05	35.0505
-24	0.277161	-24.1	0.413513	-24.5	0.369934	-24	0.398193	-24.4	0.314636	-24.5	0.481323	-24.3	0.156433						3.06818e-05	35.5749
-23	0.0365601	-23.1	0.381104	-23.5	-0.107422	-23	0.294678	-23.4	0.191956	-23.5	0.184875	-23.3	-0.178711						3.14646e-05	36.0881
-22	0.142822	-22.1	0.301453	-22.5	0.142151	-22	0.288818	-22.4	0.156799	-22.5	0.255188	-22.3	-0.277161						3.22475e-05	36.5904
-21	0.201416	-21.1	0.120544	-21.5	0.235901	-21	0.192383	-21.4	0.163452	-21.5	0.243835	-21.3	0.0447388						3.30303e-05	37.0823
-20	-0.148987	-20.1	0.230347	-20.5	0.0304565	-20	0.183777	-20.4	0.0200806	-20.5	0.338379	-20.3	-0.162292						3.38131e-05	37.5641
-19	0.260376	-19.1	0.0010376	-19.5	0.103088	-19	0.240784	-19.4	0.120483	-19.5	0.105957	-19.3	-0.12677						3.4596e-05	38.036
-18	0.177551	-18.1	0.202576	-18.5	0.0941162	-18	0.118164	-18.4	-0.00140381	-18.5	-0.14325	-18.3	0.0275269						3.53788e-05	38.4983
-17	0.251038	-17.1	0.217041	-17.5	0.0878906	-17	0.2771	-17.4	0.00134277	-17.5	-0.00927734	-17.3	-0.00408936						3.61616e-05	38.9514
-16	0.118225	-16.1	0.110046	-16.5	-0.0203247	-16	0.0407715	-16.4	-0.0123291	-16.5	0.138	-16.3	-0.184937						3.69444e-05	39.3955
-15	-0.24823	-15.1	-0.0637817	-15.5	0.204651	-15	0.0552368	-15.4	-0.0166626	-15.5	-0.183899	-15.3	-0.108032						3.77273e-05	39.8309
-14	-0.0532837	-14.1	0.169006	-14.5	-0.00897217	-14	0.144714	-14.4	-0.0154419	-14.5	0.0352173	-14.3	-0.120117						3.85101e-05	40.2578
-13	0.0440063	-13.1	-0.0188599	-13.5	-0.141052	-13	-0.223267	-13.4	-0.178772	-13.5	0.00787354	-13.3	-0.0533447						3.92929e-05	40.6766
-12	-0.0950928	-12.1	-0.144287	-12.5	0.0648193	-12	-0.117432	-12.4	0.00915527	-12.5	0.0571289	-12.3	-0.148254						4.00758e-05	41.0873
-11	-0.039978	-11.1	-0.102478	-11.5	-0.0578003	-11	-0.00921631	-11.4	-0.202209	-11.5	-0.140137	-11.3	-0.0681763						4.08586e-05	41.4903
-10	0.101807	-10.1	-0.0579224	-10.5	-0.105896	-10	-0.329102	-10.4	-0.0189819	-10.5	-0.20575	-10.3	0.0134888						4.16414e-05	41.8857
-9	-0.135315	-9.1	-0.0509033	-9.5	0.0343628	-9	-0.0986328	-9.4	-0.0424194	-9.5	-0.0795898	-9.3	-0.0338135						4.24242e-05	42.2738
-8	0.189697	-8.1	0.120544	-8.5	-0.0187378	-8	0.0595703	-8.4	0.0809937	-8.5	-0.0491333	-8.3	0.146667						4.32071e-05	42.6548
-7	0.0994263	-7.1	0.208435	-7.5	0.0617065	-7	0.178284	-7.4	0.126343	-7.5	0.164917	-7.3	0.197083						4.39899e-05	43.0288
-6	0.0619507	-6.1	-0.0430908	-6.5	-0.03479	-6	0.117371	-6.4	0.055603	-6.5	0.146545	-6.3	0.181458						4.47727e-05	43.3961
-5	0.0748291	-5.1	-0.0169067	-5.5	0.00152588	-5	0.222412	-5.4	0.202087	-5.5	0.246948	-5.3	-0.00720215						4.55556e-05	43.7568
-4	-0.11615	-4.1	0.085022	-4.5	0.100403	-4	0.208374	-4.4	0.0376587	-4.5	0.400085	-4.3	-0.0994263						4.63384e-05	44.1112
-3	0.0482788	-3.1	0.0811157	-3.5	0.0511475	-3	0.18573	-3.4	0.0513306	-3.5	0.294617	-3.3	0.0822144						4.71212e-05	44.4593
-2	0.142029	-2.1	0.476807	-2.5	0.323792	-2	0.258362	-2.4	0.422791	-2.5	0.643433	-2.3	0.652954						4.7904e-05	44.8013
[truncated: 9,669 more rows]
[truncated: 1 more columns]

## Sheet: Fig5
Figure 5 source data for "Structures of a deltacoronavirus spike protein bound to porcine and human receptors ", Ji et al.
Figure 5j
hAPN mutants/Fluoresence intesity(%)
Y316A	K379A	E426A	W429A	E742A	E745A	H789A	hAPN	Mock
42.8541	66.4238	79.2801	57.853	57.853	40.7114	32.1406	25.7125	74.9946
40.7114	79.2801	79.2801	100.707	49.2822	29.9979	27.8551	23.5697	139.276
49.2822	89.9936	68.5665	72.8519	51.4249	34.2833	49.2822	27.8551	85.7082
Figure 5k
hAPN mutants/GE PDCoV copies
Y316A	K379A	E426A	W429A	E742A	E745A	H789A	hAPN	Mock
835942	1078875	809644	847677	523877	398590	415331	477605	972482
693244	1.05998e+06	809586	791619	582680	518670	396445	420103	1.29183e+06
663413	1.02852e+06	605706	749354	419498	536100	488313	290436	1.01929e+06

## Sheet: Fig6
Figure 6 source data for "Structures of a deltacoronavirus spike protein bound to porcine and human receptors", Ji et al.
Figure 6k
											Figure 6l
											BHK-21 expressing wt/mutant hAPNs/ Fluoresence intensity(%)
											Y316A	K379A	E426A	W429A	E742A	E745A	D749A	H789A	hAPN	BHK-21
											70.3497	39.3131	72.4188	62.0733	66.2115	97.2481	99.3172	97.2481	101.386	8.27643
											64.1423	45.5204	68.2806	60.0041	91.0408	91.0408	93.1099	80.6952	103.455	12.4146
											62.0733	41.3822	70.3497	57.935	78.6261	99.3172	99.3172	80.6952	95.179	8.27643
											Figure 6m
											BHK-21 expressing wt/mutant hAPNs/ GE PDCoV copies
											Y316A	K379A	E426A	W429A	E742A	E745A	D749A	H789A	hAPN	BHK-21
											31001270	41361152	28721478	33669840	51334912	104961264	100533392	60859796	106999688	12322380
											50883556	31349020	29425090	34196620	57793016	77970200	72568608	84512744	74131256	13871886
											33136438	33347090	32639478	31892982	101135208	79289648	74110168	70421368	108255864	11545274

## Sheet: FigS3
Figure S3 source data for "Structures of a deltacoronavirus spike protein bound to porcine and human receptors", Ji et al.
Figure S3a
Cycle: 3 hapn-pdcov-1 0 μg/ml_X	Cycle: 3 hapn-pdcov-1 0 μg/ml_Y	Cycle: 4 hapn-pdcov-1 12.5 μg/ml_X	Cycle: 4 hapn-pdcov-1 12.5 μg/ml_Y	Cycle: 5 hapn-pdcov-1 25 μg/ml_X	Cycle: 5 hapn-pdcov-1 25 μg/ml_Y	Cycle: 6 hapn-pdcov-1 50 μg/ml_X	Cycle: 6 hapn-pdcov-1 50 μg/ml_Y	Cycle: 7 hapn-pdcov-1 100 μg/ml_X	Cycle: 7 hapn-pdcov-1 100 μg/ml_Y	Cycle: 8 hapn-pdcov-1 200 μg/ml_X	Cycle: 8 hapn-pdcov-1 200 μg/ml_Y	Cycle: 9 hapn-pdcov-1 400 μg/ml_X	Cycle: 9 hapn-pdcov-1 400 μg/ml_Y			X	Y	Req vs C_X	Req vs C_Y
-60.9	0.522797	-60.5	0.470032	-60.6	0.626923	-60.1	0.266113	-60.2	0.0521851	-60.1	0.0872192	-60.3	0.273102			6.25e-07	8.28673	6.25e-07	8.52392
-59.9	0.30249	-59.5	0.248932	-59.6	0.394897	-59.1	0.394226	-59.2	0.338898	-59.1	0.167297	-59.3	0.311768			1.25e-06	13.6903	8.20707e-07	10.2046
-58.9	0.404816	-58.5	0.413788	-58.6	0.480438	-58.1	0.346191	-58.2	0.551788	-58.1	0.130981	-58.3	0.418793			2.5e-06	20.5218	1.01641e-06	11.7477
-57.9	0.403656	-57.5	0.464172	-57.6	0.355438	-57.1	0.415314	-57.2	0.338104	-57.1	0.32901	-57.3	0.300049			5e-06	28.0108	1.21212e-06	13.1694
-56.9	0.354828	-56.5	0.359894	-56.6	0.468719	-56.1	0.401642	-56.2	0.596313	-56.1	0.375122	-56.3	0.189117			1e-05	35.0236	1.40783e-06	14.4835
-55.9	0.387238	-55.5	0.552063	-55.6	0.511688	-55.1	0.451263	-55.2	0.541626	-55.1	0.27002	-55.3	0.394196			2e-05	40.8686	1.60354e-06	15.7017
-54.9	0.305206	-54.5	0.659485	-54.6	0.442932	-54.1	0.326263	-54.2	0.22406	-54.1	0.205963	-54.3	0.111389					1.79924e-06	16.8343
-53.9	0.363037	-53.5	0.404022	-53.6	0.321442	-53.1	0.369232	-53.2	0.231873	-53.1	0.202454	-53.3	0.250061					1.99495e-06	17.8898
-52.9	0.343506	-52.5	0.516907	-52.6	0.303864	-52.1	0.580933	-52.2	0.357239	-52.1	0.11145	-52.3	0.202393					2.19066e-06	18.8759
-51.9	0.280212	-51.5	0.504425	-51.6	0.458954	-51.1	0.307495	-51.2	0.265076	-51.1	0.197388	-51.3	0.292633					2.38636e-06	19.7993
-50.9	0.326691	-50.5	0.404419	-50.6	0.377716	-50.1	0.446167	-50.2	0.111938	-50.1	0.0102539	-50.3	0.16568					2.58207e-06	20.6657
-49.9	0.20874	-49.5	0.337616	-49.6	0.400757	-49.1	0.280151	-49.2	0.286163	-49.1	-0.0733337	-49.3	0.430511					2.77778e-06	21.4803
-48.9	0.414185	-48.5	0.314178	-48.6	0.481232	-48.1	0.190704	-48.2	0.322876	-48.1	0.0696411	-48.3	0.35434					2.97348e-06	22.2475
-47.9	0.357544	-47.5	0.354797	-47.6	0.27066	-47.1	0.412598	-47.2	0.235382	-47.1	-0.00964355	-47.3	0.263336					3.16919e-06	22.9714
-46.9	0.199738	-46.5	0.415741	-46.6	0.30426	-46.1	0.0813293	-46.2	0.141235	-46.1	-0.13623	-46.3	0.213318					3.3649e-06	23.6556
-45.9	0.232544	-45.5	0.150513	-45.6	0.30896	-45.1	0.148529	-45.2	0.187317	-45.1	0.0403442	-45.3	0.171936					3.56061e-06	24.3032
-44.9	0.251312	-44.5	0.209503	-44.6	0.27771	-44.1	0.359467	-44.2	0.041626	-44.1	0.154022	-44.3	0.276611					3.75631e-06	24.9171
-43.9	0.314972	-43.5	0.396606	-43.6	0.255829	-43.1	0.357117	-43.2	0.0959167	-43.1	-0.0983276	-43.3	0.299652					3.95202e-06	25.4998
-42.9	0.440765	-42.5	0.213776	-42.6	0.0847473	-42.1	0.26767	-42.2	0.0877075	-42.1	0.0856628	-42.3	0.360596					4.14773e-06	26.0538
-41.9	0.258331	-41.5	0.436829	-41.6	0.223785	-41.1	0.468842	-41.2	0.0802917	-41.1	0.231354	-41.3	0.170746					4.34343e-06	26.5809
-40.9	0.329834	-40.5	0.27005	-40.6	0.36676	-40.1	0.133301	-40.2	0.272095	-40.1	0.0188599	-40.3	0.226624					4.53914e-06	27.0832
-39.9	0.325531	-39.5	0.159088	-39.6	0.0574036	-39.1	0.281738	-39.2	-0.0415649	-39.1	0.0184631	-39.3	0.00787354					4.73485e-06	27.5624
-38.9	0.375916	-38.5	0.219269	-38.6	0.0398254	-38.1	0.217285	-38.2	0.200989	-38.1	0.189178	-38.3	0.331696					4.93056e-06	28.02
-37.9	0.222412	-37.5	0.337616	-37.6	0.344116	-37.1	0.225098	-37.2	0.170135	-37.1	-0.0647278	-37.3	0.187927					5.12626e-06	28.4575
-36.9	0.492706	-36.5	0.402466	-36.6	0.119507	-36.1	0.192657	-36.2	-0.0603333	-36.1	-0.190918	-36.3	0.0563049					5.32197e-06	28.8761
-35.9	0.361084	-35.5	0.29425	-35.6	-0.0855713	-35.1	0.25946	-35.2	0.0131226	-35.1	-0.0553589	-35.3	-0.0253296					5.51768e-06	29.2771
-34.9	0.130981	-34.5	0.2388	-34.6	-0.0473022	-34.1	0.298126	-34.2	-0.0275269	-34.1	-0.0127869	-34.3	-0.0386353					5.71338e-06	29.6615
-33.9	0.171234	-33.5	0.264954	-33.6	-0.0394897	-33.1	0.370789	-33.2	-0.0474243	-33.1	0.0739441	-33.3	0.0422363					5.90909e-06	30.0303
-32.9	0.222778	-32.5	0.14856	-32.6	0.0351257	-32.1	0.19812	-32.2	0.166229	-32.1	-0.126831	-32.3	-0.00424194					6.1048e-06	30.3845
-31.9	0.312622	-31.5	0.0126038	-31.6	0.0749817	-31.1	0.105957	-31.2	0.174438	-31.1	-0.169434	-31.3	0.0918579					6.30051e-06	30.7249
-30.9	0.272003	-30.5	0.214569	-30.6	0.0867004	-30.1	0.214142	-30.2	0.0478821	-30.1	-0.157318	-30.3	-0.0558167					6.49621e-06	31.0524
-29.9	0.174744	-29.5	0.0794067	-29.6	0.0401917	-29.1	-0.11203	-29.2	-0.33963	-29.1	-0.26239	-29.3	-0.205017					6.69192e-06	31.3676
-28.9	0.242706	-28.5	-0.183075	-28.6	-0.274628	-28.1	0.151642	-28.2	-0.072052	-28.1	0.00479126	-28.3	0.0148926					6.88763e-06	31.6712
-27.9	0.0762939	-27.5	0.302063	-27.6	0.258942	-27.1	0.0731201	-27.2	0.0490417	-27.1	0.322754	-27.3	0.130127					7.08333e-06	31.9638
-26.9	0.432953	-26.5	0.0462036	-26.6	0.346832	-26.1	0.313751	-26.2	0.271698	-26.1	0.0618286	-26.3	0.231689					7.27904e-06	32.2461
-25.9	0.401703	-25.5	0.23761	-25.6	0.405426	-25.1	0.024292	-25.2	0.0678101	-25.1	-0.00341797	-25.3	0.192627					7.47475e-06	32.5185
-24.9	0.466919	-24.5	0.145416	-24.6	0.134735	-24.1	-0.0104675	-24.2	-0.171265	-24.1	-0.236206	-24.3	0.0383301					7.67045e-06	32.7817
-23.9	0.302856	-23.5	-0.206512	-23.6	-0.0492554	-23.1	-0.181152	-23.2	-0.477112	-23.1	-0.193237	-23.3	-0.277679					7.86616e-06	33.0359
-22.9	0.0102844	-22.5	0.0387878	-22.6	-0.0558777	-22.1	-0.0874023	-22.2	-0.104462	-22.1	-0.25769	-22.3	-0.0206604					8.06187e-06	33.2818
-21.9	0.253662	-21.5	0.087616	-21.6	0.0624695	-21.1	0.0571289	-21.2	-0.0958862	-21.1	-0.184662	-21.3	-0.0515137					8.25758e-06	33.5196
-20.9	0.270447	-20.5	0.0516663	-20.6	0.0667725	-20.1	-0.0241394	-20.2	-0.144318	-20.1	-0.0748901	-20.3	0.209412					8.45328e-06	33.7498
-19.9	0.168488	-19.5	0.118866	-19.6	0.046051	-19.1	-0.173737	-19.2	-0.206421	-19.1	-0.0264587	-19.3	0.0109863					8.64899e-06	33.9728
-18.9	0.109894	-18.5	-0.00302124	-18.6	0.249969	-18.1	-0.124146	-18.2	-0.187683	-18.1	-0.0362244	-18.3	0.0309143					8.8447e-06	34.1888
-17.9	0.185669	-17.5	-0.0139465	-17.6	0.0144348	-17.1	-0.104218	-17.2	-0.0626831	-17.1	-0.0256653	-17.3	0.0496521					9.0404e-06	34.3982
-16.9	0.169281	-16.5	-0.120972	-16.6	0.142151	-16.1	-0.0803833	-16.2	-0.172058	-16.1	-0.0643311	-16.3	0.128571					9.23611e-06	34.6014
-15.9	0.156006	-15.5	0.052063	-15.6	-0.0797119	-15.1	-0.0186768	-15.2	-0.0419617	-15.1	-0.0577087	-15.3	-0.101135					9.43182e-06	34.7985
-14.9	-0.0939941	-14.5	0.0360413	-14.6	0.0105286	-14.1	-0.0831299	-14.2	-0.0693054	-14.1	-0.0709839	-14.3	-0.061676					9.62753e-06	34.9898
-13.9	0.0946655	-13.5	0.00909424	-13.6	-0.0664368	-13.1	0.0782166	-13.2	-0.000549316	-13.1	0.00909424	-13.3	-0.00579834					9.82323e-06	35.1756
-12.9	-0.069397	-12.5	0.0184631	-12.6	0.0374756	-12.1	-0.0362549	-12.2	0.0588074	-12.1	-0.0662842	-12.3	0.114899					1.00189e-05	35.3562
-11.9	0.00131226	-11.5	0.185272	-11.6	-0.116058	-11.1	-0.0499268	-11.2	-0.0482178	-11.1	0.0106506	-11.3	-0.169495					1.02146e-05	35.5317
-10.9	0.064209	-10.5	-0.0342712	-10.6	0.000366211	-10.1	-0.0178833	-10.2	0.0865479	-10.1	0.0575256	-10.3	0.0391235					1.04104e-05	35.7023
-9.9	0.0899658	-9.5	-0.176453	-9.6	-0.09729	-9.1	-0.0260925	-9.2	-0.000946045	-9.1	0.0110474	-9.3	0.0707397					1.06061e-05	35.8683
-8.9	-0.0487061	-8.5	-0.0233154	-8.6	-0.114105	-8.1	0.0832825	-8.2	0.0443726	-8.1	0.0286255	-8.3	-0.00854492					1.08018e-05	36.0299
-7.9	0.112244	-7.5	-0.0241089	-7.6	0.212463	-7.1	0.232117	-7.2	0.0150757	-7.1	0.225098	-7.3	0.237946					1.09975e-05	36.1871
-6.9	0.00637817	-6.5	-0.0280151	-6.6	0.0730286	-6.1	-0.0799866	-6.2	-0.0540771	-6.1	0.0372314	-6.3	-0.123779					1.11932e-05	36.3403
-5.9	-0.00378418	-5.5	-0.01474	-5.6	0.0827942	-5.1	-0.081543	-5.2	0.010376	-5.1	-0.184265	-5.3	0.00787354					1.13889e-05	36.4894
-4.9	-0.152985	-4.5	-0.2323	-4.6	-0.0226746	-4.1	-0.0397644	-4.2	-0.135712	-4.1	-0.0420837	-4.3	-0.166748					1.15846e-05	36.6348
-3.9	-0.185791	-3.5	-0.123718	-3.6	-0.1008	-3.1	0.111816	-3.2	0.165833	-3.1	-0.0740967	-3.3	-0.0714417					1.17803e-05	36.7765
-2.9	0.231781	-2.5	0.311066	-2.6	0.515991	-2.1	0.086792	-2.2	0.629517	-2.1	0.346985	-2.3	0.507477					1.1976e-05	36.9147
-1.9	-0.053772	-1.5	-1.44168	-1.6	-1.11682	-1.1	-3.94327	-1.2	-3.97009	-1.1	-5.12372	-1.3	-2.2558					1.21717e-05	37.0495
-0.900002	-2.99869	-0.5	-8.6405	-0.599998	-7.7887	-0.0999985	-8.45773	-0.199997	-12.4013	-0.0999985	-16.9479	-0.299995	-29.555					1.23674e-05	37.1811
0.0999985	-2.52682	0.5	-2.53308	0.400002	-1.54456	0.900002	4.44617	0.800003	7.8967	0.900002	14.511	0.700005	15.1477					1.25631e-05	37.3094
1.1	-1.03931	1.5	2.27747	1.4	5.50818	1.9	14.1704	1.8	21.6502	1.9	30.0415	1.7	35.036					1.27588e-05	37.4348
2.1	-0.10376	2.5	5.35245	2.4	9.85583	2.9	17.8063	2.8	25.76	2.9	33.2919	2.7	38.7438					1.29545e-05	37.5572
3.1	-0.000640869	3.5	6.52551	3.4	11.784	3.9	19.3228	3.8	27.2119	3.9	34.231	3.7	39.5876					1.31503e-05	37.6767
4.1	0.0278625	4.5	7.2294	4.4	12.6367	4.9	19.9493	4.8	27.7858	4.9	34.629	4.7	39.8614					1.3346e-05	37.7936
5.1	0.0735779	5.5	7.70755	5.4	13.1726	5.9	20.2423	5.8	27.9182	5.9	34.6032	5.7	39.8458					1.35417e-05	37.9077
6.1	0.0837402	6.5	7.94424	6.4	13.4679	6.9	20.3438	6.8	27.9928	6.9	34.4575	6.7	39.9676					1.37374e-05	38.0194
7.1	0.116547	7.5	8.27432	7.4	13.6437	7.9	20.4497	7.8	27.808	7.9	34.4798	7.7	39.986					1.39331e-05	38.1285
8.1	-0.000244141	8.5	8.30676	8.4	13.5785	8.9	20.5798	8.8	27.7686	8.9	34.5837	8.7	39.9942					1.41288e-05	38.2353
9.1	-0.127594	9.5	8.25833	9.4	13.6773	9.9	20.5989	9.8	27.6655	9.9	34.6298	9.7	39.7993					1.43245e-05	38.3398
10.1	-0.0561218	10.5	8.49191	10.4	13.7722	10.9	20.6673	10.8	27.8256	10.9	34.4747	10.7	39.8274					1.45202e-05	38.442
11.1	-0.0330811	11.5	8.48135	11.4	13.7472	11.9	20.7184	11.8	27.8541	11.9	34.3884	11.7	39.8829					1.47159e-05	38.5421
12.1	-0.045166	12.5	8.44464	12.4	13.7644	12.9	20.6833	12.8	27.9424	12.9	34.3896	12.7	39.7907					1.49116e-05	38.64
13.1	0.00482178	13.5	8.50793	13.4	13.7117	13.9	20.7173	13.8	27.8229	13.9	34.4661	13.7	39.7364					1.51073e-05	38.736
14.1	-0.184235	14.5	8.46613	14.4	13.8922	14.9	20.6048	14.8	27.8639	14.9	34.37	14.7	39.8942					1.5303e-05	38.8299
15.1	-0.16394	15.5	8.38489	15.4	13.7836	15.9	20.5329	15.8	27.8904	15.9	34.2849	15.7	39.7504					1.54987e-05	38.922
16.1	-0.145966	16.5	8.30832	16.4	13.8203	16.9	20.447	16.8	27.8377	16.9	34.4149	16.7	39.7215					1.56944e-05	39.0122
17.1	-0.181885	17.5	8.38098	17.4	13.7238	17.9	20.5958	17.8	27.853	17.9	34.2974	17.7	39.6598					1.58902e-05	39.1006
18.1	-0.109253	18.5	8.29935	18.4	13.7605	18.9	20.4059	18.8	27.9338	18.9	34.4079	18.7	39.7735					1.60859e-05	39.1873
19.1	-0.181519	19.5	8.16849	19.4	13.7164	19.9	20.4055	19.8	27.9151	19.9	34.4021	19.7	39.6872					1.62816e-05	39.2723
20.1	-0.0393066	20.5	8.2337	20.4	13.7066	20.9	20.4657	20.8	27.7756	20.9	34.2235	20.7	39.5672					1.64773e-05	39.3556
21.1	0.00598145	21.5	8.14346	21.4	13.6937	21.9	20.5118	21.8	27.7784	21.9	34.4364	21.7	39.5856					1.6673e-05	39.4373
22.1	-0.145569	22.5	8.26028	22.4	13.6859	22.9	20.4946	22.8	27.7143	22.9	34.4079	22.7	39.7645					1.68687e-05	39.5175
23.1	-0.00610352	23.5	8.18918	23.4	13.7851	23.9	20.4309	23.8	27.8522	23.9	34.365	23.7	39.725					1.70644e-05	39.5962
24.1	0.0223999	24.5	8.32239	24.4	13.7605	24.9	20.3841	24.8	27.8502	24.9	34.3611	24.7	39.8094					1.72601e-05	39.6734
25.1	0.0634155	25.5	8.09933	25.4	13.732	25.9	20.4735	25.8	27.8557	25.9	34.4892	25.7	39.5805					1.74558e-05	39.7492
26.1	-0.104553	26.5	8.24466	26.4	13.7914	26.9	20.5618	26.8	27.9448	26.9	34.4247	26.7	39.6212					1.76515e-05	39.8236
27.1	-0.291656	27.5	8.20325	27.4	13.7562	27.9	20.3571	27.8	27.8604	27.9	34.42	27.7	39.4715					1.78472e-05	39.8966
28.1	-0.045166	28.5	8.21146	28.4	13.6367	28.9	20.5341	28.8	27.8807	28.9	34.2618	28.7	39.5657					1.80429e-05	39.9684
29.1	0.113037	29.5	8.25403	29.4	13.6675	29.9	20.5583	29.8	27.901	29.9	34.4435	29.7	39.5587					1.82386e-05	40.0388
30.1	0.0263062	30.5	8.28528	30.4	13.7719	30.9	20.5997	30.8	27.7619	30.9	34.388	30.7	39.6754					1.84343e-05	40.1081
31.1	-0.0733032	31.5	8.25012	31.4	13.8234	31.9	20.5579	31.8	27.878	31.9	34.3286	31.7	39.6524					1.86301e-05	40.1761
32.1	0.0122375	32.5	8.3595	32.4	13.6652	32.9	20.6372	32.8	27.8061	32.9	34.2329	32.7	39.4317					1.88258e-05	40.2429
33.1	0.110291	33.5	8.19464	33.4	13.5668	33.9	20.6099	33.8	27.7346	33.9	34.3825	33.7	39.559					1.90215e-05	40.3086
34.1	-0.0967407	34.5	8.30206	34.4	13.5883	34.9	20.6872	34.8	27.7014	34.9	34.356	34.7	39.6043					1.92172e-05	40.3732
35.1	-0.120972	35.5	8.32315	35.4	13.6097	35.9	20.5399	35.8	27.6198	35.9	34.4106	35.7	39.5872					1.94129e-05	40.4366
36.1	0.0591125	36.5	8.24112	36.4	13.6582	36.9	20.4969	36.8	27.7389	36.9	34.3611	36.7	39.529					1.96086e-05	40.4991
37.1	0.0751343	37.5	8.40753	37.4	13.6148	37.9	20.4716	37.8	27.5307	37.9	34.3591	37.7	39.6184					1.98043e-05	40.5604
38.1	-0.0885315	38.5	8.22668	38.4	13.5445	38.9	20.388	38.8	27.6944	38.9	34.304	38.7	39.7094					2e-05	40.6208
39.1	0.107544	39.5	8.21182	39.4	13.6	39.9	20.4657	39.8	27.7619	39.9	34.32	39.7	39.6493
40.1	-0.1698	40.5	8.33841	40.4	13.5121	40.9	20.5419	40.8	27.8307	40.9	34.4224	40.7	39.5797
41.1	0.0430908	41.5	8.25754	41.4	13.6699	41.9	20.4767	41.8	27.7131	41.9	34.4298	41.7	39.6379
42.1	-0.116272	42.5	8.40598	42.4	13.516	42.9	20.5591	42.8	27.7803	42.9	34.3564	42.7	39.6454
43.1	-0.0592346	43.5	8.33646	43.4	13.3562	43.9	20.6083	43.8	27.833	43.9	34.3255	43.7	39.611
44.1	-0.0955811	44.5	8.33487	44.4	13.5457	44.9	20.5477	44.8	27.885	44.9	34.3497	44.7	39.4817
45.1	-0.00338745	45.5	8.14035	45.4	13.5308	45.9	20.4587	45.8	27.8256	45.9	34.4564	45.7	39.6672
46.1	0.0235596	46.5	8.23721	46.4	13.4152	46.9	20.5165	46.8	27.7955	46.9	34.3982	46.7	39.5626
47.1	0.185669	47.5	8.36966	47.4	13.6258	47.9	20.5095	47.8	27.8311	47.9	34.3517	47.7	39.5946
48.1	-0.0190125	48.5	8.24661	48.4	13.5844	48.9	20.4399	48.8	27.8225	48.9	34.4861	48.7	39.7051
49.1	0.071228	49.5	8.23645	49.4	13.4746	49.9	20.4845	49.8	27.8401	49.9	34.563	49.7	39.55
50.1	0.0067749	50.5	8.31027	50.4	13.598	50.9	20.3384	50.8	27.8713	50.9	34.4939	50.7	39.7047
51.1	0.0180969	51.5	8.38449	51.4	13.5152	51.9	20.4391	51.8	27.8971	51.9	34.4228	51.7	39.6243
52.1	0.107178	52.5	8.22903	52.4	13.4617	52.9	20.4091	52.8	27.8342	52.9	34.4939	52.7	39.6614
53.1	-0.0776062	53.5	8.24893	53.4	13.4183	53.9	20.3895	53.8	27.8471	53.9	34.4091	53.7	39.7094
54.1	0.114197	54.5	8.33878	54.4	13.5195	54.9	20.413	54.8	27.9373	54.9	34.5185	54.7	39.6852
55.1	0.0434875	55.5	8.22354	55.4	13.4965	55.9	20.279	55.8	27.8674	55.9	34.3314	55.7	39.4786
56.1	-0.0994873	56.5	8.32434	56.4	13.4687	56.9	20.3813	56.8	27.7666	56.9	34.3083	56.7	39.6446
57.1	0.0466309	57.5	8.22708	57.4	13.423	57.9	20.5392	57.8	27.7803	57.9	34.5626	57.7	39.7188
58.1	-0.0186157	58.5	8.10599	58.4	13.5078	58.9	20.5794	58.8	27.7483	58.9	34.5513	58.7	39.7684
59.1	-0.0729065	59.5	8.12552	59.4	13.4961	59.9	20.5544	59.8	27.7955	59.9	34.6263	59.7	39.7028
60.1	-0.0502625	60.5	8.19504	60.4	13.582	60.9	20.5708	60.8	27.6479	60.9	34.5743	60.7	39.6559
61.1	-0.0838623	61.5	8.17511	61.4	13.5527	61.9	20.5329	61.8	27.626	61.9	34.5087	61.7	39.7688
62.1	-0.0986938	62.5	8.09464	62.4	13.6761	62.9	20.4192	62.8	27.6291	62.9	34.4599	62.7	39.8372
63.1	0.129028	63.5	8.08722	63.4	13.6378	63.9	20.5474	63.8	27.7002	63.9	34.5298	63.7	39.677
64.1	-0.0440063	64.5	8.08411	64.4	13.6492	64.9	20.5149	64.8	27.7924	64.9	34.5107	64.7	39.8274
65.1	-0.0654907	65.5	8.05792	65.4	13.6957	65.9	20.3673	65.8	27.7658	65.9	34.5884	65.7	39.7692
66.1	0.0333252	66.5	8.06027	66.4	13.5519	66.9	20.343	66.8	27.7889	66.9	34.5384	66.7	39.6633
67.1	0.0294189	67.5	8.0751	67.4	13.5586	67.9	20.4466	67.8	27.7483	67.9	34.5321	67.7	39.7328
68.1	0.168091	68.5	8.06262	68.4	13.7469	68.9	20.4684	68.8	27.8576	68.9	34.6579	68.7	39.7899
69.1	0.0673218	69.5	8.19113	69.4	13.6844	69.9	20.3169	69.8	27.7944	69.9	34.5302	69.7	39.7696
70.1	0.0204468	70.5	8.06769	70.4	13.5555	70.9	20.3919	70.8	27.7799	70.9	34.5466	70.7	39.6555
71.1	-0.0686035	71.5	8.14465	71.4	13.5175	71.9	20.3813	71.8	27.8565	71.9	34.436	71.7	39.6227
72.1	-0.0549316	72.5	8.13138	72.4	13.5984	72.9	20.2813	72.8	27.8588	72.9	34.5376	72.7	39.7102
73.1	-0.0275879	73.5	8.22159	73.4	13.6074	73.9	20.2075	73.8	27.8022	73.9	34.4786	73.7	39.7895
74.1	-0.0283813	74.5	8.147	74.4	13.6964	74.9	20.4337	74.8	27.858	74.9	34.7439	74.7	39.8032
75.1	0.0661621	75.5	8.20596	75.4	13.6652	75.9	20.5837	75.8	28.0104	75.9	34.7845	75.7	39.9508
76.1	0.237244	76.5	8.24271	76.4	13.9117	76.9	20.4474	76.8	28.1487	76.9	34.7302	76.7	40.2047
77.1	0.256775	77.5	8.32278	77.4	13.9363	77.9	20.5134	77.8	28.1483	77.9	34.813	77.7	40.2629
78.1	0.139984	78.5	8.50323	78.4	13.8719	78.9	20.527	78.8	28.0494	78.9	34.9392	78.7	40.3278
79.1	0.190369	79.5	8.43448	79.4	13.9234	79.9	20.6974	79.8	28.2065	79.9	35.0888	79.7	40.5872
80.1	0.232544	80.5	8.47668	80.4	13.9305	80.9	20.7884	80.8	28.278	80.9	35.0696	80.7	40.477
81.1	0.36499	81.5	8.57941	81.4	14.1441	81.9	20.7837	81.8	28.2838	81.9	35.2517	81.7	40.6653
82.1	0.469269	82.5	8.62198	82.4	14.1101	82.9	20.7907	82.8	28.4459	82.9	35.4259	82.7	40.7625
83.1	0.515381	83.5	8.71222	83.4	14.1242	83.9	21.0552	83.8	28.2549	83.9	35.4954	83.7	40.8016
84.1	0.475525	84.5	8.72278	84.4	14.1121	84.9	21.0192	84.8	28.4908	84.9	35.5321	84.7	41.0168
85.1	0.478638	85.5	8.63019	85.4	14.198	85.9	20.9478	85.8	28.5873	85.9	35.5435	85.7	41.0383
86.1	0.519287	86.5	8.77161	86.4	14.1265	86.9	21.1376	86.8	28.6061	86.9	35.495	86.7	41.2071
87.1	0.603638	87.5	8.7634	87.4	14.205	87.9	21.136	87.8	28.6381	87.9	35.5529	87.7	41.2227
88.1	0.668488	88.5	8.79544	88.4	14.2625	88.9	21.202	88.8	28.6877	88.9	35.6255	88.7	41.3918
89.1	0.629425	89.5	8.9509	89.4	14.3582	89.9	21.2556	89.8	28.7608	89.9	35.6868	89.7	41.5587
90.1	0.714203	90.5	9.06183	90.4	14.3969	90.9	21.3837	90.8	28.8221	90.9	35.7157	90.7	41.4774
91.1	0.673584	91.5	9.1044	91.4	14.5699	91.9	21.2286	91.8	28.6319	91.9	35.7888	91.7	41.6137
92.1	0.86264	92.5	9.07706	92.4	14.5887	92.9	21.2622	92.8	28.7389	92.9	35.8247	92.7	41.6758
93.1	0.935669	93.5	9.13605	93.4	14.6445	93.9	21.288	93.8	28.844	93.9	35.8442	93.7	41.727
94.1	0.86499	94.5	9.22278	94.4	14.5883	94.9	21.4368	94.8	28.7612	94.9	35.9446	94.7	41.8395
95.1	0.844269	95.5	9.12277	95.4	14.5371	95.9	21.4446	95.8	28.9377	95.9	35.9017	95.7	41.8747
96.1	0.850922	96.5	9.33646	96.4	14.6172	96.9	21.4204	96.8	28.8572	96.9	35.9193	96.7	41.8188
97.1	1.10834	97.5	9.26495	97.4	14.466	97.9	21.3731	97.8	28.9623	97.9	35.9431	97.7	41.945
98.1	1.09036	98.5	9.22433	98.4	14.6543	98.9	21.4622	98.8	29.0459	98.9	36.0419	98.7	41.9094
99.1	1.04858	99.5	9.24152	99.4	14.7925	99.9	21.5571	99.8	29.0311	99.9	36.0907	99.7	41.9524
100.1	0.892334	100.5	9.24426	100.4	14.6562	100.9	21.6153	100.8	29.119	100.9	36.0724	100.7	41.9356
101.1	0.96106	101.5	9.38058	101.4	14.739	101.9	21.6485	101.8	29.0756	101.9	36.0661	101.7	41.9989
102.1	0.941162	102.5	9.37784	102.4	14.7023	102.9	21.6325	102.8	29.1483	102.9	36.0583	102.7	41.9958
103.1	1.05481	103.5	9.40363	103.4	14.9203	103.9	21.6075	103.8	29.1979	103.9	36.1759	103.7	41.9266
104.1	1.2095	104.5	9.47513	104.4	14.9078	104.9	21.6524	104.8	29.1307	104.9	36.2489	104.7	42.0141
105.1	1.20013	105.5	9.41574	105.4	15.0023	105.9	21.5942	105.8	29.1264	105.9	36.222	105.7	42.0954
106.1	1.12787	106.5	9.50323	106.4	14.8519	106.9	21.7446	106.8	29.1334	106.9	36.3056	106.7	42.1063
107.1	1.17905	107.5	9.51065	107.4	14.825	107.9	21.7603	107.8	29.1475	107.9	36.2657	107.7	42.1676
108.1	1.19818	108.5	9.52591	108.4	14.7773	108.9	21.7458	108.8	29.3483	108.9	36.286	108.7	42.0774
109.1	1.28918	109.5	9.51691	109.4	14.8847	109.9	21.6321	109.8	29.219	109.9	36.2505	109.7	42.2059
110.1	1.28412	110.5	9.6044	110.4	14.8871	110.9	21.7286	110.8	29.385	110.9	36.3032	110.7	42.1039
111.1	1.24271	111.5	9.54581	111.4	15.0285	111.9	21.8552	111.8	29.2268	111.9	36.3919	111.7	42.186
112.1	1.19153	112.5	9.68488	112.4	14.9625	112.9	21.8177	112.8	29.274	112.9	36.3157	112.7	42.1184
113.1	1.25366	113.5	9.61261	113.4	14.966	113.9	21.8766	113.8	29.2424	113.9	36.3517	113.7	42.143
114.1	1.27396	114.5	9.62668	114.4	14.9633	114.9	21.9079	114.8	29.4045	114.9	36.3634	114.7	42.2184
115.1	1.16577	115.5	9.69894	115.4	14.9023	115.9	21.8626	115.8	29.4112	115.9	36.431	115.7	42.3669
116.1	1.36655	116.5	9.59659	116.4	15.0609	116.9	21.8094	116.8	29.3557	116.9	36.3673	116.7	42.3032
117.1	1.14584	117.5	9.5712	117.4	15.0992	117.9	21.7196	117.8	29.2104	117.9	36.2775	117.7	42.145
118.1	1.24231	118.5	9.61731	118.4	15.0144	118.9	22.5126	118.8	29.8596	118.9	36.9087	118.7	42.3157
119.1	2.64075	119.5	16.5923	119.4	20.7164	119.9	29.1724	119.8	41.8764	119.9	52.9431	119.7	67.6192
120.1	4.20483	120.5	9.63919	120.4	16.1136	120.9	18.8747	120.8	25.4268	120.9	32.1595	120.7	35.2668
121.1	1.74896	121.5	7.41068	121.4	11.464	121.9	12.0821	121.8	17.8334	121.9	22.095	121.7	28.6391
122.1	0.749756	122.5	4.04074	122.4	6.94489	122.9	7.70633	122.8	11.1416	122.9	13.8298	122.7	18.0008
123.1	0.453247	123.5	2.37943	123.4	4.53122	123.9	4.93445	123.8	7.30139	123.9	9.16455	123.7	11.9684
124.1	0.0575562	124.5	1.6669	124.4	2.9191	124.9	3.34265	124.8	4.98773	124.9	6.27823	124.7	8.31061
125.1	0.0450439	125.5	0.979401	125.4	1.92068	125.9	2.48212	125.8	3.48419	125.9	4.33487	125.7	5.49261
126.1	0.0020752	126.5	0.638	126.4	1.423	126.9	1.56104	126.8	2.45218	126.9	2.86926	126.7	3.92389
127.1	-0.120972	127.5	0.393463	127.4	0.987457	127.9	0.982513	127.8	1.56427	127.9	2.08176	127.7	2.48639
128.1	0.14856	128.5	0.11145	128.4	0.544495	128.9	0.628601	128.8	1.06271	128.9	1.39621	128.7	1.75397
129.1	-0.0975342	129.5	-0.0233154	129.4	0.483551	129.9	0.268829	129.8	0.672089	129.9	0.990723	129.7	1.16724
130.1	-0.236206	130.5	-0.053009	130.4	0.208954	130.9	0.0446167	130.8	0.499054	130.9	0.599731	130.7	0.877777
131.1	0.0196533	131.5	-0.342072	131.4	-0.0535583	131.9	-0.0139771	131.8	0.0845947	131.9	0.321198	131.7	0.494568
132.1	-0.329559	132.5	-0.352234	132.4	0.0210571	132.9	-0.165924	132.8	-0.204468	132.9	0.110657	132.7	0.395752
133.1	-0.218231	133.5	-0.321747	133.4	-0.253937	133.9	-0.254608	133.8	-0.164612	133.9	-0.010437	133.7	0.0863647
134.1	-0.10025	134.5	-0.513947	134.4	-0.181274	134.9	-0.247192	134.8	-0.237274	134.9	-0.117462	134.7	0.245758
135.1	-0.217834	135.5	-0.561615	135.4	-0.28479	135.9	-0.224518	135.8	-0.216583	135.9	-0.000274658	135.7	-0.0175171
136.1	-0.272522	136.5	-0.439331	136.4	-0.357056	136.9	-0.262817	136.8	-0.282593	136.9	-0.225281	136.7	-0.243713
137.1	-0.0104065	137.5	-0.4823	137.4	-0.362152	137.9	-0.26123	137.8	-0.513855	137.9	-0.35849	137.7	-0.103851
138.1	-0.141266	138.5	-0.579559	138.4	-0.385956	138.9	-0.380371	138.8	-0.47049	138.9	-0.352631	138.7	-0.240173
139.1	-0.25885	139.5	-0.474487	139.4	-0.403931	139.9	-0.322571	139.8	-0.418518	139.9	-0.277222	139.7	-0.27066
140.1	-0.0783691	140.5	-0.672943	140.4	-0.416443	140.9	-0.450317	140.8	-0.485321	140.9	-0.310425	140.7	-0.221832
141.1	-0.152588	141.5	-0.513947	141.4	-0.350433	141.9	-0.568268	141.8	-0.371643	141.9	-0.153015	141.7	-0.438629
142.1	-0.0744629	142.5	-0.574493	142.4	-0.360565	142.9	-0.48468	142.8	-0.384552	142.9	-0.128784	142.7	-0.587067
143.1	0.0415344	143.5	-0.718231	143.4	-0.349243	143.9	-0.476868	143.8	-0.40564	143.9	-0.368256	143.7	-0.296051
144.1	0.00756836	144.5	-0.678406	144.4	-0.459808	144.9	-0.52063	144.8	-0.344696	144.9	-0.248718	144.7	-0.464783
145.1	-0.0112	145.5	-0.473724	145.4	-0.435577	145.9	-0.409668	145.8	-0.417358	145.9	-0.367462	145.7	-0.534332
146.1	-0.0799561	146.5	-0.621765	146.4	-0.419159	146.9	-0.36554	146.8	-0.579468	146.9	-0.283875	146.7	-0.411285
147.1	-0.311188	147.5	-0.530365	147.4	-0.403168	147.9	-0.586243	147.8	-0.404846	147.9	-0.133881	147.7	-0.441345
148.1	-0.347137	148.5	-0.490906	148.4	-0.474243	148.9	-0.472168	148.8	-0.488831	148.9	-0.193237	148.7	-0.666748
149.1	-0.0701904	149.5	-0.711212	149.4	-0.417603	149.9	-0.491333	149.8	-0.513855	149.9	-0.276062	149.7	-0.421448
150.1	-0.277985	150.5	-0.602234	150.4	-0.265259	150.9	-0.493286	150.8	-0.55954	150.9	-0.292084	150.7	-0.572998
151.1	-0.256104	151.5	-0.653778	151.4	-0.467621	151.9	-0.316711	151.8	-0.440796	151.9	-0.386993	151.7	-0.630035
152.1	-0.215881	152.5	-0.823334	152.4	-0.373871	152.9	-0.335846	152.8	-0.576355	152.9	-0.318237	152.7	-0.539001
153.1	-0.329163	153.5	-0.600281	153.4	-0.419159	153.9	-0.456177	153.8	-0.40213	153.9	-0.317474	153.7	-0.409332
154.1	-0.231506	154.5	-0.594818	154.4	-0.642212	154.9	-0.343262	154.8	-0.447815	154.9	-0.345215	154.7	-0.501892
155.1	-0.110809	155.5	-0.778778	155.4	-0.473083	155.9	-0.400299	155.8	-0.432587	155.9	-0.375275	155.7	-0.412842
156.1	-0.242065	156.5	-0.630737	156.4	-0.50824	156.9	-0.54248	156.8	-0.300964	156.9	-0.301056	156.7	-0.518707
157.1	-0.202606	157.5	-0.76004	157.4	-0.707855	157.9	-0.246002	157.8	-0.398987	157.9	-0.567474	157.7	-0.554626
158.1	-0.192444	158.5	-0.776062	158.4	-0.607452	158.9	-0.480377	158.8	-0.570099	158.9	-0.230347	158.7	-0.444092
159.1	-0.333466	159.5	-0.57254	159.4	-0.555511	159.9	-0.534668	159.8	-0.285339	159.9	-0.222534	159.7	-0.558533
160.1	-0.238159	160.5	-0.716278	160.4	-0.764099	160.9	-0.326874	160.8	-0.366974	160.9	-0.45105	160.7	-0.65387
161.1	-0.219391	161.5	-0.904572	161.4	-0.530487	161.9	-0.501099	161.8	-0.422058	161.9	-0.2948	161.7	-0.497223
162.1	-0.332672	162.5	-0.640106	162.4	-0.44339	162.9	-0.596802	162.8	-0.201355	162.9	-0.220978	162.7	-0.582764
163.1	-0.304932	163.5	-0.645966	163.4	-0.743774	163.9	-0.409302	163.8	-0.304077	163.9	-0.551849	163.7	-0.52066
164.1	-0.237762	164.5	-0.901062	164.4	-0.436737	164.9	-0.346008	164.8	-0.507202	164.9	-0.264343	164.7	-0.410492
165.1	-0.259247	165.5	-0.586212	165.4	-0.56723	165.9	-0.572968	165.8	-0.233368	165.9	-0.283478	165.7	-0.565979
166.1	-0.264709	166.5	-0.726837	166.4	-0.634399	166.9	-0.280762	166.8	-0.384949	166.9	-0.38974	166.7	-0.508545
167.1	-0.133453	167.5	-0.819031	167.4	-0.516449	167.9	-0.558105	167.8	-0.466583	167.9	-0.178802	167.7	-0.36322
168.1	-0.377594	168.5	-0.73465	168.4	-0.548065	168.9	-0.692505	168.8	-0.385315	168.9	-0.387787	168.7	-0.542908
169.1	-0.0522156	169.5	-0.834656	169.4	-0.716827	169.9	-0.425293	169.8	-0.442352	169.9	-0.427246	169.7	-0.581207
170.1	-0.127594	170.5	-0.85379	170.4	-0.329712	170.9	-0.531555	170.8	-0.634552	170.9	-0.238556	170.7	-0.423401
171.1	-0.222534	171.5	-0.770966	171.4	-0.675415	171.9	-0.681946	171.8	-0.294312	171.9	-0.284668	171.7	-0.65387
172.1	-0.0197754	172.5	-0.731537	172.4	-0.697693	172.9	-0.540527	172.8	-0.429474	172.9	-0.492462	172.7	-0.568298
173.1	-0.208862	173.5	-0.872162	173.4	-0.47699	173.9	-0.527649	173.8	-0.503296	173.9	-0.208496	173.7	-0.423767
174.1	-0.106506	174.5	-0.696381	174.4	-0.489868	174.9	-0.499512	174.8	-0.427917	174.9	-0.374512	174.7	-0.433929
175.1	-0.0506592	175.5	-0.706146	175.4	-0.614471	175.9	-0.499512	175.8	-0.311493	175.9	-0.44754	175.7	-0.474945
176.1	-0.156128	176.5	-0.873322	176.4	-0.376587	176.9	-0.582733	176.8	-0.503296	176.9	-0.253784	176.7	-0.515961
177.1	-0.314331	177.5	-0.690521	177.4	-0.745331	177.9	-0.536255	177.8	-0.315002	177.9	-0.487	177.7	-0.742523
178.1	-0.0811157	178.5	-0.822144	178.4	-0.723846	178.9	-0.375305	178.8	-0.392761	178.9	-0.47998	178.7	-0.580414
179.1	-0.171356	179.5	-0.97879	179.4	-0.555115	179.9	-0.411621	179.8	-0.49118	179.9	-0.45575	179.7	-0.544098
180.1	-0.172119	180.5	-0.804962	180.4	-0.59613	180.9	-0.620605	180.8	-0.352509	180.9	-0.500671	180.7	-0.567535
181.1	-0.340088	181.5	-0.688934	181.4	-0.777771	181.9	-0.276093	181.8	-0.506042	181.9	-0.717072	181.7	-0.538635
182.1	-0.336578	182.5	-0.846375	182.4	-0.677368	182.9	-0.508514	182.8	-0.690796	182.9	-0.599487	182.7	-0.621826
183.1	-0.388153	183.5	-0.788177	183.4	-0.587524	183.9	-0.42218	183.8	-0.293518	183.9	-0.5159	183.7	-0.668701
184.1	-0.19986	184.5	-0.850677	184.4	-0.537933	184.9	-0.560455	184.8	-0.395081	184.9	-0.593628	184.7	-0.405426
185.1	-0.207275	185.5	-0.91629	185.4	-0.462524	185.9	-0.658508	185.8	-0.549377	185.9	-0.490509	185.7	-0.542145
186.1	-0.210815	186.5	-0.622925	186.4	-0.592987	186.9	-0.543274	186.8	-0.455627	186.9	-0.350281	186.7	-0.707764
187.1	-0.218994	187.5	-0.792084	187.4	-0.859406	187.9	-0.546021	187.8	-0.486877	187.9	-0.544037	187.7	-0.656586
188.1	-0.247528	188.5	-0.811615	188.4	-0.69809	188.9	-0.529602	188.8	-0.559937	188.9	-0.645203	188.7	-0.505035
189.1	-0.270966	189.5	-0.693634	189.4	-0.605499	189.9	-0.552643	189.8	-0.416962	189.9	-0.509277	189.7	-0.546448
190.1	-0.223297	190.5	-0.863556	190.4	-0.607849	190.9	-0.480774	190.8	-0.472046	190.9	-0.552612	190.7	-0.406982
191.1	-0.189697	191.5	-0.668243	191.4	-0.463318	191.9	-0.523346	191.8	-0.513062	191.9	-0.444427	191.7	-0.485901
192.1	-0.392822	192.5	-0.470184	192.4	-0.638702	192.9	-0.579224	192.8	-0.40094	192.9	-0.470978	192.7	-0.531586
193.1	-0.0830688	193.5	-0.690887	193.4	-0.664093	193.9	-0.496002	193.8	-0.489624	193.9	-0.645996	193.7	-0.441742
194.1	-0.224091	194.5	-0.663544	194.4	-0.41449	194.9	-0.617096	194.8	-0.639618	194.9	-0.44754	194.7	-0.493713
195.1	-0.32605	195.5	-0.540131	195.4	-0.634003	195.9	-0.483124	195.8	-0.438446	195.9	-0.526855	195.7	-0.652679
196.1	-0.110413	196.5	-0.850677	196.4	-0.50238	196.9	-0.481934	196.8	-0.422058	196.9	-0.739746	196.7	-0.305023
197.1	-0.26001	197.5	-0.725677	197.4	-0.429321	197.9	-0.60968	197.8	-0.515808	197.9	-0.556519	197.7	-0.568298
198.1	-0.404541	198.5	-0.556915	198.4	-0.601593	198.9	-0.45343	198.8	-0.308777	198.9	-0.715912	198.7	-0.506195
199.1	-0.140503	199.5	-0.796356	199.4	-0.716827	199.9	-0.228424	199.8	-0.577515	199.9	-0.672546	199.7	-0.410492
200.1	-0.337769	200.5	-0.852997	200.4	-0.368378	200.9	-0.472565	200.8	-0.49353	200.9	-0.521759	200.7	-0.574158
201.1	-0.394409	201.5	-0.621368	201.4	-0.53949	201.9	-0.419434	201.8	-0.338074	201.9	-0.452637	201.7	-0.767914
202.1	-0.16626	202.5	-0.635834	202.4	-0.687531	202.9	-0.264771	202.8	-0.477112	202.9	-0.503021	202.7	-0.611664
203.1	-0.310028	203.5	-0.555756	203.4	-0.484802	203.9	-0.463196	203.8	-0.600159	203.9	-0.519806	203.7	-0.753082
204.1	-0.32251	204.5	-0.545593	204.4	-0.68988	204.9	-0.412415	204.8	-0.445099	204.9	-0.656921	204.7	-0.636658
205.1	-0.253784	205.5	-0.461212	205.4	-0.589081	205.9	-0.313965	205.8	-0.543915	205.9	-0.647156	205.7	-0.483948
206.1	-0.208862	206.5	-0.589722	206.4	-0.531281	206.9	-0.517487	206.8	-0.332977	206.9	-0.490112	206.7	-0.485107
207.1	-0.340881	207.5	-0.507294	207.4	-0.615662	207.9	-0.444458	207.8	-0.381042	207.9	-0.472534	207.7	-0.825745
208.1	-0.353394	208.5	-0.529572	208.4	-0.584015	208.9	-0.543274	208.8	-0.611115	208.9	-0.562378	208.7	-0.49057
209.1	-0.397522	209.5	-0.60849	209.4	-0.559784	209.9	-0.69873	209.8	-0.606415	209.9	-0.272552	209.7	-0.513245
210.1	-0.358063	210.5	-0.425262	210.4	-0.639099	210.9	-0.376099	210.8	-0.378693	210.9	-0.605743	210.7	-0.65387
211.1	-0.251038	211.5	-0.601044	211.4	-0.760956	211.9	-0.54953	211.8	-0.594696	211.9	-0.565918	211.7	-0.474548
212.1	-0.407684	212.5	-0.496765	212.4	-0.66098	212.9	-0.60498	212.8	-0.36853	212.9	-0.474884	212.7	-0.596039
213.1	-0.355347	213.5	-0.360443	213.4	-0.683228	213.9	-0.498352	213.8	-0.438843	213.9	-0.488953	213.7	-0.688232
214.1	-0.221741	214.5	-0.710052	214.4	-0.68988	214.9	-0.574921	214.8	-0.445099	214.9	-0.51004	214.7	-0.390198
215.1	-0.345581	215.5	-0.525269	215.4	-0.773468	215.9	-0.665924	215.8	-0.440399	215.9	-0.481934	215.7	-0.556213
216.1	-0.329559	216.5	-0.560822	216.4	-0.738312	216.9	-0.568665	216.8	-0.384949	216.9	-0.583099	216.7	-0.725342
217.1	-0.204163	217.5	-0.6362	217.4	-0.674652	217.9	-0.395996	217.8	-0.468933	217.9	-0.581909	217.7	-0.484711
218.1	-0.263153	218.5	-0.519409	218.4	-0.728546	218.9	-0.66983	218.8	-0.354858	218.9	-0.445587	218.7	-0.675354
219.1	-0.324463	219.5	-0.627625	219.4	-0.652374	219.9	-0.463196	219.8	-0.34549	219.9	-0.604584	219.7	-0.608551
220.1	-0.241272	220.5	-0.722137	220.4	-0.556274	220.9	-0.563965	220.8	-0.484924	220.9	-0.533875	220.7	-0.455811
221.1	-0.283081	221.5	-0.476837	221.4	-0.651215	221.9	-0.735077	221.8	-0.325165	221.9	-0.41864	221.7	-0.588226
222.1	-0.380341	222.5	-0.54715	222.4	-0.717224	222.9	-0.499512	222.8	-0.340393	222.9	-0.668243	222.7	-0.414398
223.1	-0.109619	223.5	-0.763947	223.4	-0.654724	223.9	-0.683899	223.8	-0.407196	223.9	-0.531525	223.7	-0.385498
224.1	-0.2565	224.5	-0.76355	224.4	-0.578552	224.9	-0.562408	224.8	-0.36618	224.9	-0.435425	224.7	-0.49762
225.1	-0.314331	225.5	-0.638153	225.4	-0.739471	225.9	-0.383911	225.8	-0.356018	225.9	-0.464722	225.7	-0.451508
226.1	-0.218231	226.5	-0.839722	226.4	-0.6633	226.9	-0.64209	226.8	-0.334167	226.9	-0.422546	226.7	-0.407379
227.1	-0.13855	227.5	-0.551056	227.4	-0.595734	227.9	-0.758118	227.8	-0.332977	227.9	-0.375275	227.7	-0.602692
228.1	-0.222534	228.5	-0.623322	228.4	-0.718781	228.9	-0.499908	228.8	-0.379089	228.9	-0.440918	228.7	-0.590179
229.1	-0.220947	229.5	-0.854187	229.4	-0.701202	229.9	-0.647186	229.8	-0.500946	229.9	-0.467072	229.7	-0.362457
230.1	-0.375244	230.5	-0.60965	230.4	-0.720337	230.9	-0.733887	230.8	-0.500549	230.9	-0.497925	230.7	-0.623779
231.1	-0.238922	231.5	-0.686981	231.4	-0.760956	231.9	-0.539764	231.8	-0.527527	231.9	-0.735046	231.7	-0.512848
232.1	-0.2901	232.5	-0.781921	232.4	-0.665253	232.9	-0.635468	232.8	-0.702118	232.9	-0.550659	232.7	-0.491364
233.1	-0.303375	233.5	-0.560028	233.4	-0.639496	233.9	-0.667877	233.8	-0.34549	233.9	-0.486206	233.7	-0.592133
234.1	-0.142456	234.5	-0.669403	234.4	-0.826202	234.9	-0.45459	234.8	-0.515015	234.9	-0.435822	234.7	-0.471832
235.1	-0.208862	235.5	-0.782318	235.4	-0.532074	235.9	-0.735077	235.8	-0.701721	235.9	-0.333099	235.7	-0.603455
236.1	-0.217834	236.5	-0.528412	236.4	-0.467224	236.9	-0.77063	236.8	-0.384155	236.9	-0.540527	236.7	-0.701904
237.1	-0.190887	237.5	-0.63855	237.4	-0.634796	237.9	-0.58313	237.8	-0.607208	237.9	-0.618256	237.7	-0.635498
238.1	-0.286987	238.5	-0.827606	238.4	-0.497681	238.9	-0.663208	238.8	-0.723602	238.9	-0.363159	238.7	-0.465576
239.1	-0.317841	239.5	-0.534271	239.4	-0.540253	239.9	-0.626862	239.8	-0.551727	239.9	-0.414337	239.7	-0.533936
240.1	-0.0639343	240.5	-0.654175	240.4	-0.723083	240.9	-0.403046	240.8	-0.489227	240.9	-0.483887	240.7	-0.534332
241.1	-0.121735	241.5	-0.812775	241.4	-0.650818	241.9	-0.493286	241.8	-0.457581	241.9	-0.318634	241.7	-0.393311
242.1	-0.354553	242.5	-0.47995	242.4	-0.621521	242.9	-0.509277	242.8	-0.386505	242.9	-0.562775	242.7	-0.397614
243.1	-0.186981	243.5	-0.745209	243.4	-0.755096	243.9	-0.444458	243.8	-0.564636	243.9	-0.576843	243.7	-0.500732
244.1	-0.190094	244.5	-0.801849	244.4	-0.623077	244.9	-0.687408	244.8	-0.534943	244.9	-0.386597	244.7	-0.499176
245.1	-0.301422	245.5	-0.70224	245.4	-0.793793	245.9	-0.549927	245.8	-0.368927	245.9	-0.599487	245.7	-0.501129
246.1	-0.234619	246.5	-0.715515	246.4	-0.87973	246.9	-0.408112	246.8	-0.504456	246.9	-0.558472	246.7	-0.213623
247.1	-0.248291	247.5	-0.716278	247.4	-0.526978	247.9	-0.682343	247.8	-0.462677	247.9	-0.338959	247.7	-0.295258
248.1	-0.293213	248.5	-0.612762	248.4	-0.546112	248.9	-0.528046	248.8	-0.366577	248.9	-0.424103	248.7	-0.387848
249.1	-0.374481	249.5	-0.787384	249.4	-0.608246	249.9	-0.51709	249.8	-0.336884	249.9	-0.492859	249.7	-0.342133
250.1	-0.215881	250.5	-0.784637	250.4	-0.550812	250.9	-0.713593	250.8	-0.354065	250.9	-0.152222	250.7	-0.452698
251.1	-0.387756	251.5	-0.676056	251.4	-0.608246	251.9	-0.745605	251.8	-0.318146	251.9	-0.492859	251.7	-0.634705
252.1	-0.208862	252.5	-0.664734	252.4	-0.607849	252.9	-0.545624	252.8	-0.539612	252.9	-0.751068	252.7	-0.594482
253.1	-0.32019	253.5	-0.627228	253.4	-0.649261	253.9	-0.690552	253.8	-0.55368	253.9	-0.461609	253.7	-0.433929
254.1	-0.352203	254.5	-0.654175	254.4	-0.650421	254.9	-0.685852	254.8	-0.265808	254.9	-0.574097	254.7	-0.519867
255.1	-0.135803	255.5	-0.713959	255.4	-0.714081	255.9	-0.715942	255.8	-0.399384	255.9	-0.658875	255.7	-0.37027
256.1	-0.197906	256.5	-0.559265	256.4	-0.655121	256.9	-0.61554	256.8	-0.543518	256.9	-0.374115	256.7	-0.397614
257.1	-0.447906	257.5	-0.538544	257.4	-0.782837	257.9	-0.618652	257.8	-0.518921	257.9	-0.544037	257.7	-0.36792
258.1	-0.184631	258.5	-0.594421	258.4	-0.798462	258.9	-0.626099	258.8	-0.456421	258.9	-0.592072	258.7	-0.419495
259.1	-0.324463	259.5	-0.561981	259.4	-0.631287	259.9	-0.662811	259.8	-0.582214	259.9	-0.39325	259.7	-0.287445
260.1	-0.344788	260.5	-0.590515	260.4	-0.618774	260.9	-0.753052	260.8	-0.40094	260.9	-0.578796	260.7	-0.352692
261.1	-0.248291	261.5	-0.658875	261.4	-0.693787	261.9	-0.668274	261.8	-0.652527	261.9	-0.643646	261.7	-0.252289
262.1	-0.270569	262.5	-0.618622	262.4	-0.557465	262.9	-0.725311	262.8	-0.55368	262.9	-0.388947	262.7	-0.328064
263.1	-0.300262	263.5	-0.565887	263.4	-0.600037	263.9	-0.625702	263.8	-0.276733	263.9	-0.472931	263.7	-0.346436
264.1	-0.251831	264.5	-0.593628	264.4	-0.696503	264.9	-0.554993	264.8	-0.362671	264.9	-0.583099	264.7	-0.181976
265.1	-0.32135	265.5	-0.613159	265.4	-0.575043	265.9	-0.818665	265.8	-0.406433	265.9	-0.446777	265.7	-0.287445
266.1	-0.333069	266.5	-0.545593	266.4	-0.634399	266.9	-0.685455	266.8	-0.479065	266.9	-0.529572	266.7	-0.641754
267.1	-0.192444	267.5	-0.844818	267.4	-0.646118	267.9	-0.715942	267.8	-0.527527	267.9	-0.585052	267.7	-0.490967
268.1	-0.397522	268.5	-0.801056	268.4	-0.672699	268.9	-0.744049	268.8	-0.454468	268.9	-0.4534	268.7	-0.612854
269.1	-0.308838	269.5	-0.689331	269.4	-0.827362	269.9	-0.738983	269.8	-0.499786	269.9	-0.629578	269.7	-0.652679
270.1	-0.160797	270.5	-0.773712	270.4	-0.815643	270.9	-0.721405	270.8	-0.597443	270.9	-0.411621	270.7	-0.418304
271.1	-0.187744	271.5	-0.532684	271.4	-0.527771	271.9	-0.879211	271.8	-0.510315	271.9	-0.35498	271.7	-0.537842
272.1	-0.227203	272.5	-0.588959	272.4	-0.7883	272.9	-0.696777	272.8	-0.523224	272.9	-0.454193	272.7	-0.633942
273.1	-0.195953	273.5	-0.735443	273.4	-0.948853	273.9	-0.819458	273.8	-0.640808	273.9	-0.495209	273.7	-0.406586
274.1	-0.168213	274.5	-0.684265	274.4	-0.76059	274.9	-0.863983	274.8	-0.512268	274.9	-0.4198	274.7	-0.58902
275.1	-0.35611	275.5	-0.650665	275.4	-0.814087	275.9	-0.723358	275.8	-0.415802	275.9	-0.624115	275.7	-0.562073
276.1	-0.0658875	276.5	-0.706909	276.4	-0.772675	276.9	-0.704987	276.8	-0.420868	276.9	-0.57254	276.7	-0.446838
277.1	-0.0787659	277.5	-0.624878	277.4	-0.818787	277.9	-0.745239	277.8	-0.367737	277.9	-0.441681	277.7	-0.529236
278.1	-0.274872	278.5	-0.745575	278.4	-0.782837	278.9	-0.880005	278.8	-0.288452	278.9	-0.563965	278.7	-0.729645
279.1	-0.13385	279.5	-0.644806	279.4	-0.822693	279.9	-0.83429	279.8	-0.481018	279.9	-0.595978	279.7	-0.467133
280.1	-0.235809	280.5	-0.526825	280.4	-0.657074	280.9	-0.792877	280.8	-0.385315	280.9	-0.386597	280.7	-0.565582
281.1	-0.388916	281.5	-0.670197	281.4	-0.880096	281.9	-0.659668	281.8	-0.475952	281.9	-0.469421	281.7	-0.55542
282.1	-0.336578	282.5	-0.711609	282.4	-0.780121	282.9	-0.811249	282.8	-0.706421	282.9	-0.386597	282.7	-0.449951
283.1	-0.405731	283.5	-0.674896	283.4	-0.757446	283.9	-0.783112	283.8	-0.586487	283.9	-0.442078	283.7	-0.519867
284.1	-0.387756	284.5	-0.747925	284.4	-0.866425	284.9	-0.727264	284.8	-0.524384	284.9	-0.53894	284.7	-0.533142
285.1	-0.311188	285.5	-0.809662	285.4	-0.810181	285.9	-0.867096	285.8	-0.604462	285.9	-0.497925	285.7	-0.517517
286.1	-0.299866	286.5	-0.5495	286.4	-0.754333	286.9	-0.758514	286.8	-0.668915	286.9	-0.481934	286.7	-0.52887
287.1	-0.209229	287.5	-0.570587	287.4	-0.805115	287.9	-0.708496	287.8	-0.688843	287.9	-0.437012	287.7	-0.587067
288.1	-0.245575	288.5	-0.572144	288.4	-0.616425	288.9	-0.741333	288.8	-0.976349	288.9	-0.563965	288.7	-0.549561
289.1	-0.317444	289.5	-0.609253	289.4	-0.795349	289.9	-0.831177	289.8	-0.676331	289.9	-0.432312	289.7	-0.576508
290.1	-0.487762	290.5	-0.616669	290.4	-0.700043	290.9	-0.704224	290.8	-0.87439	290.9	-0.693634	290.7	-0.487457
291.1	-0.251038	291.5	-0.763947	291.4	-0.636749	291.9	-0.89563	291.8	-0.828674	291.9	-0.565521	291.7	-0.447998
292.1	-0.296356	292.5	-0.678802	292.4	-0.608612	292.9	-0.928833	292.8	-0.58844	292.9	-0.5784	292.7	-0.487854
293.1	-0.2612	293.5	-0.685425	293.4	-0.773865	293.9	-0.69873	293.8	-0.667755	293.9	-0.615112	293.7	-0.373779
294.1	-0.212769	294.5	-0.926453	294.4	-0.692993	294.9	-0.66748	294.8	-0.723999	294.9	-0.463562	294.7	-0.253845
295.1	-0.267456	295.5	-0.622528	295.4	-0.87738	295.9	-0.746796	295.8	-0.603302	295.9	-0.505737	295.7	-0.445251
296.1	-0.226044	296.5	-0.719818	296.4	-0.856293	296.9	-0.652252	296.8	-0.690399	296.9	-0.742859	296.7	-0.42691
297.1	-0.207275	297.5	-0.770966	297.4	-0.87619	297.9	-0.67569	297.8	-0.576355	297.9	-0.435059	297.7	-0.462067
298.1	-0.245972	298.5	-0.60144	298.4	-0.81723	298.9	-0.757324	298.8	-0.491974	298.9	-0.486603	298.7	-0.496826
299.1	-0.203003	299.5	-0.683472	299.4	-0.78598	299.9	-0.719055	299.8	-0.473602	299.9	-0.661224	299.7	-0.446045
300.1	-0.217041	300.5	-0.914734	300.4	-0.871521	300.9	-0.777252	300.8	-0.540405	300.9	-0.51004	300.7	-0.296814
301.1	-0.380737	301.5	-0.66864	301.4	-0.785187	301.9	-0.749908	301.8	-0.46228	301.9	-0.586609	301.7	-0.510101
302.1	-0.20105	302.5	-0.722931	302.4	-0.698853	302.9	-0.627258	302.8	-0.596252	302.9	-0.521759	302.7	-0.417145
303.1	-0.159637	303.5	-0.851837	303.4	-0.727386	303.9	-0.739746	303.8	-0.628693	303.9	-0.482697	303.7	-0.398773
304.1	-0.201813	304.5	-0.664734	304.4	-0.705505	304.9	-0.613983	304.8	-0.617737	304.9	-0.619019	304.7	-0.592926
305.1	-0.209625	305.5	-0.802216	305.4	-0.798462	305.9	-0.594452	305.8	-0.669312	305.9	-0.787384	305.7	-0.492523
306.1	-0.19165	306.5	-0.712372	306.4	-0.691437	306.9	-0.774139	306.8	-0.727112	306.9	-0.497559	306.7	-0.49057
307.1	-0.238922	307.5	-0.567078	307.4	-0.81955	307.9	-0.774139	307.8	-0.567749	307.9	-0.579956	307.7	-0.61441
308.1	-0.268616	308.5	-0.692078	308.4	-0.752777	308.9	-0.625702	308.8	-0.74588	308.9	-0.679962	308.7	-0.501526
309.1	-0.283081	309.5	-0.654175	309.4	-0.595734	309.9	-0.619446	309.8	-0.659943	309.9	-0.468262	309.7	-0.502686
310.1	-0.0932312	310.5	-0.555359	310.4	-0.529724	310.9	-0.723358	310.8	-0.431427	310.9	-0.477234	310.7	-0.778473
311.1	-0.0314941	311.5	-0.638947	311.4	-0.69574	311.9	-0.740936	311.8	-0.614624	311.9	-0.601837	311.7	-0.526917
312.1	-0.164703	312.5	-0.620972	312.4	-0.614105	312.9	-0.598755	312.8	-0.763062	312.9	-0.449097	312.7	-0.552307
313.1	-0.240479	313.5	-0.650269	313.4	-0.735962	313.9	-0.650696	313.8	-0.536896	313.9	-0.60144	313.7	-0.744873
314.1	-0.130737	314.5	-0.799896	314.4	-0.733612	314.9	-0.671021	314.8	-0.550568	314.9	-0.725677	314.7	-0.523773
315.1	-0.1987	315.5	-0.686981	315.4	-0.538696	315.9	-0.595612	315.8	-0.581818	315.9	-0.558868	315.7	-0.543701
316.1	-0.178375	316.5	-0.498718	316.4	-0.72699	316.9	-0.67804	316.8	-0.464233	316.9	-0.589355	316.7	-0.699951
317.1	-0.114319	317.5	-0.799896	317.4	-0.640259	317.9	-0.601074	317.8	-0.530243	317.9	-0.70575	317.7	-0.439392
318.1	-0.141266	318.5	-0.741302	318.4	-0.556274	318.9	-0.783905	318.8	-0.520477	318.9	-0.32373	318.7	-0.444885
319.1	-0.233856	319.5	-0.57605	319.4	-0.678162	319.9	-0.692108	319.8	-0.269714	319.9	-0.644806	319.7	-0.597595
320.1	-0.0932312	320.5	-0.722931	320.4	-0.801208	320.9	-0.523743	320.8	-0.561096	320.9	-0.665527	320.7	-0.478088
321.1	-0.120178	321.5	-0.60965	321.4	-0.754333	321.9	-0.67218	321.8	-0.605652	321.9	-0.353027	321.7	-0.527679
322.1	-0.206116	322.5	-0.692078	322.4	-0.766052	322.9	-0.684296	322.8	-0.49588	322.9	-0.507324	322.7	-0.637054
323.1	-0.147522	323.5	-0.715515	323.4	-0.648865	323.9	-0.755768	323.8	-0.542358	323.9	-0.535828	323.7	-0.537445
324.1	-0.136963	324.5	-0.6362	324.4	-0.460175	324.9	-0.707733	324.8	-0.646667	324.9	-0.384277	324.7	-0.67926
325.1	-0.402985	325.5	-0.515503	325.4	-0.532074	325.9	-0.867096	325.8	-0.437683	325.9	-0.384644	325.7	-0.601898
326.1	-0.180328	326.5	-0.720581	326.4	-0.653168	326.9	-0.724518	326.8	-0.691956	326.9	-0.489746	326.7	-0.299561
327.1	-0.190491	327.5	-0.716675	327.4	-0.53244	327.9	-0.689362	327.8	-0.64978	327.9	-0.32019	327.7	-0.409332
328.1	-0.279541	328.5	-0.665497	328.4	-0.50824	328.9	-0.657349	328.8	-0.490021	328.9	-0.594421	328.7	-0.449158
329.1	-0.196747	329.5	-0.750275	329.4	-0.771912	329.9	-0.714355	329.8	-0.601746	329.9	-0.511993	329.7	-0.422211
330.1	-0.188141	330.5	-0.890106	330.4	-0.637909	330.9	-0.699127	330.8	-0.55368	330.9	-0.355347	330.7	-0.483154
331.1	-0.397125	331.5	-0.747925	331.4	-0.618011	331.9	-0.666321	331.8	-0.288849	331.9	-0.465118	331.7	-0.455017
332.1	-0.183075	332.5	-0.7995	332.4	-0.898071	332.9	-0.710846	332.8	-0.514618	332.9	-0.560059	332.7	-0.433167
333.1	-0.178375	333.5	-0.620972	333.4	-0.65863	333.9	-0.667877	333.8	-0.452911	333.9	-0.374115	333.7	-0.539001
334.1	-0.297119	334.5	-0.469025	334.4	-0.635193	334.9	-0.628052	334.8	-0.410339	334.9	-0.451447	334.7	-0.513611
335.1	-0.104553	335.5	-0.622925	335.4	-0.733612	335.9	-0.566711	335.8	-0.375549	335.9	-0.51474	335.7	-0.283539
336.1	-0.296753	336.5	-0.715118	336.4	-0.787933	336.9	-0.540527	336.8	-0.501343	336.9	-0.280365	336.7	-0.517914
337.1	-0.265869	337.5	-0.652618	337.4	-0.686737	337.9	-0.699524	337.8	-0.354065	337.9	-0.399109	337.7	-0.576904
338.1	-0.1651	338.5	-0.759247	338.4	-0.761749	338.9	-0.61084	338.8	-0.515411	338.9	-0.513947	338.7	-0.519867
339.1	-0.237762	339.5	-0.657684	339.4	-0.430511	339.9	-0.661621	339.8	-0.492737	339.9	-0.339355	339.7	-0.535889
340.1	-0.396729	340.5	-0.689728	340.4	-0.550812	340.9	-0.401855	340.8	-0.531036	340.9	-0.418243	340.7	-0.533539
341.1	-0.237366	341.5	-0.831909	341.4	-0.658234	341.9	-0.471008	341.8	-0.603699	341.9	-0.377228	341.7	-0.43512
342.1	-0.362762	342.5	-0.650269	342.4	-0.640259	342.9	-0.499512	342.8	-0.443909	342.9	-0.404572	342.7	-0.637848
343.1	-0.367828	343.5	-0.784271	343.4	-0.674255	343.9	-0.515533	343.8	-0.40799	343.9	-0.431915	343.7	-0.597992
344.1	-0.296753	344.5	-0.780365	344.4	-0.66449	344.9	-0.541718	344.8	-0.566589	344.9	-0.509277	344.7	-0.379639
345.1	-0.177216	345.5	-0.582306	345.4	-0.478546	345.9	-0.66983	345.8	-0.502136	345.9	-0.57019	345.7	-0.572601
346.1	-0.296356	346.5	-0.625671	346.4	-0.740265	346.9	-0.565552	346.8	-0.438843	346.9	-0.625275	346.7	-0.59137
347.1	-0.0686035	347.5	-0.656525	347.4	-0.75119	347.9	-0.60968	347.8	-0.448608	347.9	-0.45105	347.7	-0.436676
348.1	-0.144012	348.5	-0.671753	348.4	-0.696136	348.9	-0.569458	348.8	-0.557587	348.9	-0.41629	348.7	-0.523773
349.1	-0.213928	349.5	-0.659637	349.4	-0.807465	349.9	-0.623352	349.8	-0.509552	349.9	-0.595581	349.7	-0.497986
350.1	-0.107666	350.5	-0.594818	350.4	-0.671112	350.9	-0.673737	350.8	-0.402527	350.9	-0.66864	350.7	-0.401123
351.1	-0.175262	351.5	-0.613953	351.4	-0.654724	351.9	-0.753815	351.8	-0.46814	351.9	-0.492462	351.7	-0.441345
352.1	-0.300659	352.5	-0.707306	352.4	-0.731659	352.9	-0.601471	352.8	-0.482971	352.9	-0.474487	352.7	-0.40387
353.1	-0.32251	353.5	-0.596375	353.4	-0.634003	353.9	-0.689758	353.8	-0.601349	353.9	-0.519806	353.7	-0.280426
354.1	-0.239716	354.5	-0.488953	354.4	-0.588318	354.9	-0.694458	354.8	-0.594299	354.9	-0.365112	354.7	-0.423004
355.1	-0.297119	355.5	-0.727234	355.4	-0.596893	355.9	-0.57608	355.8	-0.562286	355.9	-0.550659	355.7	-0.448395
356.1	-0.134644	356.5	-0.779968	356.4	-0.659027	356.9	-0.611633	356.8	-0.701355	356.9	-0.403809	356.7	-0.332764
357.1	-0.203766	357.5	-0.711212	357.4	-0.677368	357.9	-0.563599	357.8	-0.39743	357.9	-0.426056	357.7	-0.521057
358.1	-0.229156	358.5	-0.584656	358.4	-0.644958	358.9	-0.509277	358.8	-0.413849	358.9	-0.410431	358.7	-0.557373
359.1	-0.164307	359.5	-0.763947	359.4	-0.622681	359.9	-0.713989	359.8	-0.406799	359.9	-0.409271	359.7	-0.544098
360.1	-0.238159	360.5	-0.800262	360.4	-0.694183	360.9	-0.661621	360.8	-0.282593	360.9	-0.456909	360.7	-0.513611
361.1	-0.29361	361.5	-0.727234	361.4	-0.755096	361.9	-0.560455	361.8	-0.454071	361.9	-0.477631	361.7	-0.613617
362.1	-0.26236	362.5	-0.860443	362.4	-0.648468	362.9	-0.555389	362.8	-0.703674	362.9	-0.506927	362.7	-0.453857
363.1	-0.370178	363.5	-0.671753	363.4	-0.615265	363.9	-0.753418	363.8	-0.488464	363.9	-0.39325	363.7	-0.406586
364.1	-0.207275	364.5	-0.728394	364.4	-0.65979	364.9	-0.523346	364.8	-0.514618	364.9	-0.598724	364.7	-0.303864
365.1	-0.185791	365.5	-0.809662	365.4	-0.534027	365.9	-0.441711	365.8	-0.502136	365.9	-0.494019	365.7	-0.397614
366.1	-0.236969	366.5	-0.660431	366.4	-0.646118	366.9	-0.692871	366.8	-0.344696	366.9	-0.590118	366.7	-0.453064
367.1	-0.20105	367.5	-0.692841	367.4	-0.730103	367.9	-0.626465	367.8	-0.542358	367.9	-0.58075	367.7	-0.605042
368.1	-0.263153	368.5	-0.994019	368.4	-0.651581	368.9	-0.632324	368.8	-0.685333	368.9	-0.272552	368.7	-0.346832
369.1	-0.400269	369.5	-0.784271	369.4	-0.773071	369.9	-0.637817	369.8	-0.414612	369.9	-0.383881	369.7	-0.310486
370.1	-0.251434	370.5	-0.695587	370.4	-0.87854	370.9	-0.635468	370.8	-0.436493	370.9	-0.51239	370.7	-0.210114
371.1	-0.190887	371.5	-0.656525	371.4	-0.657837	371.9	-0.616699	371.8	-0.332214	371.9	-0.398315	371.7	-0.440582
372.1	-0.233459	372.5	-0.617462	372.4	-0.719574	372.9	-0.558502	372.8	-0.246643	372.9	-0.54129	372.7	-0.394867
373.1	-0.242065	373.5	-0.693237	373.4	-0.768768	373.9	-0.504608	373.8	-0.202911	373.9	-0.435822	373.7	-0.352692
374.1	-0.153778	374.5	-0.760834	374.4	-0.832062	374.9	-0.544067	374.8	-0.236877	374.9	-0.517456	374.7	-0.450745
375.1	-0.152985	375.5	-0.642853	375.4	-0.649628	375.9	-0.542877	375.8	-0.12674	375.9	-0.552246	375.7	-0.390564
376.1	-0.0733032	376.5	-0.648315	376.4	-0.734802	376.9	-0.470215	376.8	-0.231812	376.9	-0.701843	376.7	-0.358551
377.1	-0.0283813	377.5	-0.696747	377.4	-0.6633	377.9	-0.52063	377.8	-0.379852	377.9	-0.533081	377.7	-0.425354
378.1	-0.201416	378.5	-0.691681	378.4	-0.602386	378.9	-0.684692	378.8	-0.336121	378.9	-0.547943	378.7	-0.449951
379.1	-0.0275879	379.5	-0.706512	379.4	-0.698853	379.9	-0.51123	379.8	-0.487274	379.9	-0.530365	379.7	-0.450745
380.1	-0.00650024	380.5	-0.78894	380.4	-0.754333	380.9	-0.644043	380.8	-0.550964	380.9	-0.515503	380.7	-0.296448
381.1	-0.0186157	381.5	-0.73349	381.4	-0.75705	381.9	-0.668274	381.8	-0.325958	381.9	-0.598724	381.7	-0.511658
382.1	0.0180969	382.5	-0.798309	382.4	-0.851593	382.9	-0.48703	382.8	-0.37323	382.9	-0.685059	382.7	-0.474548
383.1	0.0352783	383.5	-0.722931	383.4	-0.735199	383.9	-0.587799	383.8	-0.391968	383.9	-0.483887	383.7	-0.590576
384.1	-0.215088	384.5	-0.731537	384.4	-0.65979	384.9	-0.600708	384.8	-0.165405	384.9	-0.706909	384.7	-0.469879
385.1	0.0653687	385.5	-0.770966	385.4	-0.828949	385.9	-0.42804	385.8	-0.322815	385.9	-0.690125	385.7	-0.270264
386.1	-0.0354004	386.5	-0.741669	386.4	-0.646118	386.9	-0.606934	386.8	-0.40799	386.9	-0.54248	386.7	-0.414398
387.1	-0.183075	387.5	-0.63974	387.4	-0.760956	387.9	-0.596008	387.8	-0.204468	387.9	-0.657318	387.7	-0.418304
388.1	0.0977783	388.5	-0.693634	388.4	-0.811371	388.9	-0.571777	388.8	-0.30368	388.9	-0.735443	388.7	-0.287048
389.1	-0.089325	389.5	-0.735443	389.4	-0.587128	389.9	-0.594849	389.8	-0.30838	389.9	-0.396362	389.7	-0.439392
390.1	-0.306122	390.5	-0.595978	390.4	-0.826202	390.9	-0.608887	390.8	-0.256042	390.9	-0.60498	390.7	-0.364807
391.1	-0.16275	391.5	-0.712769	391.4	-0.857056	391.9	-0.494049	391.8	-0.295471	391.9	-0.560425	391.7	-0.471039
392.1	-0.187378	392.5	-0.618256	392.4	-0.69339	392.9	-0.406158	392.8	-0.479065	392.9	-0.635437	392.7	-0.412842
393.1	-0.204956	393.5	-0.627228	393.4	-0.760193	393.9	-0.701874	393.8	-0.309143	393.9	-0.634644	393.7	-0.404236
394.1	-0.0776062	394.5	-0.640106	394.4	-0.732056	394.9	-0.64444	394.8	-0.345886	394.9	-0.751465	394.7	-0.306976
395.1	-0.105713	395.5	-0.641693	395.4	-0.512543	395.9	-0.602661	395.8	-0.232208	395.9	-0.620605	395.7	-0.453461
396.1	-0.127991	396.5	-0.627228	396.4	-0.734802	396.9	-0.635864	396.8	-0.37323	396.9	-0.590515	396.7	-0.346832
397.1	0.0731812	397.5	-0.69754	397.4	-0.81604	397.9	-0.520233	397.8	-0.30368	397.9	-0.70459	397.7	-0.295654
398.1	-0.0256348	398.5	-0.588959	398.4	-0.727753	398.9	-0.646393	398.8	-0.310333	398.9	-0.662781	398.7	-0.354645
399.1	-0.172119	399.5	-0.533478	399.4	-0.862518	399.9	-0.704224	399.8	-0.18924	399.9	-0.608887	399.7	-0.602295
400.1	-0.0479126	400.5	-0.647552	400.4	-0.844574	400.9	-0.712036	400.8	-0.123993	400.9	-0.53894	400.7	-0.294861
401.1	-0.112366	401.5	-0.605743	401.4	-0.584412	401.9	-0.750702	401.8	-0.270081	401.9	-0.583099	401.7	-0.462067
402.1	-0.126434	402.5	-0.505737	402.4	-0.692596	402.9	-0.755371	402.8	-0.299774	402.9	-0.699493	402.7	-0.562836
403.1	-0.0725098	403.5	-0.574097	403.4	-0.66449	403.9	-0.654999	403.8	-0.17868	403.9	-0.723724	403.7	-0.409729
404.1	-0.20105	404.5	-0.661224	404.4	-0.625031	404.9	-0.771393	404.8	-0.326721	404.9	-0.48465	404.7	-0.410889
405.1	-0.163544	405.5	-0.600677	405.4	-0.815643	405.9	-0.642487	405.8	-0.0950928	405.9	-0.474487	405.7	-0.491364
406.1	-0.0479126	406.5	-0.602997	406.4	-0.751984	406.9	-0.544434	406.8	-0.184143	406.9	-0.429962	406.7	-0.365173
407.1	-0.239319	407.5	-0.661987	407.4	-0.644958	407.9	-0.673737	407.8	-0.36853	407.9	-0.533875	407.7	-0.46637
408.1	-0.257294	408.5	-0.569427	408.4	-0.740662	408.9	-0.631561	408.8	-0.305634	408.9	-0.502625	408.7	-0.46167
409.1	-0.186584	409.5	-0.566681	409.4	-0.590668	409.9	-0.492889	409.8	-0.31073	409.9	-0.426453	409.7	-0.434326
410.1	-0.161987	410.5	-0.54245	410.4	-0.640259	410.9	-0.699127	410.8	-0.328674	410.9	-0.448334	410.7	-0.435883
411.1	-0.247131	411.5	-0.567078	411.4	-0.835175	411.9	-0.60733	411.8	-0.302917	411.9	-0.545197	411.7	-0.528076
412.1	-0.0256348	412.5	-0.682709	412.4	-0.900818	412.9	-0.513184	412.8	-0.205261	412.9	-0.427246	412.7	-0.321045
413.1	-0.172516	413.5	-0.535034	413.4	-0.59964	413.9	-0.51944	413.8	-0.223999	413.9	-0.384277	413.7	-0.507751
414.1	-0.349854	414.5	-0.548706	414.4	-0.723846	414.9	-0.569061	414.8	-0.279846	414.9	-0.428802	414.7	-0.452301
415.1	-0.101044	415.5	-0.536987	415.4	-0.751984	415.9	-0.58429	415.8	-0.273621	415.9	-0.4534	415.7	-0.335114
416.1	-0.230713	416.5	-0.529175	416.4	-0.674652	416.9	-0.70578	416.8	-0.311096	416.9	-0.270996	416.7	-0.299164
417.1	-0.227203	417.5	-0.545593	417.4	-0.681671	417.9	-0.617493	417.8	-0.262268	417.9	-0.413574	417.7	-0.292542
418.1	-0.141663	418.5	-0.602997	418.4	-0.901978	418.9	-0.558105	418.8	-0.18454	418.9	-0.433105	418.7	-0.267151
419.1	-0.218231	419.5	-0.579559	419.4	-0.690277	419.9	-0.810059	419.8	-0.272827	419.9	-0.324493	419.7	-0.439026
420.1	-0.217834	420.5	-0.642853	420.4	-0.768005	420.9	-0.581177	420.8	-0.198608	420.9	-0.342072	420.7	-0.52301
421.1	0.0239563	421.5	-0.593231	421.4	-0.727386
Cycle: 4 hapn-pdcov-2 0 μg/ml_X	Cycle: 4 hapn-pdcov-2 0 μg/ml_Y	Cycle: 5 hapn-pdcov-2 12.5 μg/ml_X	Cycle: 5 hapn-pdcov-2 12.5 μg/ml_Y	Cycle: 6 hapn-pdcov-2 25 μg/ml_X	Cycle: 6 hapn-pdcov-2 25 μg/ml_Y	Cycle: 7 hapn-pdcov-2 50 μg/ml_X	Cycle: 7 hapn-pdcov-2 50 μg/ml_Y	Cycle: 8 hapn-pdcov-2 100 μg/ml_X	Cycle: 8 hapn-pdcov-2 100 μg/ml_Y	Cycle: 9 hapn-pdcov-2 200 μg/ml_X	Cycle: 9 hapn-pdcov-2 200 μg/ml_Y	Cycle: 10 hapn-pdcov-2 400 μg/ml_X	Cycle: 10 hapn-pdcov-2 400 μg/ml_Y			X	Y	Req vs C_X	Req vs C_Y
-60.8	0.845367	-60	0.807709	-60	0.367859	-60	-0.0536804	-60.6	0.351563	-60.7	0.368896	-60.4	0.160248			6.25e-07	9.12678	6.25e-07	9.45776
-59.8	0.537964	-59	0.517883	-59	0.677246	-59	0.186554	-59.6	0.24295	-59.7	0.256775	-59.4	0.280182			1.25e-06	14.8529	8.20707e-07	11.1543
-58.8	0.368805	-58	0.456146	-58	0.581146	-58	0.0990295	-58.6	0.470703	-58.7	0.294678	-58.4	0.338379			2.5e-06	21.3806	1.01641e-06	12.709
-57.8	0.552002	-57	0.685852	-57	0.458862	-57	0.324829	-57.6	0.227722	-57.7	0.225922	-57.4	0.45401			5e-06	28.9531	1.21212e-06	14.1388
-56.8	0.457886	-56	0.54718	-56	0.652618	-56	0.133026	-56.6	0.449982	-56.7	0.218109	-56.4	0.220795			1e-05	35.7499	1.40783e-06	15.4582
-55.8	0.473114	-55	0.721008	-55	0.489746	-55	0.169342	-55.6	0.373413	-55.7	0.377106	-55.4	0.393066			2e-05	41.5663	1.60354e-06	16.6795
-54.8	0.408264	-54	0.555389	-54	0.570984	-54	0.253723	-54.6	0.301941	-54.7	0.195465	-54.4	0.218842					1.79924e-06	17.8133
-53.8	0.327026	-53	0.384277	-53	0.60498	-53	0.230286	-53.6	0.18396	-53.7	0.116943	-53.4	0.257141					1.99495e-06	18.8686
-52.8	0.466064	-52	0.481171	-52	0.416687	-52	0.322876	-52.6	0.365234	-52.7	0.33844	-52.4	0.329407					2.19066e-06	19.8534
-51.8	0.468414	-51	0.302246	-51	0.474487	-51	0.196686	-51.6	0.163666	-51.7	0.265381	-51.4	0.368073					2.38636e-06	20.7744
-50.8	0.661774	-50	0.458893	-50	0.460815	-50	0.193176	-50.6	0.169922	-50.7	0.322021	-50.4	0.0645447					2.58207e-06	21.6377
-49.8	0.460999	-49	0.499908	-49	0.426453	-49	0.299438	-49.6	0.150757	-49.7	0.398987	-49.4	0.158295					2.77778e-06	22.4485
-48.8	0.360596	-48	0.258118	-48	0.345581	-48	0.214264	-48.6	0.12616	-48.7	0.105621	-48.4	0.0317383					2.97348e-06	23.2115
-47.8	0.304352	-47	0.498352	-47	0.460052	-47	0.35022	-47.6	0.3414	-47.7	0.240784	-47.4	0.131744					3.16919e-06	23.9308
-46.8	0.441467	-46	0.424896	-46	0.38504	-46	0.295532	-46.6	0.203125	-46.7	0.181396	-46.4	0.104401					3.3649e-06	24.61
-45.8	0.432495	-45	0.57724	-45	0.403015	-45	0.146301	-45.6	0.0371094	-45.7	0.0743713	-45.4	0.114166					3.56061e-06	25.2524
-44.8	0.341858	-44	0.453033	-44	0.436615	-44	0.178741	-44.6	0.137085	-44.7	0.236084	-44.4	0.296967					3.75631e-06	25.861
-43.8	0.471924	-43	0.477264	-43	0.220978	-43	0.257233	-43.6	0.401947	-43.7	0.116547	-43.4	0.130951					3.95202e-06	26.4382
-42.8	0.287964	-42	0.317108	-42	0.398712	-42	0.193176	-42.6	0.00350952	-42.7	0.0200806	-42.4	0.108704					4.14773e-06	26.9865
-41.8	0.239502	-41	0.372559	-41	0.467072	-41	0.114655	-41.6	0.0730286	-41.7	0.193115	-41.4	0.17511					4.34343e-06	27.508
-40.8	0.340302	-40	0.567474	-40	0.343628	-40	0.195923	-40.6	0.204681	-40.7	0.289978	-40.4	0.180573					4.53914e-06	28.0046
-39.8	0.462158	-39	0.400696	-39	0.198334	-39	0.0908508	-39.6	0.1203	-39.7	0.0974121	-39.4	0.175873					4.73485e-06	28.478
-38.8	0.29068	-38	0.434662	-38	0.408478	-38	0.144745	-38.6	0.287109	-38.7	0.198578	-38.4	0.282135					4.93056e-06	28.9299
-37.8	0.244995	-37	0.671387	-37	0.560822	-37	0.238892	-37.6	0.253906	-37.7	0.395081	-37.4	0.20636					5.12626e-06	29.3617
-36.8	0.464111	-36	0.435455	-36	0.344025	-36	0.110382	-36.6	0.118744	-36.7	0.134918	-36.4	0.177826					5.32197e-06	29.7746
-35.8	0.180542	-35	0.142487	-35	0.184265	-35	-0.0150146	-35.6	0.146088	-35.7	0.0845337	-35.4	0.105957					5.51768e-06	30.17
-34.8	0.145752	-34	0.238586	-34	0.290894	-34	0.0267639	-34.6	0.149597	-34.7	0.0860901	-34.4	-0.0127869					5.71338e-06	30.5488
-33.8	0.25708	-33	0.29718	-33	0.395599	-33	0.0908508	-33.6	0.110535	-33.7	0.024353	-33.4	0.109467					5.90909e-06	30.9121
-32.8	0.0750732	-32	0.240936	-32	0.263184	-32	0.0869446	-32.6	0.0339661	-32.7	-0.0443726	-32.4	0.0497131					6.1048e-06	31.2609
-31.8	0.200836	-31	0.0354614	-31	0.241302	-31	0.0396729	-31.6	0.0078125	-31.7	0.0794373	-31.4	0.0965881					6.30051e-06	31.596
-30.8	0.0996704	-30	0.198334	-30	0.144409	-30	0.0181885	-30.6	0.198822	-30.7	0.0848999	-30.4	-0.00848389					6.49621e-06	31.9182
-29.8	0.114899	-29	0.0803833	-29	0.00808716	-29	-0.292358	-29.6	0.0495911	-29.7	-0.0818787	-29.4	-0.175293					6.69192e-06	32.2282
-28.8	-0.0835266	-28	0.0315552	-28	0.0740967	-28	-0.0595398	-28.6	0.0839844	-28.7	0.0114746	-28.4	0.0454102					6.88763e-06	32.5267
-27.8	0.00357056	-27	0.297577	-27	0.424896	-27	0.198639	-27.6	0.135925	-27.7	0.0544434	-27.4	0.0805664					7.08333e-06	32.8143
-26.8	0.314911	-26	0.384674	-26	0.290527	-26	0.0908508	-26.6	0.358978	-26.7	0.243103	-26.4	0.0879822					7.27904e-06	33.0916
-25.8	0.245361	-25	0.23468	-25	0.334259	-25	0.0283508	-25.6	0.242188	-25.7	0.0540466	-25.4	-0.00967407					7.47475e-06	33.3592
-24.8	0.319977	-24	-0.0118103	-24	0.0198059	-24	-0.0755615	-24.6	0.172241	-24.7	0.000915527	-24.4	0.0739136					7.67045e-06	33.6175
-23.8	-0.0464172	-23	-0.0661011	-23	-0.0844727	-23	-0.0892334	-23.6	-0.0754089	-23.7	-0.0412598	-23.4	-0.222961					7.86616e-06	33.8671
-22.8	0.0875549	-22	-0.000488281	-22	0.10614	-22	-0.0575867	-22.6	-0.00704956	-22.7	-0.0994568	-22.4	-0.156555					8.06187e-06	34.1083
-21.8	0.181305	-21	0.156952	-21	0.165894	-21	0.0209045	-21.6	0.0550537	-21.7	-0.158844	-21.4	0.0200195					8.25758e-06	34.3416
-20.8	0.113342	-20	0.0487366	-20	0.140137	-20	-0.0384521	-20.6	0.148438	-20.7	0.118103	-20.4	-0.0413208					8.45328e-06	34.5674
-19.8	0.195374	-19	-0.0610352	-19	0.275665	-19	-0.0966492	-19.6	0.131622	-19.7	-0.194397	-19.4	0.0313416					8.64899e-06	34.786
-18.8	0.168427	-18	0.150696	-18	-0.0715942	-18	0.0349731	-18.6	0.0574036	-18.7	-0.113922	-18.4	0.0664978					8.8447e-06	34.9978
-17.8	0.109833	-17	-0.0938416	-17	0.185059	-17	-0.116974	-17.6	0.0015564	-17.7	0.071228	-17.4	0.122375					9.0404e-06	35.203
-16.8	0.119995	-16	0.134277	-16	0.103394	-16	0.0361633	-16.6	0.00857544	-16.7	-0.161194	-16.4	-0.163177					9.23611e-06	35.402
-15.8	0.0488892	-15	0.0331116	-15	0.0592651	-15	-0.232605	-15.6	0.0671692	-15.7	0.0591431	-15.4	0.247375					9.43182e-06	35.595
-14.8	-0.0870361	-14	0.0850525	-14	-0.196594	-14	-0.101746	-14.6	-0.197266	-14.7	-0.0279846	-14.4	-0.0155334					9.62753e-06	35.7824
-13.8	-0.184326	-13	-0.102448	-13	-0.0969849	-13	0.0232544	-13.6	0.00976563	-13.7	-0.110016	-13.4	-0.061615					9.82323e-06	35.9643
-12.8	0.00787354	-12	0.0272522	-12	0.00378418	-12	-0.120087	-12.6	0.0960693	-12.7	0.136475	-12.4	-0.000305176					1.00189e-05	36.1411
-11.8	0.0336609	-11	-0.0875854	-11	0.0451965	-11	0.0888977	-11.6	0.0921631	-11.7	-0.0154724	-11.4	0.0438538					1.02146e-05	36.3128
-10.8	0.066864	-10	-0.0235291	-10	0.0209961	-10	0.00296021	-10.6	-0.00900269	-10.7	-0.0369568	-10.4	0.0430603					1.04104e-05	36.4798
-9.8	-0.0511169	-9	0.00888062	-9	-0.0297852	-9	-0.00134277	-9.6	-0.00585938	-9.7	0.068512	-9.4	-0.0401306					1.06061e-05	36.6421
-8.8	0.229736	-8	0.228821	-8	0.0385742	-8	0.0951233	-8.6	-0.0738525	-8.7	0.0220337	-8.4	-0.0506897					1.08018e-05	36.8001
-7.8	0.0348206	-7	0.0170898	-7	0.140503	-7	0.164276	-7.6	0.223816	-7.7	0.149353	-7.4	0.0879822					1.09975e-05	36.9539
-6.8	0.0746765	-6	-0.0899353	-6	-0.0153503	-6	0.0834045	-6.6	-0.00549316	-6.7	-0.0603943	-6.4	-0.0846558					1.11932e-05	37.1036
-5.8	-0.089386	-5	-0.0965881	-5	0.030365	-5	-0.00213623	-5.6	-0.0281372	-5.7	-0.0459595	-5.4	-0.169434					1.13889e-05	37.2494
-4.8	-0.0358887	-4	-0.0356445	-4	-0.0829163	-4	-0.106049	-4.6	-0.102356	-4.7	-0.0795288	-4.4	-0.140533					1.15846e-05	37.3915
-3.8	-0.201508	-3	0.0428772	-3	0.000274658	-3	0.0732727	-3.6	-0.0324402	-3.7	-0.118988	-3.4	-0.164368					1.17803e-05	37.53
-2.8	0.0367737	-2	-0.315704	-2	-0.281738	-2	0.0545044	-2.6	0.306244	-2.7	0.249359	-2.4	0.213776					1.1976e-05	37.665
-1.8	-0.749939	-1	-4.10867	-1	-3.96768	-1	-4.27478	-1.6	-0.888672	-1.7	-1.02213	-1.4	-1.45264					1.21717e-05	37.7967
-0.799995	-1.93744	0	-4.51651	0	-5.41809	0	-8.31659	-0.599998	-11.7203	-0.699997	-13.9854	-0.400002	-24.5296					1.23674e-05	37.9251
0.200005	-0.0487671	1	0.869843	1	2.87683	1	4.85843	0.400002	0.294525	0.300003	-3.71744	0.599998	12.6884					1.25631e-05	38.0505
1.2	0.278198	2	4.95383	2	9.10574	2	15.0404	1.4	18.1199	1.3	24.1716	1.6	35.4134					1.27588e-05	38.1729
2.2	0.311401	3	6.70029	3	11.6714	3	18.694	2.4	25.2328	2.3	32.4259	2.6	39.0403					1.29545e-05	38.2924
3.2	0.204742	4	7.72256	4	12.9937	4	20.1819	3.4	27.1609	3.3	34.0662	3.6	39.7786					1.31503e-05	38.4091
4.2	0.113739	5	8.10654	5	13.5882	5	20.7455	4.4	27.8375	4.3	34.6279	4.6	40.0431					1.3346e-05	38.5231
5.2	0.171539	6	8.45694	6	13.9468	6	21.1225	5.4	28.0222	5.3	34.6189	5.6	40.2954					1.35417e-05	38.6345
6.2	0.150452	7	8.59717	7	14.2034	7	21.1674	6.4	28.2922	6.3	34.7494	6.6	40.2657					1.37374e-05	38.7435
7.2	-0.0866699	8	8.77921	8	14.2323	8	21.4197	7.4	28.366	7.3	34.9353	7.6	40.1888					1.39331e-05	38.85
8.2	0.0715332	9	9.01633	9	14.3202	9	21.194	8.4	28.4558	8.3	34.9603	8.6	40.1677					1.41288e-05	38.9541
9.2	0.0649109	10	8.9675	10	14.3257	10	21.1447	9.4	28.3633	9.3	34.9404	9.6	40.3688					1.43245e-05	39.056
10.2	0.0852051	11	8.97922	11	14.326	11	21.1994	10.4	28.3312	10.3	34.9857	10.6	40.2962					1.45202e-05	39.1557
11.2	0.098114	12	9.02881	12	14.3901	12	21.219	11.4	28.3555	11.3	34.8474	11.6	40.1895					1.47159e-05	39.2533
12.2	0.0488892	13	8.91281	13	14.4358	13	21.2725	12.4	28.4773	12.3	34.6912	12.6	40.1415					1.49116e-05	39.3488
13.2	0.0875549	14	8.99756	14	14.6429	14	21.1393	13.4	28.3851	13.3	34.7658	13.6	40.3243					1.51073e-05	39.4423
14.2	0.0773926	15	9.00812	15	14.6698	15	21.1912	14.4	28.3715	14.3	34.7646	14.6	40.1708					1.5303e-05	39.5339
15.2	0.0418701	16	8.91046	16	14.6765	16	21.0502	15.4	28.3262	15.3	34.7349	15.6	40.0884					1.54987e-05	39.6236
16.2	-0.00109863	17	8.91162	17	14.5534	17	21.0846	16.4	28.3668	16.3	34.7599	16.6	40.1091					1.56944e-05	39.7115
17.2	0.0172424	18	9.02414	18	14.5729	18	21.3057	17.4	28.3426	17.3	34.8708	17.6	40.1157					1.58902e-05	39.7977
18.2	-0.0421143	19	8.94131	19	14.5479	19	21.2268	18.4	28.3656	18.3	34.7966	18.6	40.2231					1.60859e-05	39.8821
19.2	0.0516357	20	9.03427	20	14.5554	20	21.0936	19.4	28.3051	19.3	34.7759	19.6	40.2435					1.62816e-05	39.9649
20.2	0.0883484	21	9.00226	21	14.619	21	21.0557	20.4	28.2215	20.3	34.8361	20.6	40.0849					1.64773e-05	40.0461
21.2	0.0180359	22	9.07687	22	14.4772	22	20.9904	21.4	28.2129	21.3	34.7537	21.6	40.147					1.6673e-05	40.1257
22.2	0.0402832	23	8.89209	23	14.4331	23	20.9498	22.4	28.2508	22.3	34.8482	22.6	40.1478					1.68687e-05	40.2038
23.2	-0.0354919	24	8.83624	24	14.5483	24	20.9709	23.4	28.3394	23.3	34.8119	23.6	40.1728					1.70644e-05	40.2804
24.2	-0.105011	25	9.03391	25	14.6628	25	21.2088	24.4	28.4164	24.3	34.8119	24.6	40.2173					1.72601e-05	40.3556
25.2	-0.128448	26	9.01123	26	14.519	26	21.3627	25.4	28.3226	25.3	34.8595	25.6	40.1595					1.74558e-05	40.4294
26.2	-0.104614	27	9.02686	27	14.4436	27	21.2713	26.4	28.2152	26.3	34.6955	26.6	40.1454					1.76515e-05	40.5018
27.2	-0.145264	28	9.03897	28	14.553	28	21.044	27.4	28.2418	27.3	34.6107	27.6	40.1376					1.78472e-05	40.5729
28.2	-0.103058	29	9.04367	29	14.5663	29	21.2756	28.4	28.2195	28.3	34.7451	28.6	40.0946					1.80429e-05	40.6428
29.2	0.0344238	30	9.03232	30	14.4132	30	21.299	29.4	28.2926	29.3	34.7595	29.6	40.1376					1.82386e-05	40.7114
30.2	-0.0604858	31	8.99521	31	14.5894	31	21.1928	30.4	28.1918	30.3	34.6873	30.6	40.1286					1.84343e-05	40.7787
31.2	-0.0909424	32	9.02686	32	14.5042	32	21.3225	31.4	28.2355	31.3	34.8626	31.6	40.0255					1.86301e-05	40.8449
32.2	-0.085083	33	9.08078	33	14.5495	33	21.2491	32.4	28.2793	32.3	34.7052	32.6	40.1278					1.88258e-05	40.91
33.2	-0.121429	34	9.08154	34	14.4663	34	21.3635	33.4	28.2715	33.3	34.6267	33.6	40.2009					1.90215e-05	40.9739
34.2	-0.121429	35	9.06631	35	14.4475	35	21.1709	34.4	28.2012	34.3	34.5822	34.6	40.2392					1.92172e-05	41.0367
35.2	-0.142914	36	9.00772	36	14.4925	36	21.1944	35.4	28.2465	35.3	34.6279	35.6	40.245					1.94129e-05	41.0985
36.2	-0.232361	37	9.04718	37	14.5526	37	21.1358	36.4	28.2402	36.3	34.6591	36.6	40.222					1.96086e-05	41.1592
37.2	-0.161255	38	9.17764	38	14.5354	38	21.2772	37.4	28.2293	37.3	34.6732	37.6	40.1138					1.98043e-05	41.2189
38.2	-0.0487671	39	8.99521	39	14.4886	39	21.1858	38.4	28.1199	38.3	34.7869	38.6	40.1591					2e-05	41.2776
39.2	-0.0323486	40	8.92334	40	14.5308	40	21.1959	39.4	28.1781	39.3	34.9247	39.6	40.1325
40.2	-0.0948486	41	8.92529	41	14.5288	41	21.2096	40.4	28.2141	40.3	34.8771	40.6	40.138
41.2	-0.401886	42	8.88623	42	14.5206	42	21.2291	41.4	28.2457	41.3	34.7587	41.6	40.1958
42.2	-0.299561	43	8.94443	43	14.5675	43	21.1705	42.4	28.1812	42.3	34.938	42.6	40.3232
43.2	-0.338989	44	9.04404	44	14.5311	44	21.2318	43.4	28.127	43.3	34.8595	43.6	40.0958
44.2	-0.330414	45	8.94287	45	14.5577	45	21.1623	44.4	28.2742	44.3	34.8232	44.6	40.1513
45.2	-0.24173	46	9.02139	46	14.4393	46	21.2553	45.4	28.1976	45.3	34.7587	45.6	40.1243
46.2	-0.186646	47	9.11475	47	14.5327	47	21.1994	46.4	28.2168	46.3	34.9095	46.6	40.2052
47.2	-0.167511	48	9.07724	48	14.4647	48	21.2865	47.4	28.2227	47.3	34.983	47.6	40.3021
48.2	-0.197205	49	9.03976	49	14.6257	49	21.0987	48.4	28.2871	48.3	34.9451	48.6	40.2345
49.2	-0.089386	50	8.97998	50	14.4569	50	21.2162	49.4	28.2976	49.3	34.8486	49.6	40.2868
50.2	-0.161652	51	8.8132	51	14.4686	51	21.144	50.4	28.2664	50.3	34.897	50.6	40.1993
51.2	-0.113617	52	8.86475	52	14.5096	52	21.2092	51.4	28.2133	51.3	34.8498	51.6	40.2364
52.2	-0.0823669	53	8.98975	53	14.5464	53	21.2182	52.4	28.1941	52.3	34.8986	52.6	40.0794
53.2	-0.0472107	54	9.02881	54	14.4976	54	21.2858	53.4	28.3668	53.3	34.9201	53.6	40.163
54.2	-0.0921326	55	9.00577	55	14.6839	55	21.2955	54.4	28.0988	54.3	35.0275	54.6	40.0368
55.2	-0.0862732	56	9.04404	56	14.4616	56	21.2322	55.4	28.1398	55.3	34.949	55.6	40.1282
56.2	-0.0917358	57	8.95264	57	14.5835	57	21.2608	56.4	28.2019	56.3	34.8619	56.6	40.2165
57.2	-0.188995	58	9.01437	58	14.5104	58	21.1819	57.4	28.2523	57.3	34.9911	57.6	40.1474
58.2	-0.192902	59	9.0921	59	14.4354	59	21.2444	58.4	28.1227	58.3	34.9033	58.6	40.2036
59.2	-0.108917	60	8.97922	60	14.5347	60	21.1443	59.4	28.0894	59.3	34.9263	59.6	40.0685
60.2	-0.227661	61	8.90225	61	14.7065	61	21.1424	60.4	28.1379	60.3	34.8564	60.6	40.3071
61.2	-0.146027	62	8.80966	62	14.6147	62	21.1971	61.4	28.1394	61.3	34.8162	61.6	40.2509
62.2	-0.0702515	63	9.00577	63	14.5448	63	21.3209	62.4	28.2508	62.3	34.954	62.6	40.2696
63.2	-0.0866699	64	9.01553	64	14.6874	64	21.2982	63.4	28.3898	63.3	34.9169	63.6	40.2634
64.2	-0.195648	65	8.82138	65	14.7331	65	21.2713	64.4	28.4554	64.3	34.8251	64.6	40.222
65.2	-0.0511169	66	8.98508	66	14.6296	66	21.4307	65.4	28.3703	65.3	34.7763	65.6	40.2962
66.2	-0.11322	67	8.94562	67	14.6374	67	21.3197	66.4	28.498	66.3	34.9025	66.6	40.2255
67.2	-0.167114	68	8.89679	68	14.4917	68	21.2979	67.4	28.375	67.3	34.7751	67.6	40.32
68.2	-0.156189	69	8.93896	69	14.6507	69	21.2483	68.4	28.3582	68.3	34.8357	68.6	40.0903
69.2	-0.232361	70	8.99756	70	14.6897	70	21.2502	69.4	28.4398	69.3	34.8521	69.6	40.3063
70.2	-0.268311	71	8.90576	71	14.5323	71	21.3275	70.4	28.4633	70.3	34.9884	70.6	40.4052
71.2	-0.133545	72	9.10889	72	14.5139	72	21.3955	71.4	28.3797	71.3	34.8892	71.6	40.3864
72.2	-0.162445	73	9.06161	73	14.7038	73	21.3225	72.4	28.3148	72.3	35.1353	72.6	40.2888
73.2	-0.109314	74	9.15109	74	14.6561	74	21.3893	73.4	28.5433	73.3	35.1252	73.6	40.2888
74.2	-0.105408	75	9.12881	75	14.68	75	21.5408	74.4	28.4508	74.3	35.1873	74.6	40.3028
75.2	-0.00268555	76	9.19952	76	14.7616	76	21.5303	75.4	28.6156	75.3	35.3361	75.6	40.4825
76.2	0.0500488	77	9.29172	77	14.8276	77	21.5143	76.4	28.741	76.3	35.481	76.6	40.6302
77.2	0.146545	78	9.37451	78	14.9042	78	21.7237	77.4	28.7297	77.3	35.615	77.6	40.8188
78.2	0.281708	79	9.43039	79	14.9741	79	21.7276	78.4	29.0008	78.3	35.5701	78.6	40.8333
79.2	0.439514	80	9.43585	80	14.9925	80	21.8416	79.4	28.9558	79.3	35.6744	79.6	41.056
80.2	0.32663	81	9.56476	81	15.0897	81	21.8377	80.4	29.0055	80.3	35.7111	80.6	41.1649
81.2	0.446167	82	9.60538	82	15.2292	82	21.8502	81.4	29.1848	81.3	35.7455	81.6	41.2149
82.2	0.560211	83	9.66046	83	15.1444	83	21.8713	82.4	29.3113	82.3	35.865	82.6	41.2673
83.2	0.612549	84	9.64719	84	15.2194	84	21.8178	83.4	29.2047	83.3	35.9306	83.6	41.5384
84.2	0.577789	85	9.63623	85	15.3815	85	21.883	84.4	29.4238	84.3	35.956	84.6	41.6118
85.2	0.681305	86	9.62216	86	15.4206	86	22.0713	85.4	29.4328	85.3	36.0829	85.6	41.6048
86.2	0.691467	87	9.68271	87	15.5159	87	22.1248	86.4	29.3961	86.3	36.1962	86.6	41.7563
87.2	0.85788	88	9.81085	88	15.4464	88	22.1322	87.4	29.4777	87.3	36.2224	87.6	41.8704
88.2	0.79303	89	9.86319	89	15.4601	89	22.1502	88.4	29.4348	88.3	36.358	88.6	41.9157
89.2	0.899658	90	9.89755	90	15.5483	90	22.208	89.4	29.6551	89.3	36.3521	89.6	42.0638
90.2	0.763336	91	9.94833	91	15.578	91	22.2198	90.4	29.6668	90.3	36.3642	90.6	42.2532
91.2	0.85083	92	9.94016	92	15.6593	92	22.3014	91.4	29.6898	91.3	36.3892	91.6	42.3005
92.2	0.911377	93	9.91162	93	15.7647	93	22.2346	92.4	29.775	92.3	36.4361	92.6	42.3044
93.2	0.937164	94	10.0312	94	15.7296	94	22.4803	93.4	29.8734	93.3	36.5041	93.6	42.3888
94.2	0.919189	95	10.064	95	15.662	95	22.3272	94.4	29.8742	94.3	36.5388	94.6	42.2032
95.2	0.972717	96	9.98819	96	15.5386	96	22.4276	95.4	29.7996	95.3	36.5306	95.6	42.39
96.2	0.900452	97	10.0112	97	15.6425	97	22.5108	96.4	29.9047	96.3	36.731	96.6	42.4564
97.2	1.05435	98	10.0515	98	15.7397	98	22.435	97.4	29.8074	97.3	36.7775	97.6	42.413
98.2	1.00046	99	10.1034	99	15.6784	99	22.6072	98.4	29.8375	98.3	36.7896	98.6	42.6157
99.2	1.00671	100	10.0722	100	15.8827	100	22.5408	99.4	30.016	99.3	36.8099	99.6	42.7021
100.2	0.984039	101	10.2081	101	15.8347	101	22.6198	100.4	29.9937	100.3	36.7388	100.6	42.6962
101.2	0.985229	102	10.0186	102	15.8472	102	22.5803	101.4	29.975	101.3	36.7806	101.6	42.7493
102.2	1.0321	103	10.1483	103	15.9671	103	22.5424	102.4	30.1136	102.3	36.9037	102.6	42.6595
103.2	1.04263	104	10.1741	104	15.9913	104	22.5912	103.4	30.0187	103.3	36.9216	103.6	42.7563
104.2	1.12936	105	10.1546	105	16.0347	105	22.4928	104.4	29.9094	104.3	36.9412	104.6	42.7677
105.2	1.23404	106	10.3171	106	16.0518	106	22.5377	105.4	29.998	105.3	36.8459	105.6	42.8145
106.2	1.29968	107	10.2644	107	16.0069	107	22.6088	106.4	30.1445	106.3	36.9943	106.6	42.731
107.2	1.05084	108	10.1448	108	16.1862	108	22.6334	107.4	30.2703	107.3	36.9443	107.6	42.7372
108.2	1.07739	109	10.1909	109	16.0847	109	22.4924	108.4	30.2008	108.3	36.8697	108.6	42.7224
109.2	1.2446	110	10.4335	110	15.9776	110	22.5166	109.4	30.1617	109.3	36.8583	109.6	42.9313
110.2	1.21411	111	10.4003	111	15.9882	111	22.7787	110.4	30.1457	110.3	36.9025	110.6	42.8985
111.2	1.1817	112	10.3018	112	16.0721	112	22.6862	111.4	30.2902	111.3	36.9529	111.6	42.8907
112.2	1.25241	113	10.2729	113	16.0827	113	22.5686	112.4	30.3113	112.3	36.9876	112.6	42.8329
113.2	1.23248	114	10.4015	114	16.1226	114	22.7557	113.4	30.2293	113.3	37.1107	113.6	42.8548
114.2	1.19263	115	10.2851	115	15.9722	115	22.7022	114.4	30.1988	114.3	37.0736	114.6	42.9142
115.2	1.33716	116	10.3015	116	16.1401	116	22.551	115.4	30.1582	115.3	36.9076	115.6	42.8892
116.2	1.16803	117	10.3999	117	16.0175	117	22.5842	116.4	30.2699	116.3	36.9197	116.6	42.7958
117.2	1.14185	118	10.4034	118	16.0858	118	22.4799	117.4	30.2441	117.3	36.9951	117.6	42.8485
118.2	1.22623	119	11.4741	119	17.2632	119	23.4287	118.4	30.1465	118.3	36.9064	118.6	42.8536
119.2	2.38208	120	14.7354	120	20.6901	120	29.0108	119.4	37.9754	119.3	47.1279	119.6	62.9974
120.2	2.10983	121	9.51398	121	13.9257	121	19.5362	120.4	30.9519	120.3	38.7271	120.6	34.7423
121.2	0.676636	122	5.91632	122	9.00418	122	12.4752	121.4	22.423	121.3	27.8919	121.6	28.972
122.2	0.399658	123	3.73273	123	5.74442	123	7.89749	122.4	14.0472	122.3	17.5716	122.6	19.0103
123.2	-0.0354919	124	2.62997	124	3.91904	124	5.41623	123.4	9.36209	123.3	11.9095	123.6	13.0239
124.2	-0.0440674	125	1.87607	125	2.84637	125	3.81818	124.4	6.53827	124.3	8.35718	124.6	9.35635
125.2	-0.161255	126	1.20383	126	2.04089	126	2.60333	125.4	4.68515	125.3	6.14819	125.6	6.97394
126.2	-0.349152	127	0.842102	127	1.34286	127	1.88809	126.4	3.37265	126.3	4.54507	126.6	5.07236
127.2	-0.124939	128	0.657715	128	1.1116	128	1.29904	127.4	2.58749	127.3	3.431	127.6	3.88605
128.2	-0.426514	129	0.549896	129	0.741699	129	0.902557	128.4	1.86523	128.3	2.69858	128.6	2.95557
129.2	-0.39798	130	0.278046	130	0.652222	130	0.621704	129.4	1.60779	129.3	2.01929	129.6	2.29346
130.2	-0.230408	131	0.20108	131	0.622162	131	0.628326	130.4	1.1781	130.3	1.69	130.6	2.0997
131.2	-0.355804	132	0.192474	132	0.301849	132	0.172485	131.4	0.80545	131.3	1.57242	131.6	1.56534
132.2	-0.622589	133	0.00421143	133	0.209259	133	0.235382	132.4	0.7789	132.3	1.32513	132.6	1.27313
133.2	-0.448364	134	0.0624084	134	0.268646	134	0.0881042	133.4	0.550781	133.3	1.04819	133.6	1.22198
134.2	-0.401489	135	0.0440369	135	0.19519	135	-0.0986023	134.4	0.346863	134.3	0.968506	134.6	1.05048
135.2	-0.382355	136	0.0233459	136	0.0936279	136	0.00881958	135.4	0.527344	135.3	0.832947	135.6	0.936829
136.2	-0.410492	137	-0.268066	137	0.0127869	137	-0.295105	136.4	0.358978	136.3	0.579834	136.6	1.03058
137.2	-0.61792	138	-0.0676575	138	0.0994873	138	-0.266968	137.4	0.287872	137.3	0.516541	137.6	0.916901
138.2	-0.533936	139	-0.258698	139	-0.147766	139	-0.137665	138.4	0.125763	138.3	0.595062	138.6	0.763367
139.2	-0.359314	140	-0.329376	140	-0.0743408	140	-0.256805	139.4	0.0874939	139.3	0.373596	139.6	0.635651
140.2	-0.610107	141	-0.227814	141	-0.0668945	141	-0.263855	140.4	0.0542908	140.3	0.557556	140.6	0.647766
141.2	-0.437439	142	-0.355957	142	-0.181366	142	-0.173615	141.4	0.0859375	141.3	0.559509	141.6	0.597351
142.2	-0.458527	143	-0.348907	143	-0.0969849	143	-0.431824	142.4	0.022644	142.3	0.463806	142.6	0.674713
143.2	-0.571411	144	-0.23172	144	-0.0618286	144	-0.541595	143.4	0.0613098	143.3	0.504059	143.6	0.387604
144.2	-0.576111	145	-0.117676	145	-0.180176	145	-0.344696	144.4	0.1828	144.3	0.417725	144.6	0.388367
145.2	-0.499542	146	-0.285248	146	-0.052063	146	-0.327118	145.4	0.0941162	145.3	0.339203	145.6	0.773529
146.2	-0.466339	147	-0.200867	147	-0.117676	147	-0.520874	146.4	-0.109375	146.3	0.397797	146.6	0.572357
147.2	-0.417908	148	-0.267273	148	-0.265747	148	-0.325562	147.4	0.15506	147.3	0.388031	147.6	0.407135
148.2	-0.414795	149	-0.393066	149	-0.195435	149	-0.378296	148.4	0.00897217	148.3	0.273193	148.6	0.48526
149.2	-0.668304	150	-0.220795	150	-0.187622	150	-0.359161	149.4	-0.111328	149.3	0.469299	149.6	0.399719
150.2	-0.417908	151	-0.446198	151	-0.324707	151	-0.222839	150.4	-0.0953369	150.3	0.36615	150.6	0.286438
151.2	-0.428833	152	-0.297363	152	-0.252838	152	-0.225555	151.4	-0.0640869	151.3	0.269287	151.6	0.436035
152.2	-0.609314	153	-0.205963	153	-0.228638	153	-0.484955	152.4	-0.12735	152.3	0.477112	152.6	0.418854
153.2	-0.487823	154	-0.371979	154	-0.407928	154	-0.312683	153.4	0.0234375	153.3	0.372406	153.6	0.334869
154.2	-0.542511	155	-0.407898	155	-0.179413	155	-0.446655	154.4	-0.0394592	154.3	0.137268	154.6	0.451263
155.2	-0.65033	156	-0.311035	156	-0.421997	156	-0.444305	155.4	-0.103149	155.3	0.443115	155.6	0.27002
156.2	-0.488617	157	-0.38446	157	-0.315338	157	-0.324005	156.4	-0.0328369	156.3	0.349762	156.6	0.434082
157.2	-0.582367	158	-0.459076	158	-0.149323	158	-0.417755	157.4	-0.0589905	157.3	0.148193	157.6	0.473541
158.2	-0.625336	159	-0.36142	159	-0.289551	159	-0.457611	158.4	-0.0886841	158.3	0.264984	158.6	0.308685
159.2	-0.391724	160	-0.680573	160	-0.284088	160	-0.158386	159.4	0.069519	159.3	0.251312	159.6	0.275085
160.2	-0.590179	161	-0.535645	161	-0.216522	161	-0.355255	160.4	-0.00469971	160.3	0.0364685	160.6	0.391113
161.2	-0.587036	162	-0.470398	162	-0.468475	162	-0.440399	161.4	-0.1922	161.3	0.267731	161.6	0.401672
162.2	-0.396423	163	-0.552826	163	-0.328247	163	-0.299408	162.4	-0.175018	162.3	0.200134	162.6	0.325867
163.2	-0.597595	164	-0.54306	164	-0.187622	164	-0.342377	163.4	-0.185547	163.3	0.109924	163.6	0.468079
164.2	-0.690552	165	-0.54657	165	-0.383698	165	-0.488464	164.4	-0.210175	164.3	0.11615	164.6	0.168854
165.2	-0.479248	166	-0.714539	166	-0.426666	166	-0.429871	165.4	-0.0902405	165.3	0.103668	165.6	0.276276
166.2	-0.483521	167	-0.618439	167	-0.132538	167	-0.516205	166.4	-0.0960999	166.3	0.0856934	166.6	0.338379
167.2	-0.630402	168	-0.683685	168	-0.432526	168	-0.55603	167.4	0.0863037	167.3	0.128265	167.6	0.281342
168.2	-0.572998	169	-0.737976	169	-0.336426	169	-0.359161	168.4	-0.170715	168.3	0.199768	168.6	0.247375
169.2	-0.745239	170	-0.58252	170	-0.0829163	170	-0.518921	169.4	-0.224609	169.3	0.0259399	169.6	0.352051
170.2	-0.636261	171	-0.596588	171	-0.294647	171	-0.520111	170.4	-0.00549316	170.3	0.376312	170.6	0.195801
171.2	-0.417114	172	-0.705566	172	-0.337616	172	-0.441193	171.4	0.119904	171.3	0.0782776	171.6	0.195404
172.2	-0.633911	173	-0.682129	173	-0.114563	173	-0.438843	172.4	-0.119537	172.3	-0.0502319	172.6	0.278625
173.2	-0.612427	174	-0.707916	174	-0.467285	174	-0.488464	173.4	0.0390625	173.3	0.222809	173.6	0.219238
174.2	-0.552673	175	-0.768829	175	-0.220825	175	-0.378296	174.4	0.131226	174.3	0.257965	174.6	0.123932
175.2	-0.486267	176	-0.562988	176	-0.30011	176	-0.432587	175.4	0.0527344	175.3	0.201324	175.6	0.352051
176.2	-0.716339	177	-0.647736	177	-0.339966	177	-0.398621	176.4	-0.0257874	176.3	0.290771	176.6	0.217285
177.2	-0.563599	178	-0.930573	178	-0.200104	178	-0.364227	177.4	-0.125	177.3	0.141937	177.6	0.188385
178.2	-0.737061	179	-0.771179	179	-0.314575	179	-0.545868	178.4	-0.247284	178.3	0.189209	178.6	0.13916
179.2	-0.730804	180	-0.741119	180	-0.317688	180	-0.696655	179.4	0.0562439	179.3	0.263428	179.6	0.197754
180.2	-0.563599	181	-0.756744	181	-0.375122	181	-0.573212	180.4	0.00976563	180.3	0.143494	180.6	0.325104
181.2	-0.674927	182	-0.682892	182	-0.421204	182	-0.613068	181.4	-0.109009	181.3	0.20874	181.6	0.271179
182.2	-0.907745	183	-0.727051	183	-0.366913	183	-0.566986	182.4	-0.0582275	182.3	0.187256	182.6	0.160645
183.2	-0.674927	184	-0.896179	184	-0.267303	184	-0.603302	183.4	-0.0531311	183.3	0.200531	183.6	0.301666
184.2	-0.577271	185	-0.634064	185	-0.240723	185	-0.560333	184.4	-0.142212	184.3	0.0794373	184.6	0.33017
185.2	-0.674164	186	-0.622345	186	-0.490356	186	-0.515411	185.4	-0.0265808	185.3	-0.0178223	185.6	0.183289
186.2	-0.576111	187	-0.683685	187	-0.395813	187	-0.434174	186.4	-0.153137	186.3	0.0583496	186.6	0.201263
187.2	-0.797211	188	-0.649323	188	-0.338013	188	-0.563446	187.4	-0.239075	187.3	0.0251465	187.6	0.229004
188.2	-0.756958	189	-0.718842	189	-0.498535	189	-0.630646	188.4	-0.193756	188.3	0.132568	188.6	0.228607
189.2	-0.510101	190	-0.871582	190	-0.307922	190	-0.598602	189.4	-0.282837	189.3	-0.0846252	189.6	0.200104
190.2	-0.751099	191	-0.679382	191	-0.4841	191	-0.657593	190.4	-0.284393	190.3	0.135681	190.6	0.29071
191.2	-0.759705	192	-0.825867	192	-0.614563	192	-0.55954	191.4	-0.051178	191.3	-0.0455627	191.6	0.14151
192.2	-0.653076	193	-0.739532	193	-0.273163	193	-0.507996	192.4	-0.0441589	192.3	-0.0440063	192.6	0.153229
193.2	-0.500732	194	-0.678986	194	-0.511047	194	-0.567352	193.4	-0.34494	193.3	-0.118988	193.6	0.402039
194.2	-0.55658	195	-0.756744	195	-0.586823	195	-0.532196	194.4	-0.121094	194.3	-0.013916	194.6	0.234467
195.2	-0.455414	196	-0.711823	196	-0.35791	196	-0.567749	195.4	-0.164063	195.3	-0.0170288	195.6	0.274719
196.2	-0.604248	197	-0.532501	197	-0.438782	197	-0.486511	196.4	-0.382813	196.3	0.113831	196.6	0.222748
197.2	-0.561646	198	-0.706726	198	-0.566528	198	-0.568939	197.4	-0.25235	197.3	0.0110779	197.6	0.0664978
198.2	-0.578064	199	-0.92157	199	-0.299713	199	-0.476349	198.4	-0.309784	198.3	-0.0123596	198.6	0.256348
199.2	-0.739014	200	-0.509064	200	-0.439178	200	-0.611511	199.4	-0.312897	199.3	0.0477905	199.6	0.0751038
200.2	-0.662445	201	-0.720795	201	-0.617676	201	-0.353302	200.4	-0.315643	200.3	0.0872498	200.6	0.0872192
201.2	-0.596436	202	-0.617676	202	-0.326294	202	-0.452118	201.4	-0.0836182	201.3	-0.142426	201.6	0.300476
202.2	-0.603851	203	-0.519623	203	-0.354797	203	-0.657593	202.4	-0.30899	202.3	0.115784	202.6	0.213379
203.2	-0.721436	204	-0.825104	204	-0.574341	204	-0.423615	203.4	0.00115967	203.3	0.164612	203.6	0.0864258
204.2	-0.628052	205	-0.829376	205	-0.420044	205	-0.566986	204.4	-0.0324402	204.3	0.0435181	204.6	0.104401
205.2	-0.70813	206	-0.628204	206	-0.526672	206	-0.835327	205.4	-0.231262	205.3	0.204041	205.6	0.17511
206.2	-0.818298	207	-0.802032	207	-0.522766	207	-0.575958	206.4	-0.107422	206.3	0.122803	206.6	0.0864258
207.2	-0.695251	208	-0.850494	208	-0.350098	208	-0.62323	207.4	-0.333984	207.3	0.0251465	207.6	0.207123
208.2	-0.662842	209	-0.653595	209	-0.608307	209	-0.833374	208.4	-0.300018	208.3	0.106781	208.6	0.23877
209.2	-0.71283	210	-0.644226	210	-0.615723	210	-0.660736	209.4	-0.136353	209.3	0.0524902	209.6	0.191895
210.2	-0.588623	211	-0.874298	211	-0.397766	211	-0.576355	210.4	-0.435547	210.3	-0.111572	210.6	0.39151
211.2	-0.816345	212	-0.722351	212	-0.505585	212	-0.733368	211.4	-0.407837	211.3	0.0477905	211.6	0.16925
212.2	-0.694092	213	-0.750885	213	-0.563385	213	-0.62204	212.4	-0.133209	212.3	0.0689087	212.6	0.207123
213.2	-0.748779	214	-0.927429	214	-0.402832	214	-0.545105	213.4	-0.333221	213.3	-0.0283813	213.6	0.125092
214.2	-0.827271	215	-0.693054	215	-0.566895	215	-0.816193	214.4	-0.31485	214.3	0.148987	214.6	0.128235
215.2	-0.686279	216	-0.741486	216	-0.554413	216	-0.659943	215.4	-0.256256	215.3	0.028656	215.6	0.14032
216.2	-0.714783	217	-0.709473	217	-0.314575	217	-0.583374	216.4	-0.262115	216.3	-0.0440063	216.6	0.356354
217.2	-0.824554	218	-0.535248	218	-0.430969	218	-0.678314	217.4	-0.301575	217.3	0.0778809	217.6	0.312988
218.2	-0.572998	219	-0.721588	219	-0.424713	219	-0.508392	218.4	0.0109253	218.3	-0.0404663	218.6	0.182129
219.2	-0.554626	220	-0.786407	220	-0.345428	220	-0.636505	219.4	-0.0687561	219.3	0.0298462	219.6	0.460632
220.2	-0.694855	221	-0.689941	221	-0.334106	221	-0.763062	220.4	-0.161743	220.3	0.216553	220.6	0.270416
221.2	-0.549561	222	-0.762207	222	-0.423157	222	-0.595886	221.4	0.107422	221.3	0.166565	221.6	0.0918884
222.2	-0.528442	223	-0.823151	223	-0.321198	223	-0.715424	222.4	-0.223846	222.3	0.00366211	222.6	0.373932
223.2	-0.494476	224	-0.725098	224	-0.448944	224	-0.863464	223.4	-0.332428	223.3	0.0106812	223.6	0.195404
224.2	-0.42337	225	-0.657898	225	-0.360657	225	-0.641205	224.4	-0.264465	224.3	-0.0283813	224.6	0.186829
225.2	-0.487061	226	-0.729004	226	-0.313385	226	-0.541199	225.4	-0.150391	225.3	-0.113129	225.6	0.339172
226.2	-0.545258	227	-0.716888	227	-0.537994	227	-0.730652	226.4	-0.199615	226.3	-0.0248413	226.6	0.208313
227.2	-0.447205	228	-0.798523	228	-0.590332	228	-0.472046	227.4	-0.0457153	227.3	0.0184937	227.6	0.132904
228.2	-0.556976	229	-0.878601	229	-0.398926	229	-0.77243	228.4	-0.242981	228.3	0.0415649	228.6	0.198151
229.2	-0.600342	230	-0.783691	230	-0.58606	230	-0.727509	229.4	-0.275787	229.3	-0.0588379	229.6	0.161804
230.2	-0.46167	231	-0.818451	231	-0.518066	231	-0.517365	230.4	-0.140625	230.3	-0.00726318	230.6	0.10907
231.2	-0.631195	232	-0.744629	232	-0.366913	232	-0.700562	231.4	-0.273834	231.3	0.0364685	231.6	0.29657
232.2	-0.571808	233	-0.800079	233	-0.555176	233	-0.604095	232.4	-0.211731	232.3	-0.0900879	232.6	0.111023
233.2	-0.440552	234	-0.941498	234	-0.58371	234	-0.49823	233.4	-0.114471	233.3	-0.0447693	233.6	0.255554
234.2	-0.514404	235	-0.803619	235	-0.615356	235	-0.645111	234.4	-0.189453	234.3	-0.0373535	234.6	0.245026
235.2	-0.593689	236	-0.828613	236	-0.581757	236	-0.476349	235.4	-0.0562744	235.3	0.11615	235.6	0.120422
236.2	-0.313599	237	-0.839142	237	-0.509094	237	-0.551361	236.4	-0.282837	236.3	0.0575562	236.6	0.203217
237.2	-0.633545	238	-0.873932	238	-0.525116	238	-0.529877	237.4	-0.415253	237.3	0.0223999	237.6	0.159851
238.2	-0.610474	239	-0.905945	239	-0.605194	239	-0.666962	238.4	-0.357819	238.3	-0.0412598	238.6	0.227448
239.2	-0.417908	240	-1.03055	240	-0.435272	240	-0.703308	239.4	-0.350006	239.3	-0.132263	239.6	0.298157
240.2	-0.419464	241	-0.869629	241	-0.524719	241	-0.601746	240.4	-0.374237	240.3	-0.0900879	240.6	0.391113
241.2	-0.384308	242	-0.755951	242	-0.527069	242	-0.753296	241.4	-0.228149	241.3	0.156799	241.6	0.230957
242.2	-0.382751	243	-0.752441	243	-0.437225	243	-0.688446	242.4	-0.121094	242.3	-0.0619507	242.6	0.241119
243.2	-0.539795	244	-0.730164	244	-0.464569	244	-0.770477	243.4	-0.284393	243.3	-0.00259399	243.6	0.251648
244.2	-0.592529	245	-0.667664	245	-0.515747	245	-0.809174	244.4	-0.195313	244.3	0.0919495	244.6	0.267273
245.2	-0.51947	246	-0.89502	246	-0.555573	246	-0.774384	245.4	-0.25	245.3	0.0435181	245.6	0.250092
246.2	-0.523376	247	-0.666107	247	-0.477448	247	-0.592377	246.4	-0.321106	246.3	0.0368652	246.6	0.351654
247.2	-0.455017	248	-0.653595	248	-0.525513	248	-0.610718	247.4	-0.218384	247.3	-0.0248413	247.6	0.0985413
248.2	-0.259308	249	-0.745392	249	-0.45166	249	-0.529877	248.4	-0.330475	248.3	0.021637	248.6	0.193451
249.2	-0.598755	250	-0.612976	250	-0.510651	250	-0.751343	249.4	-0.288696	249.3	-0.0482788	249.6	0.127045
250.2	-0.565948	251	-0.645782	251	-0.535645	251	-0.707214	250.4	-0.215637	250.3	-0.0228882	250.6	-0.0585022
251.2	-0.386658	252	-0.803223	252	-0.42981	252	-0.714233	251.4	-0.252747	251.3	-0.0131226	251.6	0.191895
252.2	-0.436279	253	-0.674713	253	-0.51535	253	-0.756439	252.4	-0.31369	252.3	-0.0111694	252.6	0.166901
253.2	-0.55658	254	-0.830566	254	-0.603241	254	-0.581421	253.4	-0.281647	253.3	0.044281	253.6	0.0723572
254.2	-0.408539	255	-0.967285	255	-0.530182	255	-0.576752	254.4	-0.276581	254.3	0.0122681	254.6	0.177826
255.2	-0.533936	256	-0.693848	256	-0.497772	256	-0.633759	255.4	-0.4375	255.3	0.109131	255.6	0.190735
256.2	-0.57962	257	-0.747345	257	-0.51886	257	-0.55954	256.4	-0.382813	256.3	0.0939026	256.6	0.0953979
257.2	-0.437836	258	-0.929382	258	-0.368866	258	-0.567352	257.4	-0.312134	257.3	0.0306091	257.6	0.0668945
258.2	-0.61322	259	-0.670807	259	-0.372375	259	-0.755646	258.4	-0.400024	258.3	0.0353088	258.6	0.190735
259.2	-0.605408	260	-0.644226	260	-0.575897	260	-0.65683	259.4	-0.305084	259.3	0.091156	259.6	0.145813
260.2	-0.531982	261	-0.863373	261	-0.431763	261	-0.56073	260.4	-0.288696	260.3	-0.0525818	260.6	0.0254822
261.2	-0.560883	262	-0.684479	262	-0.528625	262	-0.606049	261.4	-0.373444	261.3	0.161865	261.6	0.245422
262.2	-0.578857	263	-0.764557	263	-0.575104	263	-0.609955	262.4	-0.143372	262.3	-0.0436096	262.6	0.0211792
263.2	-0.461273	264	-0.714539	264	-0.441528	264	-0.585724	263.4	-0.289459	263.3	-0.0744629	263.6	0.189941
264.2	-0.515961	265	-0.642273	265	-0.634094	265	-0.574402	264.4	-0.180481	264.3	-0.148285	264.6	0.107117
265.2	-0.471039	266	-0.80127	266	-0.564575	266	-0.428314	265.4	-0.162109	265.3	0.0716248	265.6	-0.0256958
266.2	-0.36908	267	-0.784088	267	-0.440735	267	-0.560333	266.4	-0.300781	266.3	0.0493774	266.6	0.185638
267.2	-0.588623	268	-0.60791	268	-0.650513	268	-0.708771	267.4	-0.335175	267.3	0.0169373	267.6	0.0102539
268.2	-0.486267	269	-0.799316	269	-0.681763	269	-0.603302	268.4	-0.153931	268.3	-0.0479126	268.6	0.123138
269.2	-0.436646	270	-0.882507	270	-0.435272	270	-0.621277	269.4	-0.279297	269.3	-0.10141	269.6	0.111816
270.2	-0.474548	271	-0.726257	271	-0.437225	271	-0.643158	270.4	-0.355865	270.3	0.0888062	270.6	0.17511
271.2	-0.535095	272	-0.868835	272	-0.588379	272	-0.548218	271.4	-0.315643	271.3	0.101715	271.6	-0.0663147
272.2	-0.40033	273	-0.850861	273	-0.384888	273	-0.645111	272.4	-0.423065	272.3	0.0403748	272.6	0.0836792
273.2	-0.531586	274	-0.784851	274	-0.327454	274	-0.685333	273.4	-0.446106	273.3	0.0720215	273.6	0.0262756
274.2	-0.481201	275	-0.904785	275	-0.339966	275	-0.533783	274.4	-0.328918	274.3	-0.0568848	274.6	0.103607
275.2	-0.476898	276	-0.847351	276	-0.20871	276	-0.663849	275.4	-0.420319	275.3	-0.056488	275.6	0.361023
276.2	-0.469849	277	-0.810638	277	-0.285278	277	-0.805634	276.4	-0.577362	276.3	0.185303	276.6	0.0426636
277.2	-0.652283	278	-0.690338	278	-0.409882	278	-0.700165	277.4	-0.432831	277.3	0.064209	277.6	0.0692444
278.2	-0.524536	279	-0.85907	279	-0.443481	279	-0.628693	278.4	-0.369934	278.3	0.0454712	278.6	-0.01474
279.2	-0.549561	280	-0.648529	280	-0.502441	280	-0.827911	279.4	-0.389862	279.3	0.196228	279.6	0.0817261
280.2	-0.490173	281	-0.758698	281	-0.440338	281	-0.697449	280.4	-0.28244	280.3	0.0419312	280.6	0.0559692
281.2	-0.496033	282	-0.753998	282	-0.446991	282	-0.766571	281.4	-0.405884	281.3	-0.0701599	281.6	0.114166
282.2	-0.436646	283	-0.57547	283	-0.560272	283	-0.716583	282.4	-0.373444	282.3	0.00872803	282.6	0.162598
283.2	-0.577667	284	-0.602448	284	-0.553223	284	-0.638062	283.4	-0.194946	283.3	0.167725	283.6	-0.0733337
284.2	-0.464783	285	-0.793854	285	-0.505981	285	-0.629486	284.4	-0.124634	284.3	-0.0119629	284.6	0.187195
285.2	-0.76947	286	-0.786407	286	-0.491516	286	-0.883392	285.4	-0.249237	285.3	0.0618591	285.6	0.125885
286.2	-0.625732	287	-0.79541	287	-0.450104	287	-0.593933	286.4	-0.241028	286.3	0.0259399	286.6	0.0258789
287.2	-0.554626	288	-0.869629	288	-0.513397	288	-0.638062	287.4	-0.294159	287.3	0.00405884	287.6	0.302826
288.2	-0.583923	289	-0.770416	289	-0.573151	289	-0.603302	288.4	-0.34375	288.3	-0.0397034	288.6	0.0465698
289.2	-0.549164	290	-0.793854	290	-0.615723	290	-0.534149	289.4	-0.329315	289.3	0.00601196	289.6	0.00869751
290.2	-0.495239	291	-0.934082	291	-0.617676	291	-0.852509	290.4	-0.21875	290.3	-0.0318909	290.6	0.109863
291.2	-0.507355	292	-0.836029	292	-0.466522	292	-0.841187	291.4	-0.382813	291.3	-0.045166	291.6	0.094635
292.2	-0.599548	293	-0.907501	293	-0.578613	293	-0.693542	292.4	-0.0839844	292.3	0.0282593	292.6	0.0254822
293.2	-0.660095	294	-0.855957	294	-0.507935	294	-0.848999	293.4	-0.196899	293.3	-0.10611	293.6	0.115326
294.2	-0.727295	295	-0.646576	295	-0.623535	295	-0.670502	294.4	-0.220703	294.3	-0.0412598	294.6	0.0274353
295.2	-0.510498	296	-0.730164	296	-0.6427	296	-0.491974	295.4	-0.266022	295.3	-0.0943909	295.6	0.0997009
296.2	-0.626495	297	-0.916504	297	-0.629028	297	-0.752533	296.4	-0.344147	296.3	-0.181885	296.6	0.100494
297.2	-0.719482	298	-0.648132	298	-0.570801	298	-0.717377	297.4	-0.216034	297.3	-0.199463	297.6	0.219635
298.2	-0.562042	299	-0.908691	299	-0.616516	299	-0.486115	298.4	-0.223053	298.3	-0.118591	298.6	0.0391541
299.2	-0.408936	300	-0.728607	300	-0.443481	300	-0.658386	299.4	-0.526978	299.3	0.00601196	299.6	0.230957
300.2	-0.760498	301	-0.730164	301	-0.546997	301	-0.59549	300.4	-0.237915	300.3	-0.0748596	300.6	0.104004
301.2	-0.547211	302	-0.79541	302	-0.511841	302	-0.435333	301.4	-0.0828247	301.3	-0.13385	301.6	0.0250854
302.2	-0.568298	303	-0.801666	303	-0.621979	303	-0.62558	302.4	-0.326965	302.3	-0.0217285	302.6	0.226257
303.2	-0.612823	304	-0.75946	304	-0.613007	304	-0.705658	303.4	-0.335571	303.3	-0.0377502	303.6	0.0106506
304.2	-0.465942	305	-0.918854	305	-0.632141	305	-0.617767	304.4	-0.397675	304.3	-0.0307007	304.6	-0.0620117
305.2	-0.48822	306	-0.89151	306	-0.675507	306	-0.644318	305.4	-0.37384	305.3	-0.0510254	305.6	0.164948
306.2	-0.541748	307	-0.909088	307	-0.633698	307	-0.65683	306.4	-0.235565	306.3	0.0583496	306.6	0.229004
307.2	-0.562042	308	-0.951263	308	-0.621216	308	-0.579865	307.4	-0.300415	307.3	-0.0928345	307.6	0.170807
308.2	-0.599152	309	-0.915314	309	-0.543091	309	-0.530243	308.4	-0.298462	308.3	0.00250244	308.6	0.195801
309.2	-0.630402	310	-0.880554	310	-0.60791	310	-0.528687	309.4	-0.323059	309.3	0.131409	309.6	0.0727539
310.2	-0.637451	311	-0.753204	311	-0.678223	311	-0.545105	310.4	-0.2836	310.3	0.084137	310.6	-0.0479431
311.2	-0.635864	312	-0.76181	312	-0.674713	312	-0.45993	311.4	-0.331268	311.3	-0.113129	311.6	0.0934448
312.2	-0.567139	313	-0.779785	313	-0.712616	313	-0.456818	312.4	-0.263306	312.3	0.0317993	312.6	0.0419006
313.2	-0.480408	314	-0.959473	314	-0.550507	314	-0.537292	313.4	-0.267212	313.3	-0.0432129	313.6	0.0719604
314.2	-0.584717	315	-0.860626	315	-0.665344	315	-0.702118	314.4	-0.34375	314.3	-0.112366	314.6	0.19931
315.2	-0.550323	316	-0.896179	316	-0.730957	316	-0.510345	315.4	-0.156647	315.3	-0.0627441	315.6	-0.0389709
316.2	-0.430786	317	-0.943848	317	-0.663391	317	-0.467743	316.4	-0.381256	316.3	-0.0869751	316.6	-0.0592651
317.2	-0.651489	318	-0.784851	318	-0.655975	318	-0.464233	317.4	-0.440643	317.3	-0.0787659	317.6	0.0711975
318.2	-0.585876	319	-0.662201	319	-0.802063	319	-0.543549	318.4	-0.325012	318.3	-0.0275879	318.6	0.0653381
319.2	-0.555023	320	-0.818848	320	-0.791504	320	-0.460327	319.4	-0.30899	319.3	-0.115082	319.6	0.161438
320.2	-0.625336	321	-0.848541	321	-0.542694	321	-0.544312	320.4	-0.564087	320.3	-0.22406	320.6	0.155579
321.2	-0.49173	322	-0.805573	322	-0.763794	322	-0.522827	321.4	-0.383606	321.3	-0.00299072	321.6	0.0598755
322.2	-0.419464	323	-0.894226	323	-0.691132	323	-0.584167	322.4	-0.480469	322.3	-0.153381	322.6	0.0473633
323.2	-0.449158	324	-0.909454	324	-0.743469	324	-0.460724	323.4	-0.491425	323.3	-0.136566	323.6	0.205963
324.2	-0.577271	325	-0.830963	325	-0.866119	325	-0.45993	324.4	-0.225006	324.3	-0.0393066	324.6	0.0719604
325.2	-0.514771	326	-1.01025	326	-0.742676	326	-0.424408	325.4	-0.326569	325.3	0.0149841	325.6	0.052063
326.2	-0.58548	327	-0.836029	327	-0.811432	327	-0.645477	326.4	-0.457031	326.3	-0.153381	326.6	0.0130005
327.2	-0.607758	328	-0.902039	328	-0.640747	328	-0.351349	327.4	-0.409393	327.3	0.135681	327.6	0.0411072
328.2	-0.480011	329	-0.854401	329	-0.612213	329	-0.494324	328.4	-0.34494	328.3	0.052887	328.6	-0.152649
329.2	-0.465942	330	-0.747345	330	-0.671997	330	-0.707611	329.4	-0.397278	329.3	0.0446777	329.6	-0.130371
330.2	-0.538208	331	-0.976257	331	-0.528229	331	-0.624786	330.4	-0.269928	330.3	0.122406	330.6	-0.101074
331.2	-0.43158	332	-1.04306	332	-0.488007	332	-0.625183	331.4	-0.291016	331.3	-0.0318909	331.6	0.0465698
332.2	-0.534302	333	-0.768463	333	-0.707916	333	-0.735718	332.4	-0.455872	332.3	-0.113525	332.6	0.0555725
333.2	-0.632355	334	-0.92627	334	-0.77121	334	-0.550964	333.4	-0.291412	333.3	0.00210571	333.6	0.0625916
334.2	-0.495636	335	-0.954773	335	-0.600494	335	-0.455261	334.4	-0.263306	334.3	-0.0498657	334.6	0.0532227
335.2	-0.598755	336	-0.854767	336	-0.734863	336	-0.604095	335.4	-0.397278	335.3	0.064209	335.6	0.0844727
336.2	-0.875336	337	-0.88681	337	-0.839569	337	-0.533386	336.4	-0.237122	336.3	0.0403748	336.6	0.0141602
337.2	-0.591736	338	-1.05753	338	-0.711426	338	-0.68103	337.4	-0.415649	337.3	-0.0955505	337.6	0.121979
338.2	-0.521423	339	-0.851257	339	-0.780579	339	-0.791962	338.4	-0.412903	338.3	0.0536499	338.6	0.145813
339.2	-0.58667	340	-0.824707	340	-0.77356	340	-0.574402	339.4	-0.262115	339.3	0.0708618	339.6	0.179779
340.2	-0.387817	341	-0.909088	341	-0.687225	341	-0.591187	340.4	-0.330872	340.3	-0.065094	340.6	-0.0479431
341.2	-0.489014	342	-0.862976	342	-0.709106	342	-0.645874	341.4	-0.436737	341.3	-0.282654	341.6	0.0801697
342.2	-0.657745	343	-0.814941	343	-0.689941	343	-0.50174	342.4	-0.158997	342.3	-0.0830688	342.6	0.19696
343.2	-0.51947	344	-0.856354	344	-0.61496	344	-0.572449	343.4	-0.319946	343.3	-0.065094	343.6	0.216492
344.2	-0.631958	345	-0.799316	345	-0.58136	345	-0.678314	344.4	-0.382813	344.3	-0.125244	344.6	0.0864258
345.2	-0.607758	346	-0.969635	346	-0.660645	346	-0.49704	345.4	-0.0625	345.3	0.00872803	345.6	-0.0569458
346.2	-0.524933	347	-0.986816	347	-0.58371	347	-0.672455	346.4	-0.294922	346.3	0.0345154	346.6	0.0344849
347.2	-0.552673	348	-0.727051	348	-0.620026	348	-0.704468	347.4	-0.365234	347.3	0.171234	347.6	0.0547791
348.2	-0.710876	349	-0.748138	349	-0.623932	349	-0.476349	348.4	-0.106262	348.3	0.0829468	348.6	-0.0768433
349.2	-0.565186	350	-0.975861	350	-0.497375	350	-0.606415	349.4	-0.367188	349.3	0.0427246	349.6	0.00869751
350.2	-0.643311	351	-0.793457	351	-0.669647	351	-0.602905	350.4	-0.307037	350.3	0.136871	350.6	-0.123352
351.2	-0.510864	352	-0.964935	352	-0.780975	352	-0.46463	351.4	-0.224243	351.3	0.013031	351.6	-0.130768
352.2	-0.419067	353	-0.896179	353	-0.658325	353	-0.507599	352.4	-0.233215	352.3	-0.0904846	352.6	0.0395508
353.2	-0.463989	354	-0.781342	354	-0.522766	354	-0.738861	353.4	-0.363281	353.3	-0.00689697	353.6	-0.0264587
354.2	-0.587036	355	-0.773926	355	-0.626282	355	-0.409943	354.4	-0.292206	354.3	0.0833435	354.6	-0.174133
355.2	-0.578857	356	-0.840729	356	-0.457153	356	-0.680267	355.4	-0.400024	355.3	-0.223297	355.6	0.063385
356.2	-0.680023	357	-0.877045	357	-0.493866	357	-0.559174	356.4	-0.370331	356.3	0.0579529	356.6	0.0555725
357.2	-0.707764	358	-0.970398	358	-0.612213	358	-0.589233	357.4	-0.22345	357.3	0.0302124	357.6	-0.141296
358.2	-0.629639	359	-0.983673	359	-0.503632	359	-0.557587	358.4	-0.3797	358.3	-0.179535	358.6	0.0469666
359.2	-0.672974	360	-0.737976	360	-0.530975	360	-0.639618	359.4	-0.321503	359.3	-0.0283813	359.6	-0.0401306
360.2	-0.639404	361	-0.932526	361	-0.591125	361	-0.558777	360.4	-0.302368	360.3	-0.0986938	360.6	-0.0667114
361.2	-0.626892	362	-0.903595	362	-0.348541	362	-0.611908	361.4	-0.451569	361.3	-0.140472	361.6	0.109863
362.2	-0.703857	363	-1.00595	363	-0.418091	363	-0.599792	362.4	-0.320709	362.3	0.0927124	362.6	-0.034668
363.2	-0.611267	364	-0.928619	364	-0.573151	364	-0.518524	363.4	-0.253143	363.3	0.184143	363.6	-0.0870056
364.2	-0.672607	365	-0.982513	365	-0.445435	365	-0.543549	364.4	-0.298828	364.3	-0.0287476	364.6	0.23761
365.2	-0.738617	366	-0.811432	366	-0.660645	366	-0.53064	365.4	-0.343384	365.3	0.166168	365.6	-0.0186462
366.2	-0.604614	367	-0.960236	367	-0.575104	367	-0.46933	366.4	-0.263672	366.3	0.0567932	366.6	-0.0830994
367.2	-0.683136	368	-0.975861	368	-0.408691	368	-0.478699	367.4	-0.393372	367.3	-0.0908813	367.6	0.155579
368.2	-0.86908	369	-0.773529	369	-0.596191	369	-0.496674	368.4	-0.332031	368.3	0.190765	368.6	0.0895386
369.2	-0.563995	370	-0.850861	370	-0.573944	370	-0.427521	369.4	-0.192596	369.3	0.00952148	369.6	-0.0123901
370.2	-0.558136	371	-0.86142	371	-0.555969	371	-0.679077	370.4	-0.25235	370.3	-0.206879	370.6	0.212219
371.2	-0.691345	372	-0.612579	372	-0.680573	372	-0.569305	371.4	-0.391418	371.3	-0.113922	371.6	0.137604
372.2	-0.576904	373	-0.877045	373	-0.530579	373	-0.59314	372.4	-0.265259	372.3	0.0263062	372.6	-0.134277
373.2	-0.787445	374	-0.809845	374	-0.443481	374	-0.536102	373.4	-0.388672	373.3	-0.126404	373.6	0.132141
374.2	-0.774536	375	-0.717285	375	-0.553619	375	-0.523621	374.4	-0.267212	374.3	0.00250244	374.6	0.0137634
375.2	-0.638214	376	-0.88916	376	-0.679016	376	-0.457611	375.4	-0.316803	375.3	0.0774841	375.6	-0.0690308
376.2	-0.546021	377	-0.95047	377	-0.596985	377	-0.665405	376.4	-0.463684	376.3	0.086853	376.6	-0.0475464
377.2	-0.697601	378	-0.886017	378	-0.492676	378	-0.576355	377.4	-0.357422	377.3	0.188812	377.6	-0.103424
378.2	-0.549561	379	-0.857513	379	-0.535645	379	-0.584167	378.4	-0.1922	378.3	-0.00921631	378.6	-0.0932617
379.2	-0.494476	380	-0.836823	380	-0.462219	380	-0.575165	379.4	-0.284393	379.3	-0.0932007	379.6	0.138
380.2	-0.652679	381	-0.907898	381	-0.620026	381	-0.487671	380.4	-0.424225	380.3	-0.025238	380.6	0.0575256
381.2	-0.458923	382	-0.916107	382	-0.670044	382	-0.55838	381.4	-0.292206	381.3	-0.049469	381.6	-0.187805
382.2	-0.601105	383	-0.896179	383	-0.355591	383	-0.59549	382.4	-0.264862	382.3	-0.0447693	382.6	-0.0202026
383.2	-0.776489	384	-0.794617	384	-0.506744	384	-0.654083	383.4	-0.167603	383.3	0.182953	383.6	-0.0245056
384.2	-0.632751	385	-0.906738	385	-0.493866	385	-0.545502	384.4	-0.175781	384.3	0.106384	384.6	-0.174133
385.2	-0.648376	386	-0.886017	386	-0.48175	386	-0.607208	385.4	-0.360962	385.3	-0.0279846	385.6	0.0204163
386.2	-0.713226	387	-0.888367	387	-0.61145	387	-0.538055	386.4	-0.296509	386.3	-0.0010376	386.6	-0.0424805
387.2	-0.551514	388	-0.995789	388	-0.48996	388	-0.457214	387.4	-0.0429688	387.3	0.0196838	387.6	-0.136627
388.2	-0.607758	389	-0.89502	389	-0.593475	389	-0.610718	388.4	-0.258606	388.3	-0.0959473	388.6	0.119629
389.2	-0.73587	390	-0.97821	390	-0.729401	390	-0.583771	389.4	-0.174225	389.3	0.0638123	389.6	-0.121765
390.2	-0.649536	391	-0.928619	391	-0.642303	391	-0.570496	390.4	-0.149231	390.3	0.0501404	390.6	-0.0612183
391.2	-0.853455	392	-0.76767	392	-0.495026	392	-0.665009	391.4	-0.31604	391.3	0.0110779	391.6	0.147766
392.2	-0.882355	393	-0.885651	393	-0.70636	393	-0.456024	392.4	-0.0898438	392.3	-0.0111694	392.6	0.0551758
393.2	-0.665161	394	-0.843048	394	-0.706757	394	-0.572052	393.4	-0.267578	393.3	0.181396	393.6	-0.11554
394.2	-0.730804	395	-0.781738	395	-0.58252	395	-0.656433	394.4	-0.251587	394.3	0.0646057	394.6	0.0504761
395.2	-0.777283	396	-0.743439	396	-0.685669	396	-0.52243	395.4	-0.107056	395.3	0.190369	395.6	0.0711975
396.2	-0.564789	397	-0.964935	397	-0.623932	397	-0.53183	396.4	-0.353516	396.3	0.013031	396.6	0.0481567
397.2	-0.61438	398	-1.00009	398	-0.690338	398	-0.642365	397.4	-0.435547	397.3	0.0278931	397.6	0.0391541
398.2	-0.669861	399	-0.926666	399	-0.752441	399	-0.467377	398.4	-0.333984	398.3	-0.0475159	398.6	-0.104187
399.2	-0.496429	400	-0.991882	400	-0.684875	400	-0.490021	399.4	-0.443359	399.3	0.0942993	399.6	-0.125671
400.2	-0.740173	401	-0.818451	401	-0.694641	401	-0.598999	400.4	-0.452362	400.3	0.0892029	400.6	-0.129974
401.2	-0.673767	402	-0.849304	402	-0.960266	402	-0.459564	401.4	-0.190247	401.3	0.170471	401.6	-0.160461
402.2	-0.586273	403	-0.949707	403	-0.775116	403	-0.545105	402.4	-0.232422	402.3	0.0306091	402.6	-0.0221558
403.2	-0.599152	404	-0.82547	404	-0.574341	404	-0.617767	403.4	-0.259399	403.3	0.213806	403.6	-0.0709839
404.2	-0.612427	405	-0.812988	405	-0.713379	405	-0.496674	404.4	-0.120331	404.3	0.131012	404.6	-0.265137
405.2	-0.45462	406	-0.995026	406	-0.607147	406	-0.410339	405.4	-0.181641	405.3	0.0700684	405.6	-0.0858459
406.2	-0.674927	407	-0.89267	407	-0.702454	407	-0.449402	406.4	-0.214478	406.3	0.0763245	406.6	-0.123352
407.2	-0.721039	408	-1.10635	408	-0.833313	408	-0.398224	407.4	-0.0863342	407.3	0.0720215	407.6	-0.26593
408.2	-0.613617	409	-1.08682	409	-0.720032	409	-0.549774	408.4	-0.256256	408.3	-0.235779	408.6	-0.191315
409.2	-0.565948	410	-0.858673	410	-0.653229	410	-0.56308	409.4	-0.28479	409.3	-0.0576782	409.6	-0.0592651
410.2	-0.620636	411	-0.912994	411	-0.820801	411	-0.383759	410.4	-0.1586	410.3	0.107971	410.6	-0.225677
411.2	-0.566345	412	-1.04227	412	-0.796997	412	-0.443146	411.4	-0.214844	411.3	0.0903931	411.6	-0.0420837
412.2	-0.694092	413	-0.886017	413	-0.837616	413	-0.608002	412.4	-0.380096	412.3	0.0411682	412.6	-0.0311584
413.2	-0.825714	414	-0.868073	414	-0.855194	414	-0.420105	413.4	-0.0566406	413.3	0.124359	413.6	-0.263977
414.2	-0.689392	415	-0.921967	415	-0.656372	415	-0.453308	414.4	-0.0281372	414.3	-0.0467224	414.6	-0.101868
415.2	-0.723389	416	-0.677429	416	-0.820801	416	-0.59314	415.4	-0.247681	415.3	-0.0170288	415.6	-0.127625
416.2	-0.853058	417	-0.760254	417	-0.878632	417	-0.333771	416.4	-0.21524	416.3	-0.0869751	416.6	-0.314758
417.2	-0.745239	418	-0.898529	418	-0.709106	418	-0.495087	417.4	-0.358215	417.3	-0.166656	417.6	-0.131165
418.2	-1.00854	419	-0.792664	419	-0.687622	419	-0.627899	418.4	-0.224243	418.3	-0.212341	418.6	-0.0756836
419.2	-0.813995	420	-1.05594	420	-0.757538	420	-0.408386	419.4	-0.205872	419.3	-0.0135193	419.6	-0.179596
420.2	-0.675323	421	-0.954376	421	-0.629791	421	-0.56189	420.4	-0.269165	420.3	-0.144775	420.6	-0.0397339
421.2	-0.644073							421.4	-0.2211	421.3	-0.0514221
Figure S3b
Cycle: 3 hAPN+PDCoV-F318A-2 0 μg/ml_X	Cycle: 3 hAPN+PDCoV-F318A-2 0 μg/ml_Y	Cycle: 4 hAPN+PDCoV-F318A-2 12.5 μg/ml_X	Cycle: 4 hAPN+PDCoV-F318A-2 12.5 μg/ml_Y	Cycle: 5 hAPN+PDCoV-F318A-2 25 μg/ml_X	Cycle: 5 hAPN+PDCoV-F318A-2 25 μg/ml_Y	Cycle: 6 hAPN+PDCoV-F318A-2 50 μg/ml_X	Cycle: 6 hAPN+PDCoV-F318A-2 50 μg/ml_Y	Cycle: 7 hAPN+PDCoV-F318A-2 100 μg/ml_X	Cycle: 7 hAPN+PDCoV-F318A-2 100 μg/ml_Y	Cycle: 8 hAPN+PDCoV-F318A-2 200 μg/ml_X	Cycle: 8 hAPN+PDCoV-F318A-2 200 μg/ml_Y	Cycle: 9 hAPN+PDCoV-F318A-2 400 μg/ml_X	Cycle: 9 hAPN+PDCoV-F318A-2 400 μg/ml_Y	Cycle: 10 hAPN+PDCoV-F318A-2 800 μg/ml_X	Cycle: 10 hAPN+PDCoV-F318A-2 800 μg/ml_Y			X	Y	Req vs C_X	Req vs C_Y
-60.7	0.627869	-60.3	0.486755	-60.2	0.393555	-60.9	0.295898	-60.2	0.307068	-60.8	0.676819	-60.1	0.52478	-60.9	0.744141			6.25e-07	6.9334	6.25e-07	8.62624
-59.7	0.453247	-59.3	0.310974	-59.2	0.30719	-59.9	0.143188	-59.2	0.587158	-59.8	0.600647	-59.1	0.667358	-59.9	0.81012			1.25e-06	9.96932	1.02273e-06	9.39449
-58.7	0.355591	-58.3	0.338684	-58.2	0.345886	-58.9	0.311157	-58.2	0.350037	-58.8	0.499084	-58.1	0.528259	-58.9	0.99646			2.5e-06	13.2164	1.42045e-06	10.1573
-57.7	0.36853	-57.3	0.561768	-57.2	0.337646	-57.9	0.240845	-57.2	0.342224	-57.8	0.585388	-57.1	0.451721	-57.9	0.757019			5e-06	17.8944	1.81818e-06	10.9149
-56.7	0.257568	-56.3	0.406677	-56.2	0.584961	-56.9	0.358032	-56.2	0.479736	-56.8	0.653748	-56.1	0.429871	-56.9	0.756653			1e-05	25.4405	2.21591e-06	11.6671
-55.7	0.281006	-55.3	0.248047	-55.2	0.528687	-55.9	0.31781	-55.2	0.384399	-55.8	0.497131	-55.1	0.448608	-55.9	0.6203			2e-05	39.8201	2.61364e-06	12.4141
-54.7	0.381775	-54.3	0.518799	-54.2	0.457214	-54.9	0.308777	-54.2	0.425842	-54.8	0.605713	-54.1	0.496277	-54.9	0.793762			4e-05	65.4062	3.01136e-06	13.156
-53.7	0.198608	-53.3	0.305908	-53.2	0.645508	-53.9	0.319763	-53.2	0.318787	-53.8	0.571716	-53.1	0.642761	-53.9	0.633179					3.40909e-06	13.8927
-52.7	0.276306	-52.3	0.351196	-52.2	0.342346	-52.9	0.260376	-52.2	0.423462	-52.8	0.704956	-52.1	0.567749	-52.9	0.651184					3.80682e-06	14.6244
-51.7	0.253662	-51.3	0.283997	-51.2	0.401733	-51.9	0.281433	-51.2	0.444214	-51.8	0.410034	-51.1	0.597046	-51.9	0.847656					4.20455e-06	15.351
-50.7	0.254456	-50.3	0.255493	-50.2	0.361877	-50.9	0.384583	-50.2	0.450806	-50.8	0.620544	-50.1	0.510315	-50.9	0.600769					4.60227e-06	16.0727
-49.7	0.179443	-49.3	0.154724	-49.2	0.125977	-49.9	0.207214	-49.2	0.228577	-49.8	0.538513	-49.1	0.584534	-49.9	0.568359					5e-06	16.7895
-48.7	0.256775	-48.3	0.153137	-48.2	0.409546	-48.9	0.410339	-48.2	0.441467	-48.8	0.546753	-48.1	0.45874	-48.9	0.8125					5.39773e-06	17.5014
-47.7	0.317322	-47.3	0.28009	-47.2	0.302917	-47.9	0.353333	-47.2	0.359009	-47.8	0.455322	-47.1	0.361877	-47.9	0.578918					5.79545e-06	18.2085
-46.7	0.315002	-46.3	0.1875	-46.2	0.364624	-46.9	0.240845	-46.2	0.359009	-46.8	0.425659	-46.1	0.305603	-46.9	0.567566					6.19318e-06	18.9108
-45.7	0.197815	-45.3	0.0992432	-45.2	0.273987	-45.9	0.122864	-45.2	0.216431	-45.8	0.372131	-45.1	0.531433	-45.9	0.530823					6.59091e-06	19.6084
-44.7	0.187622	-44.3	0.185547	-44.2	0.320862	-44.9	0.0045166	-44.2	0.205933	-44.8	0.368591	-44.1	0.381042	-44.9	0.414856					6.98864e-06	20.3014
-43.7	0.183716	-43.3	0.32074	-43.2	0.311096	-43.9	0.334595	-43.2	0.294983	-43.8	0.513916	-43.1	0.166199	-43.9	0.266785					7.38636e-06	20.9897
-42.7	0.139221	-42.3	0.0734863	-42.2	0.223999	-42.9	0.129517	-42.2	0.338318	-42.8	0.490845	-42.1	0.407166	-42.9	0.516785					7.78409e-06	21.6735
-41.7	-0.00140381	-41.3	0.134399	-41.2	0.175964	-41.9	-0.0146484	-41.2	0.344177	-41.8	0.421753	-41.1	0.414246	-41.9	0.585144					8.18182e-06	22.3527
-40.7	0.190369	-40.3	0.184814	-40.2	0.233398	-40.9	0.174011	-40.2	0.330505	-40.8	0.396362	-40.1	0.201721	-40.9	0.574585					8.57955e-06	23.0274
-39.7	0.213806	-39.3	0.0258179	-39.2	0.147461	-39.9	0.111511	-39.2	0.344971	-39.8	0.276794	-39.1	0.306824	-39.9	0.24884					8.97727e-06	23.6977
-38.7	0.0755615	-38.3	0.0933838	-38.2	0.23999	-38.9	-0.0849609	-38.2	0.195374	-38.8	0.354919	-38.1	0.42865	-38.9	0.361694					9.375e-06	24.3636
-37.7	0.0650024	-37.3	0.242615	-37.2	0.475159	-37.9	0.151001	-37.2	0.437561	-37.8	0.372131	-37.1	0.131042	-37.9	0.507813					9.77273e-06	25.0252
-36.7	0.375122	-36.3	0.285156	-36.2	0.279053	-36.9	0.112732	-36.2	0.287537	-36.8	0.369019	-36.1	0.0419312	-36.9	0.368713					1.01705e-05	25.6824
-35.7	0.158325	-35.3	-0.0163574	-35.2	0.204834	-35.9	0.0545044	-35.2	0.214905	-35.8	0.158081	-35.1	0.0282593	-35.9	0.364807					1.05682e-05	26.3354
-34.7	0.0540771	-34.3	-0.107422	-34.2	0.218506	-34.9	-0.0369263	-34.2	0.310974	-34.8	0.257263	-34.1	0.00952148	-34.9	0.375					1.09659e-05	26.9841
-33.7	0.0657959	-33.3	-0.0308228	-33.2	0.24469	-33.9	-0.117004	-33.2	0.324646	-33.8	0.209595	-33.1	0.143127	-33.9	0.331604					1.13636e-05	27.6287
-32.7	0.0860596	-32.3	0.0527344	-32.2	0.0861206	-32.9	0.0560913	-32.2	0.211792	-32.8	0.148315	-32.1	0.02948	-32.9	0.323792					1.17614e-05	28.2691
-31.7	0.0391846	-31.3	-0.00817871	-31.2	0.145508	-31.9	0.15802	-31.2	0.293823	-31.8	0.179565	-31.1	0.166199	-31.9	0.119934					1.21591e-05	28.9054
-30.7	0.101318	-30.3	-0.065979	-30.2	0.210327	-30.9	0.284973	-30.2	0.331299	-30.8	0.203003	-30.1	0.0204468	-30.9	0.233948					1.25568e-05	29.5376
-29.7	0.0407715	-29.3	-0.1203	-29.2	0.0474243	-29.9	0.12323	-29.2	0.0578613	-29.8	0.113159	-29.1	0.071228	-29.9	-0.0828247					1.29545e-05	30.1658
-28.7	-0.0979004	-28.3	-0.296875	-28.2	0.0571899	-28.9	-0.175598	-28.2	0.357849	-28.8	0.0752563	-28.1	0.262634	-28.9	0.332397					1.33523e-05	30.79
-27.7	0.0630493	-27.3	0.0941772	-27.2	0.407959	-27.9	0.293945	-27.2	0.241089	-27.8	0.388123	-27.1	0.323181	-27.9	0.377747					1.375e-05	31.4103
-26.7	0.0853271	-26.3	0.132446	-26.2	0.293945	-26.9	0.347107	-26.2	0.338318	-26.8	0.0615845	-26.1	0.168884	-26.9	0.4422					1.41477e-05	32.0266
-25.7	0.171265	-25.3	0.209778	-25.2	0.336487	-25.9	0.371277	-25.2	0.296143	-25.8	0.287354	-25.1	0.11615	-25.9	0.197266					1.45455e-05	32.6391
-24.7	0.188416	-24.3	-0.103088	-24.2	0.0122681	-24.9	0.22522	-24.2	0.13562	-24.8	0.119385	-24.1	-0.215881	-24.9	0.123413					1.49432e-05	33.2477
-23.7	-0.160767	-23.3	-0.232422	-23.2	0.0286865	-23.9	-0.0392456	-23.2	0.0308838	-23.8	-0.0443115	-23.1	-0.22406	-23.9	0.0136719					1.53409e-05	33.8525
-22.7	0.0161743	-22.3	-0.150391	-22.2	-0.0412598	-22.9	-0.00836182	-22.2	0.0941772	-22.8	0.0588379	-22.1	-0.0705566	-22.9	0.0183716					1.57386e-05	34.4536
-21.7	-0.0252686	-21.3	0.050415	-21.2	0.150146	-21.9	-0.0154419	-21.2	0.12854	-21.8	-0.0524902	-21.1	0.0982056	-21.9	0.0820313					1.61364e-05	35.0509
-20.7	-0.179138	-20.3	-0.0202637	-20.2	0.0982056	-20.9	0.125183	-20.2	0.150818	-20.8	-0.0274658	-20.1	-0.03302	-20.9	0.05896					1.65341e-05	35.6445
-19.7	-0.0311279	-19.3	-0.0218506	-19.2	0.106812	-19.9	-0.0474243	-19.2	0.0461426	-19.8	0.038147	-19.1	0.0321655	-19.9	0.0320435					1.69318e-05	36.2345
-18.7	0.0200806	-18.3	0.162109	-18.2	0.013855	-18.9	0.0709229	-18.2	-0.046814	-18.8	-0.123596	-18.1	0.0571899	-18.9	0.0644531					1.73295e-05	36.8208
-17.7	-0.0967407	-17.3	-0.0316162	-17.2	-0.00335693	-17.9	-0.017395	-17.2	0.0148926	-17.8	-0.0638428	-17.1	-0.00256348	-17.9	0.105469					1.77273e-05	37.4035
-16.7	-0.0181885	-16.3	0.105469	-16.2	0.0177612	-16.9	0.195923	-16.2	-0.104248	-16.8	0.0639038	-16.1	-0.149475	-16.9	0.143372					1.8125e-05	37.9827
-15.7	0.0716553	-15.3	0.0859375	-15.2	0.00756836	-15.9	-0.00213623	-15.2	-0.120239	-15.8	-0.0286865	-15.1	-0.0705566	-15.9	-0.0195313					1.85227e-05	38.5583
-14.7	0.111084	-14.3	0.110596	-14.2	0.0583496	-14.9	0.169373	-14.2	0.0301514	-14.8	0.0155029	-14.1	-0.0552979	-14.9	0.0800781					1.89205e-05	39.1304
-13.7	-0.0865479	-13.3	0.0715332	-13.2	-0.00921631	-13.9	-0.0896606	-13.2	0.0601807	-13.8	0.190063	-13.1	0.0618896	-13.9	0.0285034					1.93182e-05	39.6991
-12.7	-0.0682373	-12.3	0.0883179	-12.2	-0.0279541	-12.9	-0.15802	-12.2	-0.0635986	-12.8	0.0498657	-12.1	0.111084	-12.9	-0.0234375					1.97159e-05	40.2643
-11.7	0.0169678	-11.3	-0.143738	-11.2	-0.0162354	-11.9	-0.134949	-11.2	-0.0175171	-11.8	0.0717163	-11.1	0.0126343	-11.9	0.102356					2.01136e-05	40.8261
-10.7	0.00286865	-10.3	-0.0820313	-10.2	-0.00646973	-10.9	-0.0935669	-10.2	-0.134705	-10.8	-0.146606	-10.1	-0.072876	-10.9	-0.0875244					2.05114e-05	41.3845
-9.7	0.0278931	-9.3	-0.189026	-9.2	0.0247803	-9.9	-0.0353394	-9.2	-0.0737915	-9.8	-0.0806274	-9.1	0.0755615	-9.9	-0.00238037					2.09091e-05	41.9396
-8.7	-0.076416	-8.3	0.039856	-8.2	0.0278931	-8.9	0.06427	-8.2	0.150452	-8.8	0.0487061	-8.1	0.186096	-8.9	0.0316162					2.13068e-05	42.4914
-7.7	0.127075	-7.3	0.119141	-7.2	0.137268	-7.9	0.181824	-7.2	0.220337	-7.8	0.0194092	-7.1	-0.0134888	-7.9	0.081604					2.17045e-05	43.0399
-6.7	0.0337524	-6.3	-0.159729	-6.2	-0.0822754	-6.9	0.0900269	-6.2	-0.00231934	-6.8	0.0506592	-6.1	-0.137329	-6.9	0.0831909					2.21023e-05	43.5851
-5.7	0.0118408	-5.3	0.059021	-5.2	-0.113892	-5.9	-0.118164	-5.2	-0.0491943	-5.8	-0.187256	-5.1	-0.0974731	-5.9	-0.103516					2.25e-05	44.1271
-4.7	-0.10022	-4.3	0.110596	-4.2	-0.029541	-4.9	0.124023	-4.2	0.012146	-4.8	-0.0313721	-4.1	-0.157654	-4.9	-0.190247					2.28977e-05	44.6659
-3.7	-0.053772	-3.3	0.00469971	-3.2	0.083374	-3.9	-0.0130615	-3.2	-0.160095	-3.8	0.0303345	-3.1	-0.0838013	-3.9	-0.171509					2.32955e-05	45.2016
-2.7	0.276306	-2.3	0.545349	-2.2	0.670105	-2.9	0.166992	-2.2	0.440308	-2.8	0.180725	-2.1	0.118896	-2.9	0.0617065					2.36932e-05	45.7341
-1.7	-0.279907	-1.3	-1.33594	-1.2	-0.981873	-1.9	0.194336	-1.2	-1.82184	-1.8	-0.268921	-1.1	-6.62286	-1.9	-0.336365					2.40909e-05	46.2635
-0.699997	1.32477	-0.299995	5.91174	-0.199997	3.33612	-0.900002	-0.881042	-0.199997	-5.21246	-0.799995	-6.60052	-0.0999985	-21.0123	-0.900002	-26.0406					2.44886e-05	46.7898
0.300003	2.89899	0.700005	4.03833	0.800003	3.11346	0.0999985	0.832214	0.800003	0.817627	0.200005	-6.58063	0.900002	0.600952	0.0999985	-36.3356					2.48864e-05	47.313
1.3	1.73181	1.7	2.21332	1.8	2.14038	1.1	2.39551	1.8	3.61023	1.2	2.73151	1.9	9.61462	1.1	1.8371					2.52841e-05	47.8332
2.3	0.874756	2.7	1.51367	2.8	2.07166	2.1	2.7674	2.8	5.37311	2.2	6.85571	2.9	14.2932	2.1	17.5289					2.56818e-05	48.3504
3.3	0.550171	3.7	1.55627	3.8	2.5025	3.1	3.4256	3.8	6.62701	3.2	9.48541	3.9	17.3775	3.1	24.7222					2.60795e-05	48.8646
4.3	0.355225	4.7	1.61176	4.8	2.68262	4.1	4.05096	4.8	7.52191	4.2	11.2151	4.9	19.3982	4.1	28.7515					2.64773e-05	49.3758
5.3	0.255615	5.7	1.802	5.8	2.89117	5.1	4.61584	5.8	8.4184	5.2	12.524	5.9	20.9459	5.1	30.907					2.6875e-05	49.8841
6.3	0.259521	6.7	1.89612	6.8	3.19781	6.1	4.9635	6.8	9.1723	6.2	13.844	6.9	22.0764	6.1	32.6988					2.72727e-05	50.3896
7.3	0.257202	7.7	1.98676	7.8	3.4162	7.1	5.48846	7.8	9.7348	7.2	14.7889	7.9	23.0424	7.1	34.0586					2.76705e-05	50.8921
8.3	0.431396	8.7	2.06836	8.8	3.53809	8.1	5.82172	8.8	10.5059	8.2	15.4952	8.9	23.4564	8.1	35.1136					2.80682e-05	51.3918
9.3	0.309143	9.7	2.26172	9.8	3.8443	9.1	6.28613	9.8	11.0258	9.2	16.1264	9.9	24.1103	9.1	36.0254					2.84659e-05	51.8886
10.3	0.376709	10.7	2.33325	10.8	4.17438	10.1	6.86273	10.8	11.3492	10.2	16.7483	10.9	24.7224	10.1	36.6988					2.88636e-05	52.3826
11.3	0.272034	11.7	2.48322	11.8	4.34821	11.1	7.04828	11.8	11.7719	11.2	17.0647	11.9	25.149	11.1	37.3351					2.92614e-05	52.8739
12.3	0.296631	12.7	2.69183	12.8	4.52441	12.1	7.38422	12.8	12.2825	12.2	17.5748	12.9	25.5142	12.1	37.9277					2.96591e-05	53.3624
13.3	0.261841	13.7	2.784	13.8	4.69	13.1	7.74475	13.8	12.4747	13.2	17.9385	13.9	25.8681	13.1	38.5067					3.00568e-05	53.8481
14.3	0.196228	14.7	2.83673	14.8	4.86542	14.1	7.88263	14.8	12.8372	14.2	18.2026	14.9	26.2537	14.1	39.1558					3.04545e-05	54.3312
15.3	0.098999	15.7	2.86017	15.8	5.30566	15.1	8.27094	15.8	13.1161	15.2	18.5245	15.9	26.6853	15.1	39.5746					3.08523e-05	54.8115
16.3	0.0747681	16.7	3.13208	16.8	5.34509	16.1	8.44745	16.8	13.3118	16.2	18.6964	16.9	26.9642	16.1	40.1156					3.125e-05	55.2892
17.3	0.15094	17.7	3.16644	17.8	5.52557	17.1	8.5744	17.8	13.5817	17.2	18.9995	17.9	27.0224	17.1	40.5859					3.16477e-05	55.7642
18.3	0.214966	18.7	3.29535	18.8	5.78375	18.1	8.92206	18.8	13.8165	18.2	19.285	18.9	27.474	18.1	40.9824					3.20455e-05	56.2367
19.3	0.301331	19.7	3.42151	19.8	5.76971	19.1	8.97406	19.8	13.993	19.2	19.4655	19.9	27.7814	19.1	41.4457					3.24432e-05	56.7065
20.3	0.333374	20.7	3.46094	20.8	5.92438	20.1	9.11859	20.8	14.1829	20.2	19.6588	20.9	28.0259	20.1	41.9883					3.28409e-05	57.1737
21.3	0.307556	21.7	3.62543	21.8	6.16461	21.1	9.40723	21.8	14.4102	21.2	19.9049	21.9	28.2763	21.1	42.4289					3.32386e-05	57.6383
22.3	0.409546	22.7	3.64844	22.8	6.22168	22.1	9.63342	22.8	14.3199	22.2	20.0057	22.9	28.556	22.1	43.0148					3.36364e-05	58.1005
23.3	0.172791	23.7	3.63086	23.8	6.24274	23.1	9.62012	23.8	14.5192	23.2	20.0706	23.9	28.6255	23.1	43.2996					3.40341e-05	58.5601
24.3	0.253296	24.7	3.8172	24.8	6.38531	24.1	9.78729	24.8	14.7747	24.2	20.2307	24.9	28.7662	24.1	43.6555					3.44318e-05	59.0172
25.3	0.318909	25.7	3.95862	25.8	6.76031	25.1	10.0299	25.8	14.8965	25.2	20.342	25.9	28.9498	25.1	44.1688					3.48295e-05	59.4718
26.3	0.350159	26.7	3.99536	26.8	6.82086	26.1	10.1502	26.8	14.9739	26.2	20.3905	26.9	29.1939	26.1	44.45					3.52273e-05	59.9239
27.3	0.316528	27.7	3.95667	27.8	7.05603	27.1	10.4346	27.8	15.0087	27.2	20.7084	27.9	29.329	27.1	44.8547					3.5625e-05	60.3737
28.3	0.431396	28.7	4.05939	28.8	6.94745	28.1	10.4689	28.8	15.1223	28.2	20.6432	28.9	29.633	28.1	45.2328					3.60227e-05	60.821
29.3	0.148987	29.7	4.11798	29.8	6.96814	29.1	10.6225	29.8	15.3606	29.2	20.6897	29.9	29.9244	29.1	45.5273					3.64205e-05	61.2659
30.3	0.317749	30.7	4.17383	30.8	7.0697	30.1	10.7908	30.8	15.3434	30.2	20.9116	30.9	29.9732	30.1	45.7715					3.68182e-05	61.7084
31.3	0.397034	31.7	4.29962	31.8	7.31543	31.1	10.9529	31.8	15.5098	31.2	21.0694	31.9	30.158	31.1	46.1695					3.72159e-05	62.1486
32.3	0.209534	32.7	4.26996	32.8	7.3916	32.1	11.1514	32.8	15.6051	32.2	21.2428	32.9	30.4357	32.1	46.6808					3.76136e-05	62.5864
33.3	0.250122	33.7	4.44263	33.8	7.56421	33.1	11.2495	33.8	15.7255	33.2	21.3553	33.9	30.7482	33.1	47.098					3.80114e-05	63.0219
34.3	0.239197	34.7	4.56097	34.8	7.72791	34.1	11.142	34.8	15.6622	34.2	21.2784	34.9	30.8627	34.1	47.3527					3.84091e-05	63.4551
35.3	0.226318	35.7	4.64612	35.8	7.7865	35.1	11.1776	35.8	15.7946	35.2	21.3069	35.9	31.0131	35.1	47.5933					3.88068e-05	63.886
36.3	0.223999	36.7	4.72699	36.8	7.74158	36.1	11.2576	36.8	15.9317	36.2	21.5299	36.9	31.3119	36.1	48.007					3.92045e-05	64.3147
37.3	0.0977783	37.7	4.82385	37.8	7.86969	37.1	11.4893	37.8	15.9364	37.2	21.6733	37.9	31.2795	37.1	48.4504					3.96023e-05	64.741
38.3	0.109131	38.7	4.75043	38.8	7.96069	38.1	11.4389	38.8	16.1684	38.2	21.7272	38.9	31.4318	38.1	48.7261					4e-05	65.1652
39.3	0.170837	39.7	4.70551	39.8	8.08844	39.1	11.5912	39.8	16.2715	39.2	21.7174	39.9	31.6646	39.1	48.9633
40.3	0.205627	40.7	4.83398	40.8	8.14355	40.1	11.6783	40.8	16.2375	40.2	21.733	40.9	31.7181	40.1	49.341
41.3	0.168518	41.7	4.86682	41.8	8.10522	41.1	11.7197	41.8	16.3661	41.2	22.046	41.9	31.9119	41.1	49.6008
42.3	0.224365	42.7	4.84222	42.8	8.20093	42.1	11.8541	42.8	16.4418	42.2	21.9725	42.9	32.0751	42.1	49.7988
43.3	0.180603	43.7	5.04767	43.8	8.29785	43.1	11.9482	43.8	16.4852	43.2	21.9913	43.9	32.217	43.1	50.1359
44.3	0.131775	44.7	5.07153	44.8	8.39197	44.1	11.9229	44.8	16.5071	44.2	22.101	44.9	32.3884	44.1	50.5605
45.3	0.287659	45.7	4.99298	45.8	8.61072	45.1	12.0377	45.8	16.4817	45.2	22.2968	45.9	32.7181	45.1	50.675
46.3	0.152466	46.7	5.16565	46.8	8.6236	46.1	12.1123	46.8	16.5239	46.2	22.2249	46.9	32.9244	46.1	50.9371
47.3	0.188843	47.7	5.05939	47.8	8.65057	47.1	12.1948	47.8	16.775	47.2	22.3393	47.9	33.1057	47.1	51.3484
48.3	0.162231	48.7	5.06763	48.8	8.80212	48.1	12.3842	48.8	16.8008	48.2	22.3663	48.9	33.1627	48.1	51.5418
49.3	0.240356	49.7	5.20898	49.8	8.93378	49.1	12.4064	49.8	16.7574	49.2	22.4604	49.9	33.3134	49.1	51.7773
50.3	0.337646	50.7	5.35938	50.8	9.0318	50.1	12.2951	50.8	16.8383	50.2	22.705	50.9	33.5627	50.1	52.0914
51.3	0.361877	51.7	5.43793	51.8	9.03064	51.1	12.4377	51.8	16.8809	51.2	22.6799	51.9	33.6982	51.1	52.3527
52.3	0.286865	52.7	5.54456	52.8	8.98767	52.1	12.5057	52.8	16.7633	52.2	22.7455	52.9	33.8455	52.1	52.6207
53.3	0.223999	53.7	5.57153	53.8	9.08063	53.1	12.5748	53.8	16.886	53.2	22.86	53.9	34.0048	53.1	53.0191
54.3	0.381775	54.7	5.56097	54.8	9.05133	54.1	12.7498	54.8	17.0751	54.2	23.0983	54.9	34.1052	54.1	53.2746
55.3	0.27124	55.7	5.78204	55.8	9.13416	55.1	12.6686	55.8	17.1071	55.2	23.0397	55.9	34.1259	55.1	53.5551
56.3	0.236877	56.7	5.79456	56.8	9.20996	56.1	12.6401	56.8	17.079	56.2	23.2491	56.9	34.2283	56.1	53.8062
57.3	0.266541	57.7	5.82501	57.8	9.19116	57.1	12.8459	57.8	17.1821	57.2	23.2194	57.9	34.433	57.1	54.1375
58.3	0.197021	58.7	5.93481	58.8	9.18805	58.1	12.903	58.8	17.1176	58.2	23.2499	58.9	34.517	58.1	54.3836
59.3	0.202087	59.7	5.9809	59.8	9.37793	59.1	12.951	59.8	17.243	59.2	23.4225	59.9	34.6998	59.1	54.7203
60.3	0.0974121	60.7	5.9469	60.8	9.41309	60.1	12.9287	60.8	17.2891	60.2	23.4893	60.9	34.9533	60.1	54.9539
61.3	0.126343	61.7	5.87189	61.8	9.56348	61.1	13.1701	61.8	17.2493	61.2	23.5405	61.9	35.0385	61.1	55.1805
62.3	0.126709	62.7	5.9668	62.8	9.59784	62.1	13.1666	62.8	17.4446	62.2	23.6588	62.9	35.2541	62.1	55.4625
63.3	0.160278	63.7	5.99341	63.8	9.65485	63.1	13.1451	63.8	17.4125	63.2	23.7299	63.9	35.2997	63.1	55.5586
64.3	0.071228	64.7	5.9375	64.8	9.72675	64.1	13.1252	64.8	17.4848	64.2	23.6245	64.9	35.4208	64.1	55.9172
65.3	0.211487	65.7	6.15002	65.8	9.72906	65.1	13.1451	65.8	17.6024	65.2	23.7303	65.9	35.5021	65.1	56.1078
66.3	0.291138	66.7	6.20825	66.8	9.70679	66.1	13.194	66.8	17.629	66.2	23.8131	66.9	35.6744	66.1	56.389
67.3	0.259888	67.7	6.19263	67.8	9.6861	67.1	13.2432	67.8	17.6899	67.2	23.8241	67.9	35.7193	67.1	56.6426
68.3	0.218872	68.7	6.23126	68.8	9.82281	68.1	13.3654	68.8	17.5817	68.2	23.9791	68.9	35.9885	68.1	56.7359
69.3	0.264587	69.7	6.25903	69.8	9.79041	69.1	13.4291	69.8	17.5278	69.2	24.0319	69.9	35.9787	69.1	57.1317
70.3	0.206787	70.7	6.19104	70.8	9.68378	70.1	13.3483	70.8	17.6399	70.2	24.0092	70.9	36.1334	70.1	57.3621
71.3	0.196228	71.7	6.35474	71.8	9.92828	71.1	13.4463	71.8	17.8563	71.2	23.8881	71.9	36.2158	71.1	57.4844
72.3	0.0938721	72.7	6.47113	72.8	9.97754	72.1	13.5283	72.8	17.7973	72.2	24.1252	72.9	36.3072	72.1	57.5926
73.3	0.150513	73.7	6.37775	73.8	10.1267	73.1	13.4424	73.8	17.8262	73.2	24.1788	73.9	36.3408	73.1	57.9594
74.3	0.111877	74.7	6.64142	74.8	10.063	74.1	13.4123	74.8	17.8848	74.2	24.2581	74.9	36.5025	74.1	58.1512
75.3	0.112671	75.7	6.70239	75.8	10.0775	75.1	13.4568	75.8	17.8258	75.2	24.3471	75.9	36.7346	75.1	58.6074
76.3	0.138794	76.7	6.76917	76.8	10.1447	76.1	13.5978	76.8	17.9817	76.2	24.4784	76.9	36.9603	76.1	58.7047
77.3	0.232544	77.7	6.67578	77.8	10.1447	77.1	13.6502	77.8	18.1196	77.2	24.4615	77.9	37.1755	77.1	58.9395
78.3	0.300171	78.7	6.73792	78.8	10.2588	78.1	13.6611	78.8	18.0352	78.2	24.7159	78.9	37.3236	78.1	59.1566
79.3	0.345093	79.7	6.75433	79.8	10.4006	79.1	13.6689	79.8	18.1207	79.2	24.7819	79.9	37.3517	79.1	59.5234
80.3	0.377869	80.7	6.75433	80.8	10.3763	80.1	13.8174	80.8	18.2231	80.2	24.8487	80.9	37.5705	80.1	59.7875
81.3	0.354858	81.7	6.94885	81.8	10.3537	81.1	13.7135	81.8	18.127	81.2	24.9003	81.9	37.7435	81.1	60.1926
82.3	0.445435	82.7	6.83282	82.8	10.4162	82.1	13.7369	82.8	18.2602	82.2	25.019	82.9	37.7502	82.1	60.3836
83.3	0.541931	83.7	6.84692	83.8	10.431	83.1	13.6974	83.8	18.2914	83.2	24.9791	83.9	37.8853	83.1	60.575
84.3	0.404419	84.7	7.03009	84.8	10.4822	84.1	13.6642	84.8	18.1497	84.2	25.0694	84.9	38.1208	84.1	60.9719
85.3	0.320862	85.7	7.20117	85.8	10.597	85.1	13.7889	85.8	18.2356	85.2	25.2115	85.9	38.2912	85.1	61.1727
86.3	0.505249	86.7	7.15472	86.8	10.7498	86.1	13.8502	86.8	18.191	86.2	25.1475	86.9	38.3041	86.1	61.4238
87.3	0.437256	87.7	7.16211	87.8	10.506	87.1	13.91	87.8	18.3477	87.2	25.1631	87.9	38.524	87.1	61.5757
88.3	0.445862	88.7	7.27814	88.8	10.5084	88.1	13.8381	88.8	18.3215	88.2	25.3702	88.9	38.6447	88.1	61.7785
89.3	0.658752	89.7	7.33911	89.8	10.5756	89.1	13.7596	89.8	18.4293	89.2	25.26	89.9	38.7021	89.1	62.0508
90.3	0.663818	90.7	7.33789	90.8	10.5642	90.1	13.833	90.8	18.4516	90.2	25.3624	90.9	38.724	90.1	62.2101
91.3	0.584534	91.7	7.38831	91.8	10.6478	91.1	13.9287	91.8	18.586	91.2	25.3823	91.9	38.9705	91.1	62.4121
92.3	0.814209	92.7	7.41644	92.8	10.6709	92.1	13.9502	92.8	18.6098	92.2	25.535	92.9	39.058	92.1	62.759
93.3	0.796631	93.7	7.36328	93.8	10.6588	93.1	13.9084	93.8	18.6329	93.2	25.4405	93.9	39.1431	93.1	62.8695
94.3	0.815002	94.7	7.25824	94.8	10.7158	94.1	13.9623	94.8	18.4348	94.2	25.4319	94.9	39.2623	94.1	63.0965
95.3	0.775513	95.7	7.31641	95.8	10.8228	95.1	13.9686	95.8	18.3926	95.2	25.4389	95.9	39.0978	95.1	63.223
96.3	0.765381	96.7	7.46875	96.8	10.7466	96.1	13.9584	96.8	18.4309	96.2	25.5631	96.9	39.2845	96.1	63.5199
97.3	0.813416	97.7	7.56409	97.8	10.9053	97.1	13.965	97.8	18.5188	97.2	25.7628	97.9	39.4088	97.1	63.5445
98.3	0.891968	98.7	7.49847	98.8	10.7009	98.1	13.8779	98.8	18.5422	98.2	25.6858	98.9	39.4587	98.1	63.5879
99.3	0.844666	99.7	7.67346	99.8	10.7076	99.1	13.9119	99.8	18.6591	99.2	25.8608	99.9	39.5556	99.1	63.9211
100.3	0.819702	100.7	7.57031	100.8	10.7603	100.1	13.9264	100.8	18.4727	100.2	25.8248	100.9	39.7712	100.1	64.0457
101.3	0.703247	101.7	7.52191	101.8	10.7549	101.1	13.8709	101.8	18.4247	101.2	25.7889	101.9	39.8557	101.1	64.1301
102.3	0.666138	102.7	7.61096	102.8	10.7111	102.1	13.9022	102.8	18.7055	102.2	25.8932	102.9	39.8498	102.1	64.3695
103.3	0.712646	103.7	7.60199	103.8	10.8236	103.1	14.0186	103.8	18.6465	103.2	25.9283	103.9	39.8611	103.1	64.6191
104.3	0.842346	104.7	7.50977	104.8	10.7107	104.1	14.0068	104.8	18.5715	104.2	26.0627	104.9	39.9408	104.1	64.8101
105.3	0.732971	105.7	7.56958	105.8	10.7111	105.1	14.0994	105.8	18.5364	105.2	26.0514	105.9	39.9755	105.1	64.8871
106.3	0.908325	106.7	7.74377	106.8	10.8584	106.1	14.0233	106.8	18.5618	106.2	26.0878	106.9	39.9732	106.1	65.0132
107.3	0.867737	107.7	7.71875	107.8	10.8912	107.1	14.1467	107.8	18.7567	107.2	26.1659	107.9	40.1224	107.1	65.2398
108.3	1.00598	108.7	7.6543	108.8	10.8865	108.1	14.1354	108.8	18.663	108.2	26.1842	108.9	40.3513	108.1	65.3937
109.3	1.01068	109.7	7.73242	109.8	10.8834	109.1	14.1284	109.8	18.6212	109.2	26.1049	109.9	40.3201	109.1	65.5633
110.3	1.02319	110.7	7.79688	110.8	10.7885	110.1	14.285	110.8	18.6934	110.2	26.187	110.9	40.301	110.1	65.634
111.3	1.00287	111.7	7.85004	111.8	10.8923	111.1	14.2037	111.8	18.7188	111.2	26.1932	111.9	40.3388	111.1	65.8597
112.3	0.861084	112.7	7.86798	112.8	10.897	112.1	14.1049	112.8	18.6871	112.2	26.2686	112.9	40.4587	112.1	65.8738
113.3	0.894287	113.7	7.92816	113.8	10.9322	113.1	14.0783	113.8	18.7637	113.2	26.2323	113.9	40.5795	113.1	66.1144
114.3	0.864624	114.7	7.79962	114.8	10.815	114.1	14.1287	114.8	18.7477	114.2	26.3167	114.9	40.4861	114.1	66.1664
115.3	0.90564	115.7	7.72699	115.8	10.8767	115.1	14.1213	115.8	18.7493	115.2	26.2987	115.9	40.6337	115.1	66.1563
116.3	0.906372	116.7	7.74219	116.8	10.765	116.1	14.0045	116.8	18.7692	116.2	26.3632	116.9	40.7349	116.1	66.3207
117.3	0.841553	117.7	7.87384	117.8	10.8029	117.1	14.0858	117.8	18.6715	117.2	26.2968	117.9	40.6861	117.1	66.3817
118.3	0.727478	118.7	8.04376	118.8	11.2318	118.1	14.0463	118.8	19.2731	118.2	26.2889	118.9	41.5017	118.1	66.4644
119.3	1.82983	119.7	4.84613	119.8	9.72479	119.1	14.7162	119.8	24.6391	119.2	29.028	119.9	60.5908	119.1	74.1512
120.3	1.26263	120.7	6.1012	120.8	8.44238	120.1	14.8224	120.8	16.5606	120.2	32.4674	120.9	36.2673	120.1	91.3465
121.3	0.123596	121.7	5.56836	121.8	8.62671	121.1	11.6904	121.8	16.4415	121.2	24.8159	121.9	34.8635	121.1	64.8105
122.3	-0.0549316	122.7	6.20587	122.8	8.88025	122.1	11.915	122.8	15.2973	122.2	22.3002	122.9	31.2958	122.1	55.5605
123.3	-0.269775	123.7	6.09766	123.8	8.52789	123.1	11.5865	123.8	14.4094	123.2	20.6542	123.9	29.3264	123.1	50.2
124.3	-0.210022	124.7	6.1543	124.8	8.53961	124.1	11.1791	124.8	13.8934	124.2	19.392	124.9	28.0935	124.1	47.1086
125.3	-0.239319	125.7	6.00238	125.8	8.40759	125.1	10.7217	125.8	13.5688	125.2	18.6893	125.9	27.017	125.1	44.9617
126.3	-0.234985	126.7	5.87073	126.8	8.2627	126.1	10.574	126.8	13.3286	126.2	17.9893	126.9	26.3427	126.1	43.6672
127.3	-0.188538	127.7	5.74377	127.8	8.16382	127.1	10.4576	127.8	12.9172	127.2	17.5268	127.9	25.7478	127.1	42.5195
128.3	-0.231506	128.7	5.62775	128.8	7.98608	128.1	10.0858	128.8	12.8246	128.2	17.1877	128.9	24.9638	128.1	41.4465
129.3	-0.0733032	129.7	5.54102	129.8	7.92438	129.1	9.98303	129.8	12.6122	129.2	16.7811	129.9	24.7087	129.1	40.7871
130.3	-0.26355	130.7	5.53674	130.8	7.83453	130.1	9.80487	130.8	12.4669	130.2	16.3319	130.9	24.1697	130.1	40.0051
131.3	-0.376831	131.7	5.53009	131.8	7.67596	131.1	9.67755	131.8	12.2172	131.2	16.2436	131.9	23.5998	131.1	39.2601
132.3	-0.203369	132.7	5.43439	132.8	7.75757	132.1	9.59943	132.8	11.9938	132.2	15.969	132.9	23.4162	132.1	38.6617
133.3	-0.467834	133.7	5.45081	133.8	7.65601	133.1	9.5166	133.8	11.9145	133.2	15.8182	133.9	22.9794	133.1	37.9566
134.3	-0.419373	134.7	5.47308	134.8	7.32831	134.1	9.39008	134.8	11.7582	134.2	15.644	134.9	22.6025	134.1	37.4906
135.3	-0.312744	135.7	5.31567	135.8	7.49585	135.1	9.26508	135.8	11.6321	135.2	15.4018	135.9	22.4197	135.1	37.0488
136.3	-0.228394	136.7	5.31641	136.8	7.29352	136.1	9.21387	136.8	11.4723	136.2	15.1018	136.9	22.2642	136.1	36.5301
137.3	-0.330688	137.7	5.27814	137.8	7.16656	137.1	9.00214	137.8	11.3446	137.2	14.9135	137.9	21.9416	137.1	36.1777
138.3	-0.22522	138.7	5.16956	138.8	7.25171	138.1	9.03223	138.8	11.1063	138.2	14.6362	138.9	21.7904	138.1	35.9434
139.3	-0.384644	139.7	5.17932	139.8	7.27515	139.1	8.84906	139.8	10.9696	139.2	14.4885	139.9	21.6025	139.1	35.3508
140.3	-0.312378	140.7	5.30823	140.8	6.9447	140.1	8.67755	140.8	10.9973	140.2	14.4393	140.9	21.1955	140.1	34.8254
141.3	-0.211182	141.7	5.11096	141.8	7.06384	141.1	8.76233	141.8	10.8309	141.2	14.3627	141.9	21.3236	141.1	34.8457
142.3	-0.283813	142.7	5.22815	142.8	6.97906	142.1	8.51971	142.8	10.7481	142.2	14.2921	142.9	21.0857	142.1	34.2394
143.3	-0.343201	143.7	5.04572	143.8	6.82281	143.1	8.40295	143.8	10.6907	143.2	14.0768	143.9	20.7283	143.1	33.9312
144.3	-0.369019	144.7	4.93481	144.8	6.86969	144.1	8.53461	144.8	10.5992	144.2	13.9686	144.9	20.6025	144.1	33.7578
145.3	-0.377563	145.7	4.9707	145.8	6.86932	145.1	8.50452	145.8	10.3614	145.2	13.8553	145.9	20.299	145.1	33.1613
146.3	-0.423706	146.7	5.00513	146.8	6.63379	146.1	8.242	146.8	10.3184	146.2	13.933	146.9	20.0474	146.1	32.7867
147.3	-0.380737	147.7	4.87463	147.8	6.83417	147.1	8.37909	147.8	10.3477	147.2	13.7768	147.9	20.1248	147.1	32.6929
148.3	-0.503357	148.7	5.1145	148.8	6.77905	148.1	8.25995	148.8	10.2883	148.2	13.4908	148.9	19.8209	148.1	32.2567
149.3	-0.35144	149.7	4.94849	149.8	6.61462	149.1	8.1123	149.8	10.2133	149.2	13.5151	149.9	19.5513	149.1	31.9261
150.3	-0.296326	150.7	4.82465	150.8	6.68262	150.1	8.18964	150.8	10.2036	150.2	13.385	150.9	19.6088	150.1	31.8152
151.3	-0.448303	151.7	5.07501	151.8	6.52167	151.1	8.09631	151.8	10.0348	151.2	13.244	151.9	19.2997	151.1	31.3453
152.3	-0.407654	152.7	4.98438	152.8	6.4248	152.1	7.9209	152.8	9.98132	152.2	13.2092	152.9	19.1314	152.1	31.1531
153.3	-0.486206	153.7	4.83325	153.8	6.58337	153.1	8.06934	153.8	9.82428	153.2	12.9405	153.9	19.0779	153.1	30.9855
154.3	-0.526001	154.7	5.0293	154.8	6.39819	154.1	7.89124	154.8	9.80981	154.2	13.212	154.9	18.8064	154.1	30.7383
155.3	-0.407288	155.7	4.80078	155.8	6.20215	155.1	7.67206	155.8	9.79108	155.2	12.9921	155.9	18.6275	155.1	30.4605
156.3	-0.501831	156.7	4.71448	156.8	6.44116	156.1	7.9201	156.8	9.65979	156.2	12.7069	156.9	18.574	156.1	30.3027
157.3	-0.492432	157.7	4.85083	157.8	6.28571	157.1	7.65643	157.8	9.58441	157.2	12.8253	157.9	18.4533	157.1	29.9308
158.3	-0.335388	158.7	4.75586	158.8	6.17908	158.1	7.62128	158.8	9.51257	158.2	12.7662	158.9	18.2572	158.1	29.5996
159.3	-0.347534	159.7	4.78009	159.8	6.32983	159.1	7.71777	159.8	9.38287	159.2	12.5917	159.9	18.3978	159.1	29.6285
160.3	-0.40686	160.7	4.84729	160.8	6.2439	160.1	7.59357	160.8	9.36487	160.2	12.635	160.9	18.2584	160.1	29.284
161.3	-0.199097	161.7	4.68243	161.8	6.14313	161.1	7.49316	161.8	9.20593	161.2	12.5878	161.9	17.9904	161.1	28.8644
162.3	-0.289673	162.7	4.58167	162.8	6.25409	162.1	7.62323	162.8	9.09888	162.2	12.3643	162.9	18.1826	162.1	28.9715
163.3	-0.491638	163.7	4.84924	163.8	6.01855	163.1	7.59515	163.8	9.16296	163.2	12.546	163.9	17.6693	163.1	28.5656
164.3	-0.360413	164.7	4.86328	164.8	5.89392	164.1	7.36816	164.8	9.05707	164.2	12.5096	164.9	17.6076	164.1	28.4844
165.3	-0.328003	165.7	4.72778	165.8	6.12244	165.1	7.42596	165.8	8.8399	165.2	12.2573	165.9	17.7806	165.1	28.2933
166.3	-0.684631	166.7	4.83441	166.8	5.87518	166.1	7.12598	166.8	8.85748	166.2	12.2397	166.9	17.5131	166.1	27.9648
167.3	-0.356873	167.7	4.65277	167.8	5.88062	167.1	7.02094	167.8	8.84967	167.2	12.0413	167.9	17.3513	167.1	27.8355
168.3	-0.461975	168.7	4.5625	168.8	6.18964	168.1	7.20331	168.8	8.69379	168.2	11.9299	168.9	17.3982	168.1	27.5195
169.3	-0.559204	169.7	4.83911	169.8	6.07947	169.1	7.14044	169.8	8.99341	169.2	11.803	169.9	17.1541	169.1	27.2098
170.3	-0.32135	170.7	4.67035	170.8	5.88452	170.1	7.0932	170.8	8.67273	170.2	11.828	170.9	17.0236	170.1	27.1664
171.3	-0.428345	171.7	4.64258	171.8	5.9494	171.1	7.12677	171.8	8.70825	171.2	11.8092	171.9	16.9431	171.1	26.9688
172.3	-0.79126	172.7	4.72388	172.8	5.89551	172.1	6.96039	172.8	8.64966	172.2	11.8499	172.9	16.7521	172.1	26.9566
173.3	-0.423706	173.7	4.66174	173.8	5.73535	173.1	6.97131	173.8	8.61139	173.2	11.7522	173.9	16.5165	173.1	26.764
174.3	-0.482666	174.7	4.44653	174.8	5.86969	174.1	7.15961	174.8	8.46136	174.2	11.6053	174.9	16.5365	174.1	26.7414
175.3	-0.47406	175.7	4.62775	175.8	5.73297	175.1	6.85297	175.8	8.54846	175.2	11.6827	175.9	16.4169	175.1	26.2285
176.3	-0.309631	176.7	4.58752	176.8	5.59082	176.1	6.86035	176.8	8.60004	176.2	11.5834	176.9	16.3033	176.1	26.2527
177.3	-0.378357	177.7	4.49457	177.8	5.64313	177.1	6.97211	177.8	8.37817	177.2	11.4526	177.9	16.2556	177.1	26.0078
178.3	-0.697144	178.7	4.50391	178.8	5.67126	178.1	6.67285	178.8	8.39807	178.2	11.5128	178.9	16.0974	178.1	25.6746
179.3	-0.435425	179.7	4.51135	179.8	5.56152	179.1	6.84045	179.8	8.33441	179.2	11.2213	179.9	16.0232	179.1	25.5297
180.3	-0.564697	180.7	4.39691	180.8	5.65643	180.1	6.86859	180.8	8.08209	180.2	11.0901	180.9	16.0432	180.1	25.6152
181.3	-0.581909	181.7	4.54065	181.8	5.40723	181.1	6.71234	181.8	8.26099	181.2	11.1885	181.9	15.7912	181.1	25.314
182.3	-0.608459	182.7	4.39337	182.8	5.49512	182.1	6.83539	182.8	7.99652	182.2	11.0073	182.9	15.808	182.1	25.1602
183.3	-0.607666	183.7	4.36292	183.8	5.49042	183.1	6.66309	183.8	8.11841	183.2	11.0721	183.9	15.7064	183.1	25.1906
184.3	-0.654907	184.7	4.4422	184.8	5.59668	184.1	6.6416	184.8	8.22815	184.2	10.9948	184.9	15.5224	184.1	24.8516
185.3	-0.586548	185.7	4.39532	185.8	5.50446	185.1	6.77289	185.8	8.12781	185.2	10.8885	185.9	15.5123	185.1	24.7625
186.3	-0.512756	186.7	4.38049	186.8	5.54468	186.1	6.76465	186.8	7.91333	186.2	10.8784	186.9	15.4755	186.1	24.5406
187.3	-0.542419	187.7	4.47229	187.8	5.4455	187.1	6.59784	187.8	8.13013	187.2	10.7979	187.9	15.2857	187.1	24.341
188.3	-0.482666	188.7	4.37347	188.8	5.3158	188.1	6.5592	188.8	8.05042	188.2	10.7701	188.9	15.1869	188.1	24.2922
189.3	-0.60376	189.7	4.33716	189.8	5.35095	189.1	6.55566	189.8	7.73053	189.2	10.6752	189.9	15.2232	189.1	24.1359
190.3	-0.686584	190.7	4.40588	190.8	5.31934	190.1	6.41779	190.8	7.88678	190.2	10.7319	190.9	14.9634	190.1	24.0394
191.3	-0.539307	191.7	4.22229	191.8	5.2998	191.1	6.47992	191.8	7.87897	191.2	10.683	191.9	15.0888	191.1	24.0492
192.3	-0.549072	192.7	4.3551	192.8	5.46503	192.1	6.3877	192.8	7.78052	192.2	10.6772	192.9	15.0572	192.1	23.743
193.3	-0.638123	193.7	4.33478	193.8	5.36853	193.1	6.37445	193.8	7.82544	193.2	10.6581	193.9	14.788	193.1	23.5199
194.3	-0.548279	194.7	4.177	194.8	5.2818	194.1	6.4256	194.8	7.89264	194.2	10.5303	194.9	14.7958	194.1	23.4914
195.3	-0.626831	195.7	4.23987	195.8	5.29706	195.1	6.35529	195.8	7.75708	195.2	10.3381	195.9	14.7029	195.1	23.1945
196.3	-0.56897	196.7	4.2254	196.8	5.23022	196.1	6.19434	196.8	7.91492	196.2	10.3256	196.9	14.5447	196.1	23.0328
197.3	-0.179932	197.7	4.23047	197.8	5.27362	197.1	6.31348	197.8	7.66254	197.2	10.33	197.9	14.5204	197.1	22.9832
198.3	-0.579163	198.7	4.31879	198.8	5.2951	198.1	6.34668	198.8	7.52466	198.2	10.3085	198.9	14.4603	198.1	22.7582
199.3	-0.603394	199.7	4.15863	199.8	5.10406	199.1	6.00995	199.8	7.66022	199.2	10.3909	199.9	14.2388	199.1	22.6754
200.3	-0.452576	200.7	4.21252	200.8	5.07751	200.1	6.12286	200.8	7.53796	200.2	10.1862	200.9	14.4872	200.1	22.6504
201.3	-0.53186	201.7	4.16528	201.8	5.08728	201.1	6.01776	201.8	7.39459	201.2	10.0745	201.9	14.226	201.1	22.5305
202.3	-0.525635	202.7	4.14221	202.8	4.99707	202.1	6.01855	202.8	7.68951	202.2	10.0823	202.9	14.1791	202.1	22.2648
203.3	-0.392029	203.7	4.06567	203.8	5.09821	203.1	6.11078	203.8	7.461	203.2	10.0721	203.9	14.0388	203.1	22.2445
204.3	-0.522522	204.7	4.14532	204.8	5.11072	204.1	6.1416	204.8	7.41412	204.2	9.89166	204.9	14.0829	204.1	22.2871
205.3	-0.562378	205.7	4.03009	205.8	4.99158	205.1	6.0014	205.8	7.3645	205.2	9.86548	205.9	13.8857	205.1	21.8586
206.3	-0.468628	206.7	4.0141	206.8	5.0365	206.1	6.1217	206.8	7.2641	206.2	9.83032	206.9	14.0392	206.1	21.8887
207.3	-0.563538	207.7	4.0434	207.8	5.07672	207.1	6.15961	207.8	7.33716	207.2	9.776	207.9	14.0119	207.1	21.5891
208.3	-0.536987	208.7	4.09418	208.8	4.96582	208.1	5.97168	208.8	7.30237	208.2	9.72058	208.9	13.7592	208.1	21.366
209.3	-0.585815	209.7	4.09259	209.8	5.00879	209.1	6.05139	209.8	7.17505	209.2	9.78815	209.9	13.9224	209.1	21.5285
210.3	-0.739685	210.7	4.20081	210.8	4.94507	210.1	5.86194	210.8	7.10706	210.2	9.64124	210.9	13.772	210.1	21.3207
211.3	-0.589722	211.7	3.87268	211.8	4.81738	211.1	5.79395	211.8	7.19031	211.2	9.58148	211.9	13.6252	211.1	21.0859
212.3	-0.432678	212.7	3.86877	212.8	5.07361	212.1	5.97015	212.8	7.05359	212.2	9.40179	212.9	13.6607	212.1	21
213.3	-0.651794	213.7	3.97424	213.8	5.12598	213.1	5.94354	213.8	7.09576	213.2	9.34949	213.9	13.5424	213.1	20.7476
214.3	-0.633423	214.7	3.94299	214.8	4.93848	214.1	5.80646	214.8	6.9657	214.2	9.36664	214.9	13.374	214.1	20.7125
215.3	-0.617432	215.7	3.76758	215.8	5.03259	215.1	5.83496	215.8	6.93988	215.2	9.41858	215.9	13.4697	215.1	20.5438
216.3	-0.703369	216.7	3.9762	216.8	4.98572	216.1	5.70764	216.8	6.99304	216.2	9.52838	216.9	13.3264	216.1	20.4164
217.3	-0.594788	217.7	3.98322	217.8	4.73535	217.1	5.67596	217.8	7.06409	217.2	9.36664	217.9	13.1607	217.1	20.2363
218.3	-0.536987	218.7	3.83051	218.8	4.94861	218.1	5.67444	218.8	6.99536	218.2	9.21545	218.9	13.2552	218.1	20.2629
219.3	-0.653381	219.7	3.93011	219.8	4.88531	219.1	5.58344	219.8	6.95123	219.2	9.18616	219.9	12.997	219.1	20.066
220.3	-0.647095	220.7	3.99414	220.8	4.88184	220.1	5.36389	220.8	6.95435	220.2	9.43616	220.9	13.1986	220.1	19.8539
221.3	-0.620972	221.7	3.88208	221.8	4.96539	221.1	5.5592	221.8	6.84576	221.2	9.1272	221.9	13.2232	221.1	20.0785
222.3	-0.878357	222.7	3.96021	222.8	4.66113	222.1	5.52167	222.8	6.80121	222.2	9.21625	222.9	12.8111	222.1	19.7785
223.3	-0.667847	223.7	3.81958	223.8	4.66425	223.1	5.45374	223.8	6.75824	223.2	9.14008	223.9	12.7834	223.1	19.684
224.3	-0.551392	224.7	3.70355	224.8	4.76465	224.1	5.52014	224.8	6.65198	224.2	9.01587	224.9	12.8365	224.1	19.6336
225.3	-0.809631	225.7	3.91602	225.8	4.77319	225.1	5.41937	225.8	6.83167	225.2	9.03931	225.9	12.8224	225.1	19.5301
226.3	-0.585388	226.7	3.89417	226.8	4.6994	226.1	5.25604	226.8	6.88715	226.2	8.98737	226.9	12.6802	226.1	19.3094
227.3	-0.617798	227.7	3.83673	227.8	4.71228	227.1	5.50214	227.8	6.62781	227.2	8.91626	227.9	12.7712	227.1	19.3656
228.3	-0.818604	228.7	4.15863	228.8	4.59082	228.1	5.47754	228.8	6.67542	228.2	8.97681	228.9	12.5834	228.1	19.1203
229.3	-0.670166	229.7	3.91406	229.8	4.6861	229.1	5.51117	229.8	6.56604	229.2	9.185	229.9	12.4439	229.1	19.132
230.3	-0.662354	230.7	3.83752	230.8	4.63184	230.1	5.52832	230.8	6.51489	230.2	8.94751	230.9	12.4584	230.1	19.0109
231.3	-0.797913	231.7	3.95898	231.8	4.58728	231.1	5.52441	231.8	6.63171	231.2	8.95142	231.9	12.3256	231.1	18.9359
232.3	-0.647522	232.7	3.94183	232.8	4.40955	232.1	5.35254	232.8	6.61804	232.2	8.80261	232.9	12.3134	232.1	18.8687
233.3	-0.683044	233.7	3.77423	233.8	4.57556	233.1	5.48145	233.8	6.44421	233.2	8.6311	233.9	12.3466	233.1	18.752
234.3	-0.879944	234.7	3.92621	234.8	4.47559	234.1	5.31	234.8	6.50317	234.2	8.69946	234.9	12.2517	234.1	18.4164
235.3	-0.750244	235.7	3.87231	235.8	4.51227	235.1	5.32599	235.8	6.44147	235.2	8.50104	235.9	12.0334	235.1	18.5679
236.3	-0.655701	236.7	3.84064	236.8	4.59821	236.1	5.2467	236.8	6.46606	236.2	8.4975	236.9	12.124	236.1	18.4898
237.3	-0.676025	237.7	3.82581	237.8	4.48572	237.1	5.11078	237.8	6.48755	237.2	8.50842	237.9	12.0697	237.1	18.3137
238.3	-0.522888	238.7	3.89337	238.8	4.41266	238.1	5.20294	238.8	6.42078	238.2	8.43616	238.9	12.1529	238.1	18.3074
239.3	-0.749451	239.7	3.6723	239.8	4.51697	239.1	5.30487	239.8	6.36957	239.2	8.49127	239.9	12.1181	239.1	18.1672
240.3	-0.813538	240.7	3.95276	240.8	4.49042	240.1	5.18927	240.8	6.34613	240.2	8.4436	240.9	11.8837	240.1	17.9031
241.3	-0.604126	241.7	3.84729	241.8	4.44861	241.1	5.2713	241.8	6.24927	241.2	8.39636	241.9	11.8939	241.1	17.9012
242.3	-0.773315	242.7	3.72345	242.8	4.48688	242.1	5.14319	242.8	6.13403	242.2	8.35217	242.9	11.8564	242.1	17.8125
243.3	-0.749451	243.7	3.88794	243.8	4.41425	243.1	5.12598	243.8	6.17505	243.2	8.36627	243.9	11.6494	243.1	17.6699
244.3	-0.642456	244.7	3.68677	244.8	4.41266	244.1	5.12872	244.8	6.23755	244.2	8.43933	244.9	11.6498	244.1	17.6457
245.3	-0.63501	245.7	3.53674	245.8	4.5611	245.1	5.10529	245.8	6.17584	245.2	8.23425	245.9	11.6674	245.1	17.4492
246.3	-0.814331	246.7	3.61133	246.8	4.43848	246.1	5.01581	246.8	6.0766	246.2	8.45105	246.9	11.5478	246.1	17.2914
247.3	-0.57251	247.7	3.55859	247.8	4.39899	247.1	5.10529	247.8	6.06335	247.2	8.31311	247.9	11.4514	247.1	17.2359
248.3	-0.65686	248.7	3.58282	248.8	4.37866	248.1	5.15997	248.8	5.98248	248.2	8.09125	248.9	11.4146	248.1	17.1473
249.3	-0.765869	249.7	3.66058	249.8	4.3158	249.1	5.08185	249.8	6.12738	249.2	8.18542	249.9	11.3212	249.1	17.0152
250.3	-0.560425	250.7	3.53595	250.8	4.27832	250.1	5.10413	250.8	6.04498	250.2	8.14246	250.9	11.3173	250.1	16.9774
251.3	-0.748291	251.7	3.54614	251.8	4.40137	251.1	5.23187	251.8	5.84222	251.2	7.93811	251.9	11.2896	251.1	16.916
252.3	-0.763123	252.7	3.71252	252.8	4.26501	252.1	5.05292	252.8	6.052	252.2	8.07135	252.9	11.0896	252.1	16.7195
253.3	-0.652222	253.7	3.66254	253.8	4.29468	253.1	5.24084	253.8	5.9184	253.2	7.87329	253.9	11.1791	253.1	16.6574
254.3	-0.686951	254.7	3.65314	254.8	4.33807	254.1	5.17053	254.8	5.79028	254.2	7.83734	254.9	11.0724	254.1	16.5945
255.3	-0.900635	255.7	3.77893	255.8	4.33569	255.1	4.992	255.8	5.99146	255.2	7.91626	255.9	10.9662	255.1	16.4766
256.3	-0.656494	256.7	3.67932	256.8	4.33374	256.1	5.06781	256.8	5.90356	256.2	7.82721	256.9	10.9908	256.1	16.3934
257.3	-0.796326	257.7	3.76685	257.8	4.23572	257.1	4.96429	257.8	5.74457	257.2	7.62445	257.9	10.981	257.1	16.3074
258.3	-0.874084	258.7	3.79492	258.8	4.32947	258.1	4.84082	258.8	5.73676	258.2	7.76392	258.9	10.8638	258.1	16.2281
259.3	-0.658081	259.7	3.76056	259.8	4.16699	259.1	4.87091	259.8	5.745	259.2	7.69202	259.9	10.9091	259.1	16.2859
260.3	-0.731873	260.7	3.62384	260.8	4.25879	260.1	4.69281	260.8	5.74261	260.2	7.66663	260.9	10.8771	260.1	16.0692
261.3	-0.768616	261.7	3.64532	261.8	4.21582	261.1	4.74084	261.8	5.89734	261.2	7.76941	261.9	10.831	261.1	15.991
262.3	-0.764709	262.7	3.47931	262.8	4.2818	262.1	4.78967	262.8	5.79968	262.2	7.46936	262.9	10.8298	262.1	16.0757
263.3	-0.676819	263.7	3.80273	263.8	4.32715	263.1	4.81702	263.8	5.63635	263.2	7.4491	263.9	10.7877	263.1	15.9019
264.3	-0.863892	264.7	3.54224	264.8	4.12164	264.1	4.7326	264.8	5.75201	264.2	7.61548	264.9	10.508	264.1	15.7883
265.3	-0.737366	265.7	3.56134	265.8	4.1275	265.1	4.88342	265.8	5.68713	265.2	7.52057	265.9	10.717	265.1	15.827
266.3	-0.804932	266.7	3.56995	266.8	4.13062	266.1	4.86273	266.8	5.51331	266.2	7.42133	266.9	10.6122	266.1	15.7996
267.3	-0.774841	267.7	3.43677	267.8	4.11816	267.1	4.73535	267.8	5.65356	267.2	7.47876	267.9	10.4189	267.1	15.4406
268.3	-0.688904	268.7	3.48828	268.8	4.25562	268.1	4.90839	268.8	5.6637	268.2	7.39166	268.9	10.6115	268.1	15.4445
269.3	-0.815063	269.7	3.44965	269.8	4.06616	269.1	4.73108	269.8	5.56018	269.2	7.36511	269.9	10.2971	269.1	15.4351
270.3	-0.794006	270.7	3.40784	270.8	4.02087	270.1	4.69354	270.8	5.56293	270.2	7.48816	270.9	10.2611	270.1	15.3683
271.3	-0.829956	271.7	3.43439	271.8	4.08374	271.1	4.77405	271.8	5.59534	271.2	7.19867	271.9	10.3935	271.1	15.4047
272.3	-0.809631	272.7	3.54846	272.8	4.13727	272.1	4.69476	272.8	5.44617	272.2	7.19324	272.9	10.2228	272.1	15.25
273.3	-0.756104	273.7	3.44183	273.8	3.98999	273.1	4.5838	273.8	5.52466	273.2	7.47131	273.9	10.0134	273.1	15.1398
274.3	-0.696716	274.7	3.44458	274.8	4.13416	274.1	4.7334	274.8	5.39966	274.2	7.21545	274.9	10.2349	274.1	15.0625
275.3	-0.878784	275.7	3.41797	275.8	4.11426	275.1	4.53223	275.8	5.35162	275.2	7.08972	275.9	10.0373	275.1	15.0137
276.3	-0.722534	276.7	3.29614	276.8	4.10095	276.1	4.47211	276.8	5.49377	276.2	7.32251	276.9	10.006	276.1	14.9277
277.3	-0.772888	277.7	3.31683	277.8	4.02948	277.1	4.47601	277.8	5.41565	277.2	7.0979	277.9	10.14	277.1	14.8563
278.3	-0.862366	278.7	3.32074	278.8	3.99316	278.1	4.47992	278.8	5.33521	278.2	7.10022	278.9	9.95917	278.1	14.7598
279.3	-0.837341	279.7	3.27228	279.8	3.91425	279.1	4.46466	279.8	5.4231	279.2	7.16858	279.9	9.96576	279.1	14.5203
280.3	-0.746338	280.7	3.37384	280.8	4.03259	280.1	4.52875	280.8	5.19537	280.2	6.94751	280.9	9.94781	280.1	14.632
281.3	-0.848694	281.7	3.52112	281.8	3.97125	281.1	4.5127	281.8	5.24304	281.2	6.86859	281.9	9.8576	281.1	14.4016
282.3	-0.726807	282.7	3.49652	282.8	4.05762	282.1	4.32483	282.8	5.23596	282.2	6.95374	282.9	9.8103	282.1	14.4156
283.3	-0.769775	283.7	3.23633	283.8	4.07788	283.1	4.38379	283.8	5.02545	283.2	6.80219	283.9	9.79742	283.1	14.3066
284.3	-0.962341	284.7	3.35626	284.8	3.98688	284.1	4.54047	284.8	5.2262	284.2	6.72095	284.9	9.81268	284.1	14.275
285.3	-0.715454	285.7	3.27972	285.8	3.88806	285.1	4.39825	285.8	5.27155	285.2	7.02875	285.9	9.63257	285.1	14.1668
286.3	-0.697144	286.7	3.17462	286.8	3.86151	286.1	4.37286	286.8	5.08948	286.2	6.91235	286.9	9.71576	286.1	14.3484
287.3	-0.783813	287.7	3.33984	287.8	3.94702	287.1	4.41858	287.8	5.06293	287.2	6.88892	287.9	9.58417	287.1	14.2
288.3	-0.645569	288.7	3.33246	288.8	3.9455	288.1	4.3584	288.8	5.21252	288.2	6.91901	288.9	9.45483	288.1	13.8773
289.3	-0.852173	289.7	3.23755	289.8	3.98962	289.1	4.49707	289.8	5.06842	289.2	6.90533	289.9	9.6181	289.1	13.9133
290.3	-0.832275	290.7	3.34302	290.8	3.98572	290.1	4.50214	290.8	5.20941	290.2	6.86938	290.9	9.47046	290.1	13.8023
291.3	-0.739319	291.7	3.31567	291.8	3.77008	291.1	4.35217	291.8	5.16138	291.2	6.72601	291.9	9.45917	291.1	13.841
292.3	-0.888916	292.7	3.20508	292.8	3.91895	292.1	4.42053	292.8	4.99695	292.2	6.72522	292.9	9.56464	292.1	13.866
293.3	-0.945923	293.7	3.35394	293.8	3.79236	293.1	4.31854	293.8	5.06451	293.2	6.67993	293.9	9.3349	293.1	13.7992
294.3	-0.765869	294.7	3.27502	294.8	3.72168	294.1	4.28027	294.8	5.17621	294.2	6.65027	294.9	9.36694	294.1	13.6301
295.3	-0.901428	295.7	3.16211	295.8	4.03418	295.1	4.40802	295.8	5.24536	295.2	6.49597	295.9	9.36737	295.1	13.7137
296.3	-0.926392	296.7	3.40784	296.8	3.8736	296.1	4.19202	296.8	5.17468	296.2	6.69714	296.9	9.25604	296.1	13.5101
297.3	-0.999451	297.7	3.2793	297.8	3.82831	297.1	4.22211	297.8	5.20514	297.2	6.65295	297.9	9.04193	297.1	13.4973
298.3	-0.958435	298.7	3.23987	298.8	3.77985	298.1	4.33496	298.8	5.05981	298.2	6.61157	298.9	9.2912	298.1	13.5191
299.3	-1.10413	299.7	3.28711	299.8	3.78534	299.1	4.16699	299.8	5.0907	299.2	6.73303	299.9	9.09705	299.1	13.3715
300.3	-0.984985	300.7	3.26135	300.8	3.7146	300.1	4.19397	300.8	4.99341	300.2	6.73578	300.9	9.04858	300.1	13.1816
301.3	-1.02954	301.7	3.12189	301.8	3.92517	301.1	4.34784	301.8	4.9801	301.2	6.60925	301.9	9.00446	301.1	13.1636
302.3	-0.992432	302.7	3.26953	302.8	3.79199	302.1	4.17834	302.8	5.0473	302.2	6.60339	302.9	9.01813	302.1	13.0656
303.3	-0.863159	303.7	3.15277	303.8	3.7627	303.1	4.13263	303.8	4.94537	303.2	6.54321	303.9	8.91693	303.1	12.9926
304.3	-0.895935	304.7	3.11133	304.8	3.9115	304.1	4.26544	304.8	4.88245	304.2	6.50531	304.9	8.95563	304.1	12.9949
305.3	-0.938538	305.7	3.25079	305.8	3.66425	305.1	4.10645	305.8	4.94342	305.2	6.52057	305.9	8.6947	305.1	12.9125
306.3	-0.847534	306.7	3.11877	306.8	3.79236	306.1	4.02441	306.8	4.9176	306.2	6.45886	306.9	8.72321	306.1	12.7141
307.3	-0.869385	307.7	3.02466	307.8	3.89667	307.1	4.17987	307.8	4.79108	307.2	6.49127	307.9	8.8775	307.1	12.6793
308.3	-0.865479	308.7	3.20782	308.8	3.75836	308.1	4.16113	308.8	4.90906	308.2	6.47955	308.9	8.67084	308.1	12.5172
309.3	-0.585815	309.7	3.15234	309.8	3.61658	309.1	4.18927	309.8	4.90161	309.2	6.30103	309.9	8.64154	309.1	12.3406
310.3	-0.877991	310.7	3.14105	310.8	3.62518	310.1	4.19202	310.8	4.71686	310.2	6.05609	310.9	8.59625	310.1	12.4734
311.3	-0.850647	311.7	3.04614	311.8	3.78223	311.1	4.31464	311.8	4.83441	311.2	6.30023	311.9	8.7287	311.1	12.3164
312.3	-0.676025	312.7	2.91528	312.8	3.64783	312.1	4.20917	312.8	4.81879	312.2	6.25024	312.9	8.64667	312.1	12.416
313.3	-0.740479	313.7	2.9184	313.8	3.4787	313.1	4.06976	313.8	4.65002	313.2	6.20337	313.9	8.51776	313.1	12.3457
314.3	-0.91156	314.7	3.19495	314.8	3.48846	314.1	4.05292	314.8	4.85242	314.2	6.3432	314.9	8.38452	314.1	12.3016
315.3	-0.651001	315.7	3.06177	315.8	3.69745	315.1	4.12054	315.8	4.6637	315.2	6.15649	315.9	8.39703	315.1	12.416
316.3	-0.81665	316.7	2.99146	316.8	3.71423	316.1	4.04785	316.8	4.74695	316.2	6.06042	316.9	8.30914	316.1	12.3418
317.3	-0.872498	317.7	3.07227	317.8	3.66772	317.1	4.05682	317.8	4.86877	317.2	6.15533	317.9	8.31384	317.1	12.1789
318.3	-0.6604	318.7	3.02856	318.8	3.53925	318.1	4.07092	318.8	4.63953	318.2	6.06976	318.9	8.38416	318.1	11.991
319.3	-0.842041	319.7	2.88049	319.8	3.66852	319.1	4.08966	319.8	4.60901	319.2	6.11194	319.9	8.30682	319.1	12.0527
320.3	-0.927979	320.7	3.07227	320.8	3.6369	320.1	3.9209	320.8	4.68445	320.2	6.15924	320.9	8.22284	320.1	11.9738
321.3	-0.8479	321.7	2.89728	321.8	3.52557	321.1	4.00958	321.8	4.41644	321.2	6.00647	321.9	8.12518	321.1	12.0692
322.3	-0.976807	322.7	3.03204	322.8	3.55054	322.1	3.94672	322.8	4.46881	322.2	6.07056	322.9	8.24939	322.1	11.8257
323.3	-1.07214	323.7	3.13165	323.8	3.54706	323.1	3.7002	323.8	4.62036	323.2	6.09436	323.9	8.07086	323.1	11.7449
324.3	-1.01898	324.7	2.94653	324.8	3.70996	324.1	3.94592	324.8	4.55475	324.2	5.82135	324.9	8.22241	324.1	11.8422
325.3	-1.02954	325.7	2.77228	325.8	3.67871	325.1	3.93811	325.8	4.52075	325.2	5.92291	325.9	8.01929	325.1	11.675
326.3	-0.871338	326.7	3.06372	326.8	3.61816	326.1	3.70215	326.8	4.65784	326.2	6.09436	326.9	8.05682	326.1	11.6332
[truncated: 6,613 more rows]
[truncated: 1 more columns]

## Sheet: FigS4
Figure S4 source data for "Structures of a deltacoronavirus spike protein bound to porcine and human receptors", Ji et al.
[truncated: 7,832 more rows]
[truncated: 2 more columns]

[truncated: 1 more sheets: FigS5]
